# Supplementary material for: Sex-Biased lncRNA Signature in Fetal Growth Restriction (FGR)
Source: Cells. 2021 Apr 16;10(4):921. doi: 10.3390/cells10040921 (PMC8072961; doi:10.3390/cells10040921)
Supplement: Supplementary file 1 [file cells-10-00921-s001.zip]

Archive with 9 entries (9 files):
- Table_1S.xlsx
- Table_2S.xlsx
- Table_3S.xlsx
- Table_4S.xlsx
- Table_5S.xlsx
- Table_6S.xlsx
- Table_7S.xlsx
- Table_8S.xlsx
- Table_9S.xlsx
