# Supplementary material for: Sex-Biased lncRNA Signature in Fetal Growth Restriction (FGR)
Source: Cells. 2021 Apr 16;10(4):921. doi: 10.3390/cells10040921 (PMC8072961; doi:10.3390/cells10040921)
Supplement: Supplementary file 1 [file cells-10-00921-s001.zip › Table_1S.xlsx]

## Sheet: transcripts_ff-FGR
ENSEMBL transcript ID	Transcript ID	Gene ID	ENSEMBL gene ID	Gene name	Transcript biotype	lncRNA
CUFF.1044.1	TCONS_00003194	XLOC_000619	NA	NA	NA	-
ENST00000437930	TCONS_00028033	XLOC_006184	ENSG00000180139	ACTA2-AS1	antisense_RNA	known
ENST00000596007	TCONS_00028034	XLOC_006184	ENSG00000180139	ACTA2-AS1	antisense_RNA	known
ENST00000625277	TCONS_00028035	XLOC_006184	ENSG00000180139	ACTA2-AS1	antisense_RNA	known
ENST00000627669	TCONS_00028032	XLOC_006184	ENSG00000180139	ACTA2-AS1	antisense_RNA	known
CUFF.5240.1	TCONS_00031270	XLOC_006962	NA	NA	NA	-
CUFF.10165.1	TCONS_00063369	XLOC_013293	NA	TAC3	NA	-
ENST00000300119	TCONS_00063380	XLOC_013293	ENSG00000166866	MYO1A	protein_coding	-
ENST00000357616	TCONS_00063370	XLOC_013293	ENSG00000166863	TAC3	nonsense_mediated_decay	-
ENST00000379411	TCONS_00063372	XLOC_013293	ENSG00000166863	TAC3	nonsense_mediated_decay	-
ENST00000393867	TCONS_00063373	XLOC_013293	ENSG00000166863	TAC3	nonsense_mediated_decay	-
ENST00000415231	TCONS_00063378	XLOC_013293	ENSG00000166863	TAC3	protein_coding	-
ENST00000423597	TCONS_00063374	XLOC_013293	ENSG00000166863	TAC3	nonsense_mediated_decay	-
ENST00000433964	TCONS_00063387	XLOC_013293	ENSG00000166866	MYO1A	protein_coding	-
ENST00000438756	TCONS_00063375	XLOC_013293	ENSG00000166863	TAC3	nonsense_mediated_decay	-
ENST00000441881	TCONS_00063376	XLOC_013293	ENSG00000166863	TAC3	protein_coding	-
ENST00000442789	TCONS_00063381	XLOC_013293	ENSG00000166866	MYO1A	protein_coding	-
ENST00000458521	TCONS_00063371	XLOC_013293	ENSG00000166863	TAC3	protein_coding	-
ENST00000471791	TCONS_00063388	XLOC_013293	ENSG00000166866	MYO1A	processed_transcript	-
ENST00000476795	TCONS_00063385	XLOC_013293	ENSG00000166866	MYO1A	processed_transcript	-
ENST00000477864	TCONS_00063383	XLOC_013293	ENSG00000166866	MYO1A	processed_transcript	-
ENST00000487083	TCONS_00063384	XLOC_013293	ENSG00000166866	MYO1A	retained_intron	-
ENST00000492945	TCONS_00063386	XLOC_013293	ENSG00000166866	MYO1A	protein_coding	-
ENST00000496757	TCONS_00063379	XLOC_013293	ENSG00000166863	TAC3	retained_intron	-
ENST00000554234	TCONS_00063382	XLOC_013293	ENSG00000166866	MYO1A	nonsense_mediated_decay	-
ENST00000615887	TCONS_00063377	XLOC_013293	ENSG00000166863	TAC3	protein_coding	-
CUFF.10715.1	TCONS_00064318	XLOC_013509	NA	PPFIA2	NA	-
CUFF.10715.10	TCONS_00064319	XLOC_013509	NA	PPFIA2	NA	-
CUFF.10715.11	TCONS_00064316	XLOC_013509	NA	PPFIA2	NA	-
CUFF.10715.12	TCONS_00064320	XLOC_013509	NA	PPFIA2	NA	-
CUFF.10715.13	TCONS_00064321	XLOC_013509	NA	PPFIA2	NA	-
CUFF.10715.2	TCONS_00064325	XLOC_013509	NA	PPFIA2	NA	-
CUFF.10715.29	TCONS_00064345	XLOC_013509	NA	PPFIA2	NA	-
CUFF.10715.3	TCONS_00064326	XLOC_013509	NA	PPFIA2	NA	-
CUFF.10715.4	TCONS_00064324	XLOC_013509	NA	PPFIA2	NA	-
CUFF.10715.5	TCONS_00064322	XLOC_013509	NA	PPFIA2	NA	-
CUFF.10715.6	TCONS_00064328	XLOC_013509	NA	PPFIA2	NA	-
CUFF.10715.7	TCONS_00064329	XLOC_013509	NA	PPFIA2	NA	-
CUFF.10715.8	TCONS_00064330	XLOC_013509	NA	PPFIA2	NA	-
CUFF.10715.9	TCONS_00064323	XLOC_013509	NA	PPFIA2	NA	-
ENST00000333447	TCONS_00064327	XLOC_013509	ENSG00000139220	PPFIA2	protein_coding	-
ENST00000407050	TCONS_00064338	XLOC_013509	ENSG00000139220	PPFIA2	protein_coding	-
ENST00000443686	TCONS_00064340	XLOC_013509	ENSG00000139220	PPFIA2	protein_coding	-
ENST00000541017	TCONS_00064317	XLOC_013509	ENSG00000139220	PPFIA2	protein_coding	-
ENST00000541570	TCONS_00064335	XLOC_013509	ENSG00000139220	PPFIA2	protein_coding	-
ENST00000545296	TCONS_00064334	XLOC_013509	ENSG00000139220	PPFIA2	processed_transcript	-
ENST00000547180	TCONS_00064344	XLOC_013509	ENSG00000139220	PPFIA2	retained_intron	-
ENST00000547273	TCONS_00064357	XLOC_013509	ENSG00000139220	PPFIA2	processed_transcript	-
ENST00000547623	TCONS_00064354	XLOC_013509	ENSG00000139220	PPFIA2	protein_coding	-
ENST00000548453	TCONS_00064351	XLOC_013509	ENSG00000139220	PPFIA2	processed_transcript	-
ENST00000548586	TCONS_00064339	XLOC_013509	ENSG00000139220	PPFIA2	protein_coding	-
ENST00000548670	TCONS_00064349	XLOC_013509	ENSG00000139220	PPFIA2	protein_coding	-
ENST00000548790	TCONS_00064350	XLOC_013509	ENSG00000139220	PPFIA2	protein_coding	-
ENST00000549325	TCONS_00064333	XLOC_013509	ENSG00000139220	PPFIA2	protein_coding	-
ENST00000549344	TCONS_00064346	XLOC_013509	ENSG00000139220	PPFIA2	retained_intron	-
ENST00000549396	TCONS_00064331	XLOC_013509	ENSG00000139220	PPFIA2	protein_coding	-
ENST00000549917	TCONS_00064347	XLOC_013509	ENSG00000139220	PPFIA2	processed_transcript	-
ENST00000550018	TCONS_00064342	XLOC_013509	ENSG00000139220	PPFIA2	protein_coding	-
ENST00000550359	TCONS_00064337	XLOC_013509	ENSG00000139220	PPFIA2	protein_coding	-
ENST00000550584	TCONS_00064332	XLOC_013509	ENSG00000139220	PPFIA2	protein_coding	-
ENST00000550798	TCONS_00064358	XLOC_013509	ENSG00000139220	PPFIA2	retained_intron	-
ENST00000551147	TCONS_00064343	XLOC_013509	ENSG00000139220	PPFIA2	protein_coding	-
ENST00000551442	TCONS_00064353	XLOC_013509	ENSG00000139220	PPFIA2	protein_coding	-
ENST00000551461	TCONS_00064336	XLOC_013509	ENSG00000139220	PPFIA2	nonsense_mediated_decay	-
ENST00000552006	TCONS_00064355	XLOC_013509	ENSG00000139220	PPFIA2	processed_transcript	-
ENST00000552020	TCONS_00064352	XLOC_013509	ENSG00000139220	PPFIA2	retained_intron	-
ENST00000552948	TCONS_00064341	XLOC_013509	ENSG00000139220	PPFIA2	protein_coding	-
ENST00000553058	TCONS_00064348	XLOC_013509	ENSG00000139220	PPFIA2	protein_coding	-
CUFF.13966.2	TCONS_00087688	XLOC_019012	NA	ACTC1	NA	-
CUFF.13966.5	TCONS_00087692	XLOC_019012	NA	ACTC1	NA	-
ENST00000290378	TCONS_00087689	XLOC_019012	ENSG00000159251	ACTC1	protein_coding	-
ENST00000557860	TCONS_00087690	XLOC_019012	ENSG00000159251	ACTC1	processed_transcript	-
ENST00000560563	TCONS_00087691	XLOC_019012	ENSG00000159251	ACTC1	retained_intron	-
CUFF.15282.1	TCONS_00091956	XLOC_019742	NA	NA	NA	-
CUFF.17297.10	TCONS_00114601	XLOC_023789	NA	P2RX1	NA	-
CUFF.17297.11	TCONS_00114602	XLOC_023789	NA	P2RX1	NA	-
CUFF.17297.12	TCONS_00114603	XLOC_023789	NA	P2RX1	NA	-
CUFF.17297.3	TCONS_00114594	XLOC_023789	NA	CAMKK1	NA	-
CUFF.17297.4	TCONS_00114597	XLOC_023789	NA	CAMKK1	NA	-
CUFF.17297.5	TCONS_00114595	XLOC_023789	NA	CAMKK1	NA	-
CUFF.17297.8	TCONS_00114600	XLOC_023789	NA	CAMKK1	NA	-
CUFF.17297.9	TCONS_00114604	XLOC_023789	NA	P2RX1	NA	-
ENST00000158166	TCONS_00114598	XLOC_023789	ENSG00000004660	CAMKK1	protein_coding	-
ENST00000225538	TCONS_00114606	XLOC_023789	ENSG00000108405	P2RX1	protein_coding	-
ENST00000348335	TCONS_00114596	XLOC_023789	ENSG00000004660	CAMKK1	protein_coding	-
ENST00000381769	TCONS_00114593	XLOC_023789	ENSG00000004660	CAMKK1	protein_coding	-
ENST00000571637	TCONS_00114608	XLOC_023789	ENSG00000108405	P2RX1	nonsense_mediated_decay	-
ENST00000572418	TCONS_00114605	XLOC_023789	ENSG00000108405	P2RX1	retained_intron	-
ENST00000573483	TCONS_00114599	XLOC_023789	ENSG00000004660	CAMKK1	retained_intron	-
ENST00000576764	TCONS_00114607	XLOC_023789	ENSG00000108405	P2RX1	retained_intron	-
CUFF.17573.2	TCONS_00115632	XLOC_023922	NA	MYH3	NA	-
CUFF.17573.6	TCONS_00115636	XLOC_023922	NA	MYH3	NA	-
ENST00000577963	TCONS_00115634	XLOC_023922	ENSG00000109063	MYH3	retained_intron	-
ENST00000579489	TCONS_00115635	XLOC_023922	ENSG00000109063	MYH3	retained_intron	-
ENST00000579928	TCONS_00115631	XLOC_023922	ENSG00000109063	MYH3	retained_intron	-
ENST00000582580	TCONS_00115637	XLOC_023922	ENSG00000109063	MYH3	retained_intron	-
ENST00000583535	TCONS_00115633	XLOC_023922	ENSG00000109063	MYH3	protein_coding	-
CUFF.31360.1	TCONS_00198767	XLOC_040198	NA	NA	NA	-
CUFF.34856.1	TCONS_00209642	XLOC_042821	NA	PDLIM3	NA	-
ENST00000284767	TCONS_00209643	XLOC_042821	ENSG00000154553	PDLIM3	protein_coding	-
ENST00000284770	TCONS_00209645	XLOC_042821	ENSG00000154553	PDLIM3	protein_coding	-
ENST00000284771	TCONS_00209647	XLOC_042821	ENSG00000154553	PDLIM3	protein_coding	-
ENST00000504011	TCONS_00209652	XLOC_042821	ENSG00000154553	PDLIM3	retained_intron	-
ENST00000504355	TCONS_00209653	XLOC_042821	ENSG00000154553	PDLIM3	retained_intron	-
ENST00000505886	TCONS_00209650	XLOC_042821	ENSG00000154553	PDLIM3	nonsense_mediated_decay	-
ENST00000512293	TCONS_00209651	XLOC_042821	ENSG00000154553	PDLIM3	nonsense_mediated_decay	-
ENST00000512380	TCONS_00209654	XLOC_042821	ENSG00000154553	PDLIM3	retained_intron	-
ENST00000514142	TCONS_00209646	XLOC_042821	ENSG00000154553	PDLIM3	retained_intron	-
ENST00000514308	TCONS_00209648	XLOC_042821	ENSG00000154553	PDLIM3	retained_intron	-
ENST00000515261	TCONS_00209655	XLOC_042821	ENSG00000154553	PDLIM3	retained_intron	-
ENST00000620787	TCONS_00209644	XLOC_042821	ENSG00000154553	PDLIM3	protein_coding	-
ENST00000629667	TCONS_00209649	XLOC_042821	ENSG00000154553	PDLIM3	protein_coding	-
CUFF.36966.3	TCONS_00215198	XLOC_044217	NA	SGCD	NA	-
ENST00000337851	TCONS_00215200	XLOC_044217	ENSG00000170624	SGCD	protein_coding	-
ENST00000435422	TCONS_00215199	XLOC_044217	ENSG00000170624	SGCD	protein_coding	-
ENST00000517913	TCONS_00215197	XLOC_044217	ENSG00000170624	SGCD	protein_coding	-
ENST00000524347	TCONS_00215201	XLOC_044217	ENSG00000170624	SGCD	nonsense_mediated_decay	-
CUFF.39888.1	TCONS_00234539	XLOC_048901	NA	THBS2	NA	-
ENST00000366787	TCONS_00234540	XLOC_048901	ENSG00000186340	THBS2	protein_coding	-
ENST00000435791	TCONS_00234545	XLOC_048901	ENSG00000186340	THBS2	protein_coding	-
ENST00000461848	TCONS_00234543	XLOC_048901	ENSG00000186340	THBS2	processed_transcript	-
ENST00000472733	TCONS_00234544	XLOC_048901	ENSG00000186340	THBS2	processed_transcript	-
ENST00000488355	TCONS_00234542	XLOC_048901	ENSG00000186340	THBS2	processed_transcript	-
ENST00000617924	TCONS_00234541	XLOC_048901	ENSG00000186340	THBS2	protein_coding	-
CUFF.41684.3	TCONS_00245495	XLOC_051439	NA	TMEM130	NA	-
CUFF.41684.4	TCONS_00245491	XLOC_051439	NA	TMEM130	NA	-
CUFF.41684.5	TCONS_00245493	XLOC_051439	NA	TMEM130	NA	-
ENST00000339375	TCONS_00245494	XLOC_051439	ENSG00000166448	TMEM130	protein_coding	-
ENST00000345589	TCONS_00245498	XLOC_051439	ENSG00000166448	TMEM130	protein_coding	-
ENST00000416379	TCONS_00245492	XLOC_051439	ENSG00000166448	TMEM130	protein_coding	-
ENST00000445790	TCONS_00245501	XLOC_051439	ENSG00000166448	TMEM130	protein_coding	-
ENST00000450876	TCONS_00245496	XLOC_051439	ENSG00000166448	TMEM130	protein_coding	-
ENST00000461092	TCONS_00245499	XLOC_051439	ENSG00000166448	TMEM130	processed_transcript	-
ENST00000474857	TCONS_00245497	XLOC_051439	ENSG00000166448	TMEM130	processed_transcript	-
ENST00000486839	TCONS_00245500	XLOC_051439	ENSG00000166448	TMEM130	processed_transcript	-
CUFF.43693.1	TCONS_00251128	XLOC_052796	NA	SULF1	NA	-
CUFF.43693.10	TCONS_00251134	XLOC_052796	NA	SULF1	NA	-
CUFF.43693.12	TCONS_00251137	XLOC_052796	NA	SULF1	NA	-
CUFF.43693.17	TCONS_00251142	XLOC_052796	NA	SULF1	NA	-
CUFF.43693.18	TCONS_00251143	XLOC_052796	NA	SULF1	NA	-
CUFF.43693.2	TCONS_00251129	XLOC_052796	NA	SULF1	NA	-
CUFF.43693.24	TCONS_00251150	XLOC_052796	NA	SULF1	NA	-
CUFF.43693.28	TCONS_00251154	XLOC_052796	NA	SULF1	NA	-
CUFF.43693.4	TCONS_00251130	XLOC_052796	NA	SULF1	NA	-
CUFF.43693.9	TCONS_00251135	XLOC_052796	NA	SULF1	NA	-
ENST00000260128	TCONS_00251127	XLOC_052796	ENSG00000137573	SULF1	protein_coding	-
ENST00000402687	TCONS_00251136	XLOC_052796	ENSG00000137573	SULF1	protein_coding	-
ENST00000419716	TCONS_00251139	XLOC_052796	ENSG00000137573	SULF1	protein_coding	-
ENST00000458141	TCONS_00251131	XLOC_052796	ENSG00000137573	SULF1	protein_coding	-
ENST00000521946	TCONS_00251151	XLOC_052796	ENSG00000137573	SULF1	processed_transcript	-
ENST00000524731	TCONS_00251153	XLOC_052796	ENSG00000137573	SULF1	processed_transcript	-
ENST00000525061	TCONS_00251126	XLOC_052796	ENSG00000137573	SULF1	protein_coding	-
ENST00000525112	TCONS_00251144	XLOC_052796	ENSG00000137573	SULF1	retained_intron	-
ENST00000525999	TCONS_00251146	XLOC_052796	ENSG00000137573	SULF1	protein_coding	-
ENST00000526654	TCONS_00251158	XLOC_052796	ENSG00000137573	SULF1	retained_intron	-
ENST00000526808	TCONS_00251148	XLOC_052796	ENSG00000137573	SULF1	processed_transcript	-
ENST00000528146	TCONS_00251152	XLOC_052796	ENSG00000137573	SULF1	processed_transcript	-
ENST00000528286	TCONS_00251132	XLOC_052796	ENSG00000137573	SULF1	processed_transcript	-
ENST00000528783	TCONS_00251145	XLOC_052796	ENSG00000137573	SULF1	protein_coding	-
ENST00000529041	TCONS_00251140	XLOC_052796	ENSG00000137573	SULF1	retained_intron	-
ENST00000529134	TCONS_00251133	XLOC_052796	ENSG00000137573	SULF1	protein_coding	-
ENST00000530674	TCONS_00251156	XLOC_052796	ENSG00000137573	SULF1	retained_intron	-
ENST00000531064	TCONS_00251147	XLOC_052796	ENSG00000137573	SULF1	processed_transcript	-
ENST00000531512	TCONS_00251155	XLOC_052796	ENSG00000137573	SULF1	nonsense_mediated_decay	-
ENST00000532015	TCONS_00251157	XLOC_052796	ENSG00000137573	SULF1	retained_intron	-
ENST00000534088	TCONS_00251149	XLOC_052796	ENSG00000137573	SULF1	processed_transcript	-
ENST00000534179	TCONS_00251141	XLOC_052796	ENSG00000137573	SULF1	protein_coding	-
ENST00000616868	TCONS_00251138	XLOC_052796	ENSG00000137573	SULF1	protein_coding	-
CUFF.44312.1	TCONS_00252585	XLOC_053187	NA	PVT1	NA	-
CUFF.44312.17	TCONS_00252599	XLOC_053187	NA	PVT1	NA	novel
CUFF.44312.2	TCONS_00252584	XLOC_053187	NA	PVT1	NA	-
CUFF.44312.24	TCONS_00252607	XLOC_053187	NA	PVT1	NA	novel
CUFF.44312.29	TCONS_00252612	XLOC_053187	NA	PVT1	NA	-
CUFF.44312.30	TCONS_00252614	XLOC_053187	NA	PVT1	NA	-
CUFF.44312.32	TCONS_00252617	XLOC_053187	NA	PVT1	NA	novel
CUFF.44312.36	TCONS_00252622	XLOC_053187	NA	PVT1	NA	-
ENST00000408388	TCONS_00252595	XLOC_053187	ENSG00000283710	MIR1204	miRNA	-
ENST00000504719	TCONS_00252583	XLOC_053187	ENSG00000249859	PVT1	lincRNA	known
ENST00000512617	TCONS_00252609	XLOC_053187	ENSG00000249859	PVT1	lincRNA	known
ENST00000513868	TCONS_00252601	XLOC_053187	ENSG00000249859	PVT1	lincRNA	known
ENST00000517525	TCONS_00252590	XLOC_053187	ENSG00000249859	PVT1	lincRNA	known
ENST00000517790	TCONS_00252592	XLOC_053187	ENSG00000249859	PVT1	lincRNA	known
ENST00000517838	TCONS_00252604	XLOC_053187	ENSG00000249859	PVT1	lincRNA	known
ENST00000518528	TCONS_00252594	XLOC_053187	ENSG00000249859	PVT1	lincRNA	known
ENST00000519481	TCONS_00252603	XLOC_053187	ENSG00000249859	PVT1	lincRNA	known
ENST00000520913	TCONS_00252602	XLOC_053187	ENSG00000249859	PVT1	lincRNA	known
ENST00000521122	TCONS_00252597	XLOC_053187	ENSG00000249859	PVT1	lincRNA	known
ENST00000521600	TCONS_00252610	XLOC_053187	ENSG00000249859	PVT1	lincRNA	known
ENST00000521951	TCONS_00252589	XLOC_053187	ENSG00000249859	PVT1	lincRNA	known
ENST00000522414	TCONS_00252621	XLOC_053187	ENSG00000249859	PVT1	lincRNA	known
ENST00000522875	TCONS_00252611	XLOC_053187	ENSG00000249859	PVT1	lincRNA	known
ENST00000522963	TCONS_00252593	XLOC_053187	ENSG00000249859	PVT1	lincRNA	known
ENST00000523068	TCONS_00252596	XLOC_053187	ENSG00000249859	PVT1	lincRNA	known
ENST00000523190	TCONS_00252616	XLOC_053187	ENSG00000249859	PVT1	lincRNA	known
ENST00000523328	TCONS_00252587	XLOC_053187	ENSG00000249859	PVT1	lincRNA	known
ENST00000523427	TCONS_00252591	XLOC_053187	ENSG00000249859	PVT1	lincRNA	known
ENST00000524165	TCONS_00252588	XLOC_053187	ENSG00000249859	PVT1	lincRNA	known
ENST00000612011	TCONS_00252605	XLOC_053187	ENSG00000249859	PVT1	misc_RNA	known
ENST00000613916	TCONS_00252620	XLOC_053187	ENSG00000249859	PVT1	misc_RNA	known
ENST00000615125	TCONS_00252586	XLOC_053187	ENSG00000276443	PVT1_1	misc_RNA	known
ENST00000615442	TCONS_00252598	XLOC_053187	ENSG00000249859	PVT1	misc_RNA	known
ENST00000616386	TCONS_00252619	XLOC_053187	ENSG00000249859	PVT1	misc_RNA	known
ENST00000617087	TCONS_00252608	XLOC_053187	ENSG00000249859	PVT1	misc_RNA	known
ENST00000620853	TCONS_00252600	XLOC_053187	ENSG00000278324	PVT1_3	misc_RNA	-
CUFF.43489.1	TCONS_00259087	XLOC_054578	NA	NA	NA	-
CUFF.45110.2	TCONS_00260290	XLOC_054962	NA	ALDH1B1	NA	-
ENST00000377698	TCONS_00260289	XLOC_054962	ENSG00000137124	ALDH1B1	protein_coding	-
ENST00000635162	TCONS_00260291	XLOC_054962	ENSG00000137124	ALDH1B1	protein_coding	-
CUFF.45192.1	TCONS_00265223	XLOC_056099	NA	FAM95C	NA	novel
CUFF.45192.2	TCONS_00265224	XLOC_056099	NA	FAM95C	NA	novel
CUFF.45192.3	TCONS_00265225	XLOC_056099	NA	FAM95C	NA	-
CUFF.45192.4	TCONS_00265226	XLOC_056099	NA	ANKRD18A	NA	-
CUFF.45192.5	TCONS_00265227	XLOC_056099	NA	ANKRD18A	NA	-
ENST00000399703	TCONS_00265240	XLOC_056099	ENSG00000180071	ANKRD18A	protein_coding	-
ENST00000424993	TCONS_00265238	XLOC_056099	ENSG00000225345	SNX18P3	transcribed_unprocessed_pseudogene	-
ENST00000475234	TCONS_00265241	XLOC_056099	ENSG00000180071	ANKRD18A	processed_transcript	-
ENST00000504791	TCONS_00265235	XLOC_056099	ENSG00000250989	AL390726.2	transcribed_processed_pseudogene	-
ENST00000562942	TCONS_00265222	XLOC_056099	ENSG00000273036	AL390726.5	processed_transcript	-
ENST00000564800	TCONS_00265232	XLOC_056099	ENSG00000273036	AL390726.5	transcribed_processed_pseudogene	-
ENST00000565670	TCONS_00265237	XLOC_056099	ENSG00000225345	SNX18P3	processed_transcript	-
ENST00000566538	TCONS_00265233	XLOC_056099	ENSG00000272934	AL390726.4	processed_transcript	known
ENST00000567428	TCONS_00265234	XLOC_056099	ENSG00000272904	AL390726.3	processed_transcript	known
ENST00000602295	TCONS_00265239	XLOC_056099	ENSG00000180071	ANKRD18A	protein_coding	-
ENST00000625242	TCONS_00265228	XLOC_056099	ENSG00000283486	FAM95C	processed_transcript	-
ENST00000636756	TCONS_00265236	XLOC_056099	ENSG00000283486	FAM95C	processed_transcript	-
ENST00000637288	TCONS_00265231	XLOC_056099	ENSG00000283486	FAM95C	nonsense_mediated_decay	-
ENST00000637322	TCONS_00265229	XLOC_056099	ENSG00000283486	FAM95C	nonsense_mediated_decay	-
ENST00000637556	TCONS_00265230	XLOC_056099	ENSG00000283486	FAM95C	nonsense_mediated_decay	-

## Sheet: isoforms_FPKM
tracking_id	controlF_1	controlF_2	controlF_3	FGRF_1	FGRF_2	FGRF_3
TCONS_00000001	0.0512376	0	0.0579631	0.10317	0	0.0754956
TCONS_00000002	3.76263e-18	0	2.73038e-221	2.14949e-11	0	0
TCONS_00000003	1.9347	0.76234	1.18064	0.827228	0.619766	2.1511
TCONS_00000004	0	0	0	0	0	0
TCONS_00000005	0	0	0	0	0	0
TCONS_00000006	0	0	0	0	0	0
TCONS_00000007	0	0	0	0	0	0
TCONS_00000008	0	0	0	0	0	0
TCONS_00000009	0	0	0	0	0	0
TCONS_00000010	0	0	0	0	0	0
TCONS_00000011	0	0	0	0	0	0
TCONS_00000012	0	0	0	1.69809e-264	8.58104e-243	0
TCONS_00000013	0.0958963	0.0967217	0.0172601	0.0702397	1.46065e-72	0.0262921
TCONS_00000014	1.91733	1.3921	1.29569	1.25614	0.310127	0.830556
TCONS_00000015	0	0	0	0	0	0
TCONS_00000016	0.0839487	0	0	0.110721	0	0
TCONS_00000017	1.03261	0.67245	0.150591	0.819447	0.665046	1.45448
TCONS_00000018	8.11978e-243	2.58301e-126	0	4.02071e-11	0	2.14457e-144
TCONS_00000019	0	0	0	0	0	2.07943e-280
TCONS_00000020	1.03541	5.01113e-211	0.136588	7.91765e-111	0.384406	0.667224
TCONS_00000021	0	0	0	0	0	0
TCONS_00000022	0	0.0137374	0.0167071	0.019892	0	0
TCONS_00000023	0.82444	0.28616	0	0.467992	0	0.674499
TCONS_00000024	0.983027	1.3564e-278	0	0.189166	0	1.58606
TCONS_00000025	17.6171	5.44797	9.38071	10.2795	6.89083	12.6907
TCONS_00000026	188.981	75.9041	90.7984	137.884	563.743	174.96
TCONS_00000027	45.9472	31.023	41.9105	44.4054	24.5956	47.0456
TCONS_00000028	45.9823	28.8922	23.0939	31.4946	21.1112	61.6142
TCONS_00000029	0.526233	2.41623e-72	58.9448	0	0	6.70199e-294
TCONS_00000030	990.381	663.354	714.507	835.461	673.941	1352.75
TCONS_00000031	15.4865	4.38706	6.0495	12.484	5.92963	13.9409
TCONS_00000032	0	0	0	0	0	0
TCONS_00000033	0.014595	0.0548994	0.0333791	0	0.0703577	0.0434234
TCONS_00000034	0	0	0	0	0	0
TCONS_00000035	0.000331868	0	1.47547e-126	4.4276e-158	7.80876e-232	0
TCONS_00000036	1.54597e-74	3.09234e-140	2.42169e-25	0.182876	1.05737e-83	7.4055e-74
TCONS_00000037	0.0358623	0.064543	0.0512467	5.67093e-312	0.175494	0.302683
TCONS_00000038	0	0	3.47139e-141	6.70409e-301	4.62528e-105	1.67089e-88
TCONS_00000039	0	0	2.34944e-173	0	1.32384e-254	2.93585e-51
TCONS_00000040	0	0	6.41878e-178	3.44026e-163	8.00467e-192	0.12902
TCONS_00000041	2.01504e-269	0	2.15996e-111	1.65886e-113	5.76439e-213	7.96653e-118
TCONS_00000042	0.307471	0.103627	0.426538	1.34551e-33	3.59235e-79	0
TCONS_00000043	4.4955e-177	6.47311e-109	8.26167e-153	5.04012e-41	1.89258e-160	4.51737e-34
TCONS_00000044	0.147873	0.179339	0.1657	0.168226	0.127078	7.22701e-295
TCONS_00000045	0	0	0	0	4.32575e-84	1.23164e-164
TCONS_00000046	0.30063	0.190143	0	0	0	0.150409
TCONS_00000047	1.61896e-12	0	0.020925	0.0317401	0	0.252197
TCONS_00000048	0	0	0	0	0	0
TCONS_00000049	0.324893	0.449241	0	0	0	0
TCONS_00000050	0	0	0	0	0	3.19173e-141
TCONS_00000051	0	2.91263e-206	2.09178e-194	0	2.34811e-97	0.118427
TCONS_00000052	0	1.62419e-77	1.8796e-234	0	2.80725e-130	5.51572e-201
TCONS_00000053	0	0	0.0581276	0	9.83924e-158	1.33091e-281
TCONS_00000054	0	0	6.7613e-19	0	3.76017e-153	1.30279e-310
TCONS_00000055	0	0	0.0836426	0	6.5931e-226	0
TCONS_00000056	0	0	3.82687e-75	0	0	9.48571e-114
TCONS_00000057	0.364616	0.227807	0.17139	0.113693	0.176448	0.144557
TCONS_00000058	0	0	0	0	2.61217e-80	1.45097e-134
TCONS_00000059	0.305134	0	0.117112	0.139741	0	0
TCONS_00000060	0.11995	0.0552324	0.135213	0.0653319	0	0.0456017
TCONS_00000061	0.363291	0.109165	0.119511	0.140484	0	1.09754e-115
TCONS_00000062	7.48633e-11	0.124665	8.14106e-39	3.74389e-24	6.34274e-36	1.18507e-72
TCONS_00000063	0.23234	6.66843e-80	1.33226e-201	2.78511e-64	9.02626e-276	0
TCONS_00000064	0.00026025	0.000140616	0.33916	0.000399966	0.000389045	0.000375325
TCONS_00000065	7.64673e-05	1.06421e-08	1.37104e-05	2.59856e-14	9.0982e-20	2.76284e-16
TCONS_00000066	1.83034e-13	3.95482e-14	0.127227	3.13327e-23	0.117433	8.69111e-26
TCONS_00000067	2.1666e-06	6.58247e-08	6.43587e-10	5.86598e-18	1.29412e-16	1.1569e-13
TCONS_00000068	0.345996	0.760955	1.35269e-06	0.425053	0.000179718	0.000104605
TCONS_00000069	0.615245	0.529204	1.34193	0.666479	1.26075	0.98643
TCONS_00000070	1.75597e-15	7.9476e-101	0.271167	4.18542e-111	5.20571e-90	9.39362e-10
TCONS_00000071	0	3.58866e-05	0.399453	6.5515e-14	1.48778	0.0289918
TCONS_00000072	2.42426e-174	0.186104	0.114683	1.20202e-83	2.91108e-118	0.597838
TCONS_00000073	0.274924	0.165745	0.0970464	5.47885e-31	3.60231e-121	0
TCONS_00000074	0.17381	3.89494e-57	2.24099e-57	2.7982e-153	7.59476e-199	1.77531e-238
TCONS_00000075	0.666827	0.656212	0.705495	1.09013	0.0417682	1.17598
TCONS_00000076	1.31105e-17	0.560043	0.135746	1.42341e-31	2.39713e-61	3.21581e-60
TCONS_00000077	1.77764e-163	0.327622	0.00634521	4.63669e-69	1.36488e-84	2.93947e-83
TCONS_00000078	1.48358e-206	2.00372e-11	1.08604e-29	4.46672e-167	2.71253e-96	1.09207e-40
TCONS_00000079	0.141203	0.49878	0.343465	0.46939	0.292045	0
TCONS_00000080	0.329431	0.238213	0.143836	0.141455	0.397422	0.0770161
TCONS_00000081	0.112922	0.199566	0.24989	0.10426	0.11707	0
TCONS_00000082	0.189712	0	0	7.49892e-11	0	0.261732
TCONS_00000083	2.23949e-08	0	0	0.0607446	0	1.44959e-29
TCONS_00000084	0	0	0	0.253455	0	0
TCONS_00000085	0.0117747	0.0431403	0.0260269	0.0156011	0	0
TCONS_00000086	0	0	0	0	0	0
TCONS_00000087	0	0.123926	0	0.0934788	0	0
TCONS_00000088	0	0	0	0.0945696	0	0
TCONS_00000089	1.57015e-26	9.02906e-84	1.0725e-78	2.92017e-151	9.55693e-148	4.23467e-68
TCONS_00000090	1.59702e-21	1.08823e-72	5.00088e-68	3.66966e-129	3.17795e-138	2.51929e-61
TCONS_00000091	1.0025e-17	3.06319e-152	7.04683e-59	2.47837e-113	3.02689e-133	4.81049e-102
TCONS_00000092	5.16394e-19	1.1554e-13	4.30586e-65	4.4248e-123	1.5076e-136	2.33255e-104
TCONS_00000093	5.50735e-17	2.67327e-150	4.19072e-56	4.34441e-108	3.59281e-131	5.60347e-101
TCONS_00000094	2.62186e-15	8.23446e-145	9.35043e-51	3.80577e-104	1.36038e-130	1.16064e-55
TCONS_00000095	3.11694e-21	1.68685e-160	7.94115e-68	3.99496e-128	8.08873e-138	3.8852e-61
TCONS_00000096	2.44886e-05	9.73021e-123	1.46263e-30	5.0333e-62	7.62913e-118	2.63368e-92
TCONS_00000097	6.2826e-26	1.01998e-171	1.70675e-77	1.20987e-151	2.59322e-144	8.38682e-65
TCONS_00000098	1.51394e-15	0.105264	1.799e-55	6.68099e-155	1.37087e-133	2.11191e-59
TCONS_00000099	1.03907e-12	9.30199e-56	1.08376e-162	9.03914e-198	2.7436e-197	2.63394e-71
TCONS_00000100	0	0	0	0	0	0
TCONS_00000101	0.162938	0.220581	0.237459	0.175461	0.200311	0.0801556
TCONS_00000102	1.83854e-34	0	5.20673e-304	0	0	7.20297e-26
TCONS_00000103	0	0	0	0.132994	0	0.0536412
TCONS_00000104	1.16789e-17	0	0	0.102427	0	0
TCONS_00000105	0.530763	0.0679653	0.304982	0.425731	8.41352e-06	0.801992
TCONS_00000106	1.23918	1.0389	1.22697	1.31468	0.11884	0.595595
TCONS_00000107	0.566928	1.17712	0.852234	0.780778	1.18691	0.598742
TCONS_00000108	0.241691	0.77547	0.850727	0.713852	0.853031	0.110399
TCONS_00000109	1.90099e-05	0.0809043	1.10999e-12	1.39651e-07	1.07421	0.0241484
TCONS_00000110	0.425399	0.59279	0.670969	0.540547	0.435534	0.449671
TCONS_00000111	0.382259	1.46713	0.687019	1.42149	1.04858	0.17326
TCONS_00000112	0.111606	2.03335	2.18285	1.84202	2.94115	3.29096e-05
TCONS_00000113	2.49667e-10	0.456549	3.46378e-06	7.75008e-06	2.12513	5.28007e-18
TCONS_00000114	5.72223e-07	0.465916	0.250458	0.224258	2.06033	4.0854e-05
TCONS_00000115	0.0588166	2.99554	0.458081	4.42845e-05	4.00895	0.0782508
TCONS_00000116	1.04762e-19	0.144416	4.71176e-17	5.13017e-28	0.167168	6.04457e-07
TCONS_00000117	3.73615e-33	0.000732061	0.00716099	4.04357e-22	9.77219e-05	3.77629e-23
TCONS_00000118	0.0693153	1.58285	0.661605	0.016305	3.85047	3.10982e-07
TCONS_00000119	2.5931e-31	6.24144e-20	0.000978906	3.84769e-05	2.94042e-09	0.0969727
TCONS_00000120	2.01515e-29	0.266677	0.245532	3.50533e-48	1.58217	0
TCONS_00000121	0.202744	3.84006e-41	0.0773415	1.09499e-44	0.530038	0.00607396
TCONS_00000122	1.76129e-26	3.21612e-22	3.57489e-26	0.00344583	2.71888e-27	9.15879e-17
TCONS_00000123	3.77485e-37	2.1852e-30	9.19324e-39	5.72988e-40	4.39719e-44	3.59296e-25
TCONS_00000124	3.16749	0.120797	1.10944	0.447239	1.0399e-27	3.19253e-20
TCONS_00000125	25.516	12.0342	43.4383	44.2368	22.7692	18.0725
TCONS_00000126	0.359058	0.50298	0.52172	1.71963	2.05952	0.4737
TCONS_00000127	6.42647	10.074	14.3278	12.3647	26.9431	3.22791
TCONS_00000128	2.82535e-09	5.51429e-06	4.10519e-06	2.22311e-08	3.03965e-05	8.69429e-09
TCONS_00000129	0	8.36599e-48	7.03306e-87	0	6.93853e-127	0
TCONS_00000130	8.12007e-05	0.307207	0.329761	3.77627e-05	0.547162	1.50997e-05
TCONS_00000131	9.36832e-201	5.46475e-125	2.66123e-143	2.87753e-218	9.35494e-195	1.76941e-203
TCONS_00000132	5.22831e-57	9.48108e-30	2.37692e-25	2.51898e-10	2.78836e-21	1.22433e-05
TCONS_00000133	0.258497	1.81041e-33	0.46547	5.51372e-73	8.32317e-79	0.0344973
TCONS_00000134	0	2.23551e-191	6.57159e-120	5.09754e-269	2.06557e-302	0
TCONS_00000135	4.37719e-194	0.440281	0.390211	0.157611	0.918934	2.02959e-136
TCONS_00000136	0.359644	3.84293e-26	4.29458e-38	1.53223e-71	0.14053	5.0612e-57
TCONS_00000137	1.16093	2.28962	2.03467	2.07763	5.52097	0.693758
TCONS_00000138	7.10998e-99	0.290627	2.84034e-42	0.335016	0.398412	2.29499e-151
TCONS_00000139	8.08135e-26	2.25129e-15	3.82714e-11	1.06439e-18	1.5581e-09	8.66763e-14
TCONS_00000140	5.42652e-07	3.83226e-33	2.44567e-22	3.58747e-16	3.93397e-14	5.00611e-25
TCONS_00000141	0	2.59668e-30	0	0	7.66425e-42	3.1644e-05
TCONS_00000142	1.11953e-22	1.46802e-06	3.83195e-06	2.08202e-09	0.271639	1.90763e-08
TCONS_00000143	0	4.37584e-57	4.25224e-17	9.9974e-75	0.106606	1.20483e-40
TCONS_00000144	0	0.3204	8.49956e-07	8.80358e-09	1.21426e-09	0.116029
TCONS_00000145	1.87619e-19	5.96232e-05	0.515597	0.168193	4.49068e-05	0
TCONS_00000146	0	0	0	0	0	0
TCONS_00000147	0	0	0	0	0	0
TCONS_00000148	0	0	0	0	0	0
TCONS_00000149	0	0	0	0	0	0
TCONS_00000150	0	0.400773	0.262852	0.10525	0.365464	0
TCONS_00000151	0.106359	0	1.13695e-84	0	0	0
TCONS_00000152	0.0834462	0	1.40279e-223	0.209956	0	0.336933
TCONS_00000153	0.00169182	0.00192822	0.00347795	0.00272928	2.03855e-09	0.00258757
TCONS_00000154	0.361479	0.0423532	0.0876588	0.25731	2.17511e-09	0.455389
TCONS_00000155	0.673326	0.0877353	0.145873	0.641463	0	1.45688
TCONS_00000156	0.0352706	0	1.1085e-91	0.0829184	4.42835e-09	0.0528659
TCONS_00000157	0.215589	0	0.0663374	0.207734	0.0685514	0.255266
TCONS_00000158	0.543429	0	0	0	0	0
TCONS_00000159	0	0	0	0.146204	0	0
TCONS_00000160	3.86987	5.15237	6.49832	5.63176	4.55307	2.45883
TCONS_00000161	1.03645e-59	0	0	1.30022e-18	0.370174	0
TCONS_00000162	0.907736	0.397556	0.802827	0.96679	0.177499	1.02521
TCONS_00000163	1.9161e-05	2.97755e-06	0.557503	2.80231e-07	0.251837	0.44781
TCONS_00000164	0.139953	9.51917e-17	4.62486e-13	1.99814e-05	2.23536e-11	0.282828
TCONS_00000165	0.226027	7.04979e-17	7.49187e-07	0.135868	3.6701e-08	1.90471e-21
TCONS_00000166	0.148386	0.314871	0.121751	0.171123	0.0454325	0.0571863
TCONS_00000167	0.0767028	3.10459e-05	2.28568e-05	0.111537	6.10065e-05	0.000298755
TCONS_00000168	0.0234926	3.16668e-43	1.2072e-67	0.0956262	4.46628e-91	0
TCONS_00000169	7.44263e-15	0.188364	2.26335e-10	0.226439	2.12864e-08	1.87427e-12
TCONS_00000170	0	0	0	5.60037e-79	0.357509	8.90045e-222
TCONS_00000171	0.319486	0.203913	0.541185	0.276701	0.0927278	1.36629e-09
TCONS_00000172	0.0944125	0.203789	8.06139e-11	5.61923e-10	3.07368e-20	4.65739e-132
TCONS_00000173	1.17036	2.39288	1.32125	1.22874	1.95857	1.67847
TCONS_00000174	0.102244	8.87773e-18	1.26329e-47	1.84438e-217	9.35723e-162	0.144793
TCONS_00000175	2.30972	8.38019	3.61928	3.59891	7.50235	3.47581
TCONS_00000176	0.377611	0.85327	0.235673	0.642445	0.698132	0
TCONS_00000177	0.10346	0.0478365	0.34303	0	0.627572	0
TCONS_00000178	1.07433e-64	0.929594	4.5986e-09	8.51607e-159	2.98386e-34	0.86755
TCONS_00000179	0.376425	0.000529702	0.216804	0.268762	0.119518	0.375905
TCONS_00000180	0.29636	0.412891	0.092206	0.175654	0.91395	0.478049
TCONS_00000181	1.44448	1.2688	1.11628	0.758075	1.67264	1.54151
TCONS_00000182	7.37013	16.1213	11.1101	9.93593	15.695	9.99271
TCONS_00000183	2.93842e-39	0.493272	0.264564	0.359256	0.453487	0.223774
TCONS_00000184	0.272885	1.98428	0.327881	0.538812	1.4401	0.0501594
TCONS_00000185	0.417651	1.77249	1.37166	0.57162	1.45868	0.615179
TCONS_00000186	3.3154e-16	0.444582	1.26497e-15	1.32704e-29	4.58872e-21	4.1072e-15
TCONS_00000187	2.32518	7.67451	4.28399	3.07215	6.35057	4.0396
TCONS_00000188	0.171479	0.791094	1.14957	0.497317	1.32292	0.0883807
TCONS_00000189	0	0	0	0	0	0
TCONS_00000190	3.73038	2.30974	2.66916	2.19636	5.077	1.6794
TCONS_00000191	0.0011597	2.572e-12	1.00636e-05	3.38211e-63	0.000226024	6.47176e-31
TCONS_00000192	3.029	2.06698	1.16968	2.7619	1.18836	5.11757
TCONS_00000193	1.66023	1.82095	1.38761	0.638705	1.44528	2.44753
TCONS_00000194	0.433855	8.80032e-29	2.92378e-07	0.40722	0.119456	0.129094
TCONS_00000195	0.00128334	1.42981e-32	8.30801e-13	1.45859e-108	0.000216965	7.82287e-151
TCONS_00000196	1.78765e-11	4.45129e-05	0.134477	0.0105921	6.49761e-11	5.03079e-14
TCONS_00000197	0.722326	0.373274	0.557008	0.606504	0.679336	0.792234
TCONS_00000198	0.206984	2.48134e-10	0.614567	0.428339	1.7686e-08	9.68342e-18
TCONS_00000199	1.34596	0.967226	0.532719	1.01873	1.74245	1.49534
TCONS_00000200	0.126125	0.120489	0.2229	7.14809e-35	0.221267	0
TCONS_00000201	0.436172	0.604632	0	0.176791	0.770849	0.964579
TCONS_00000202	12.8187	31.3116	10.4049	15.9974	14.438	23.1613
TCONS_00000203	0.409441	0.607584	0.325032	0.340486	0.961268	0.432397
TCONS_00000204	39.8455	58.9503	21.6197	34.3694	27.3116	49.8213
TCONS_00000205	7.14494e-05	0.204535	9.19664e-05	1.38012e-05	0.143472	2.43365e-05
TCONS_00000206	6.69739	12.3727	4.23937	6.67349	7.75225	8.78541
TCONS_00000207	1.59107	3.01117	1.10689	0.622133	2.14012	2.57329
TCONS_00000208	0.174256	1.98076	0.761933	0.187805	0.798832	0.882476
TCONS_00000209	0.590226	2.41742e-06	0.000133342	1.91687e-05	0.0026257	2.51857e-07
TCONS_00000210	3.10855e-24	0.00292357	2.18927e-05	0.559777	0.000223989	0.000503038
TCONS_00000211	0.214213	9.56391e-11	0.0516759	3.06209e-06	1.76754	0.43312
TCONS_00000212	0.450371	0.795815	0.60424	0.714669	0.205103	0.276944
TCONS_00000213	4.04346e-119	0	4.27629e-139	5.41355e-96	0	0.298095
TCONS_00000214	2.37831e-158	1.50533	0.98035	0.772774	2.60094	5.98663e-42
TCONS_00000215	0.058555	2.66927e-09	6.62862e-07	1.53907e-43	1.44047e-05	1.07079e-26
TCONS_00000216	0.0162916	4.17716e-14	6.23264e-10	2.59995e-63	2.71975e-07	1.3513e-39
TCONS_00000217	2.89243	2.57539	1.3316	2.24141	0.942461	2.93367
TCONS_00000218	4.87214e-06	0.064306	0.274125	0.358181	0.637253	0.000567569
TCONS_00000219	2.62737e-41	0.161261	4.13229e-13	9.03971e-157	6.99241e-15	2.93556e-46
TCONS_00000220	1.27078	1.22123	0.670165	1.06806	0.576296	1.97927
TCONS_00000221	3.83001e-66	1.31659e-39	2.78762e-23	1.55184e-231	0.0357266	1.17458e-123
TCONS_00000222	1.15188e-111	8.1466e-60	1.69896e-35	0	3.01708e-38	2.45819e-183
TCONS_00000223	0.000265861	0.29143	0.375747	0.201419	0.346649	0.0128821
TCONS_00000224	1.06543	0.475599	0.69329	0.443358	1.13821	1.61885
TCONS_00000225	1.67795e-36	4.87982e-05	3.39892e-09	8.1119e-82	7.4044e-09	8.2852e-28
TCONS_00000226	2.06824e-53	1.818e-30	1.97271e-15	7.59529e-122	2.45158e-13	2.07918e-89
TCONS_00000227	1.90123e-38	0.680563	6.16532e-10	0.510508	0.68006	8.27852e-75
TCONS_00000228	1.74229	1.39367	1.78978	0.964663	1.65041	1.92217
TCONS_00000229	3.30138e-12	0.605536	0.485766	0.578441	0.316705	0.454317
TCONS_00000230	0.332972	0.41624	0.301702	0.117351	0.272359	0.0994488
TCONS_00000231	6.57143e-61	1.39949e-42	3.15645e-23	2.3974e-102	2.19313e-09	4.82981e-143
TCONS_00000232	0.396013	0.324988	0.310661	0.306341	0.235047	0.453296
TCONS_00000233	0.202692	0.120015	0.146691	0.10908	0.468036	0.0944471
TCONS_00000234	0	0	0	0.394698	5.77868e-05	0
TCONS_00000235	3.86614	4.44527	3.34241	2.84199	2.6775	4.73534
TCONS_00000236	1.34054	0.998168	1.04409	1.3584	0.932503	2.00748
TCONS_00000237	8.08864e-05	9.2799e-15	5.76431e-20	1.54623e-06	6.16769e-06	0.496405
TCONS_00000238	3.9736e-18	3.67769e-30	1.36031e-40	5.91786e-14	1.43318e-05	4.92286e-09
TCONS_00000239	0.000197628	0.000431654	0.00885612	4.19324e-05	0.307167	0.552949
TCONS_00000240	0.000133981	0.000375717	0.00396501	3.51344e-05	0.289874	0.496242
TCONS_00000241	0	0	0.351625	4.19764e-307	2.4003e-92	0.501519
TCONS_00000242	0	1.2333e-111	0	2.62251e-107	5.4817e-66	4.58667e-73
TCONS_00000243	0.156333	0.143956	1.54827e-260	1.15854e-157	5.46353e-65	8.82286e-37
TCONS_00000244	0.300597	0.283438	1.72122e-18	5.14642e-15	1.78166e-11	0.202486
TCONS_00000245	0.161935	0.190111	0.229367	0.24339	0.165931	0.220105
TCONS_00000246	0.635143	0.740587	0.680828	0.519712	0.466373	0.236062
TCONS_00000247	1.73222e-71	1.85523e-211	4.07914e-170	2.60917e-102	5.67717e-203	4.97273e-82
TCONS_00000248	0.413647	0.639554	0.623494	0.20928	0.456405	0.597562
TCONS_00000249	6.6061e-11	6.72146e-34	3.00768e-43	1.86373e-27	6.95293e-18	4.37009e-19
TCONS_00000250	3.01884e-29	2.88065e-89	2.59587e-70	6.63974e-51	8.5207e-93	3.11304e-23
TCONS_00000251	3.93345e-56	1.81381e-158	6.56631e-167	8.69277e-100	1.68795e-195	1.53802e-72
TCONS_00000252	1.07844	0.67874	1.29273	1.4314	0.1493	1.62193
TCONS_00000253	3.12681e-58	1.24968e-143	1.74764e-104	6.27938e-74	1.97451e-137	1.05611e-63
TCONS_00000254	4.03252e-46	9.62832e-116	4.66739e-115	1.51567e-73	2.73293e-145	2.82822e-57
TCONS_00000255	1.50318e-07	0.0301384	0.0591329	5.90772e-18	0.0503023	0.091436
TCONS_00000256	1.53317e-16	1.81283e-109	2.31682e-101	3.30488e-56	1.78014e-82	6.31227e-15
TCONS_00000257	1.32349e-14	3.02865e-108	3.95687e-100	1.19124e-54	7.72965e-113	3.03365e-17
TCONS_00000258	3.04558e-51	4.98642e-131	2.75356e-99	4.26583e-63	1.24817e-87	8.29056e-51
TCONS_00000259	1.45697e-27	2.80116e-31	7.39353e-46	2.9475e-26	3.3332e-43	7.27708e-45
TCONS_00000260	3.25917e-11	2.01592	2.63738	0.76011	2.16431	5.18302e-18
TCONS_00000261	4.22337e-45	1.87594e-71	6.41282e-58	1.64917e-32	4.51442e-82	2.09957e-59
TCONS_00000262	0.108832	8.24434e-25	1.48636e-28	5.6023e-12	8.45847e-33	1.9149e-08
TCONS_00000263	2.43609e-22	1.01793	0.228312	1.01134	0.000706161	1.80763e-31
TCONS_00000264	0.598769	2.05529	1.41686	1.03375	2.01842	0.846852
TCONS_00000265	0.0952342	1.06982	0.255939	2.99911e-10	0.790867	0.117677
TCONS_00000266	0.428643	0.473448	1.26411	0.233309	0.88452	0.0238201
TCONS_00000267	1.117e-57	3.40496e-108	1.19471e-75	6.77567e-59	2.99635e-94	4.02478e-54
TCONS_00000268	1.63012e-12	2.65407e-34	6.42017e-28	8.75885e-21	1.60418e-33	3.61955e-09
TCONS_00000269	2.28369e-21	0.000625753	0.0130701	6.0259e-11	0.595655	1.227e-24
TCONS_00000270	1.36364e-21	3.34766e-10	5.17851e-07	0.00976698	0.355656	6.37127e-11
TCONS_00000271	4.63625e-32	1.61204e-97	9.17606e-54	1.13377e-44	2.3256e-61	2.16546e-27
TCONS_00000272	0.798286	1.57978e-54	0.201969	9.08243e-31	0.116489	0.0465041
TCONS_00000273	0.232093	0.108993	2.1082e-14	1.47093e-11	0.996539	0.480518
TCONS_00000274	0.642758	1.04645	1.21688	1.06758	0.155382	1.26973
TCONS_00000275	6.92977e-14	2.45191e-08	9.44854e-18	3.10017e-14	0.000731095	4.77821e-19
TCONS_00000276	0.00254117	1.02232e-22	2.49683e-40	2.3825e-13	2.39781e-27	3.11786e-09
TCONS_00000277	3.67959e-45	8.65494e-81	2.21991e-77	6.93616e-42	2.40781e-83	3.92328e-42
TCONS_00000278	1.6816e-10	8.58794e-35	1.35355e-35	1.15427e-15	2.6732e-38	8.44847e-05
TCONS_00000279	3.03317	2.37293	4.26004	2.09134	1.32883	2.41557
TCONS_00000280	0.488136	0.873821	0.352048	0.259962	0.536756	1.05892
TCONS_00000281	0.00711325	8.96209e-22	4.53286e-20	0.00023692	8.196e-26	1.29635
TCONS_00000282	3.39729e-12	6.84156e-164	9.31717e-108	1.6557e-51	5.356e-288	1.1278e-51
TCONS_00000283	2.65945e-305	0	0.152541	0	6.44313e-105	4.73017e-297
TCONS_00000284	0.805598	1.18467e-51	7.39355e-59	1.02352	0.162877	0.0708467
TCONS_00000285	0.335379	0.0750964	0	2.34855e-32	0.340699	0.585228
TCONS_00000286	3.48221e-07	7.62725e-23	4.77004e-123	7.0868e-47	1.40345e-125	4.91999e-36
TCONS_00000287	0.45996	3.93585e-168	1.76133e-64	4.21547e-100	1.70631e-172	0.651018
TCONS_00000288	0	0	0	9.68376e-185	0.314538	0.267313
TCONS_00000289	5.61071e-172	1.05399e-167	3.60951e-180	6.88073e-91	0.676872	9.97106e-285
TCONS_00000290	0.423215	0.21953	4.82024e-16	0.214217	7.74159e-23	4.08709e-24
TCONS_00000291	2.20414e-20	0.00106335	0.141147	1.58533e-18	2.98615e-37	1.62056e-11
TCONS_00000292	3.74035e-299	0	0	3.78065e-124	0	8.11454e-250
TCONS_00000293	4.33607e-23	3.00036e-22	1.70848e-31	6.22785e-37	4.2567e-40	0.00392261
TCONS_00000294	3.01639e-19	9.17947e-37	3.61836e-36	1.75009e-42	1.27681e-15	0.216109
TCONS_00000295	0.593357	0.469564	0.415314	0.601829	0.538397	0.471083
TCONS_00000296	3.22561e-210	8.65018e-311	9.57671e-314	1.35816e-166	4.75158e-244	2.84359e-200
TCONS_00000297	3.71579e-217	0	0	9.71709e-261	3.31067e-268	0.0562227
TCONS_00000298	0.110608	0.273186	3.65973e-39	1.30981	0.39416	7.85359e-11
TCONS_00000299	2.51167e-99	0.469068	0.253188	1.83909e-71	2.53447e-71	0.351229
TCONS_00000300	0.0942505	1.1691	2.68344	0.686862	0.266029	1.35867
TCONS_00000301	2.59584e-05	4.08664e-101	0.000629548	0.849383	2.74334e-225	9.95435e-108
TCONS_00000302	6.14584e-14	0.928527	1.28945	0.263773	1.54368	0.224283
TCONS_00000303	3.35123	3.50075	2.64871	2.80148	4.84604	3.5383e-06
TCONS_00000304	1.81109	0.470927	2.01355e-55	1.79906	3.87995e-37	3.21857
TCONS_00000305	0.0707437	16.1805	7.60945	3.08946	17.2747	2.91059e-148
TCONS_00000306	0.282123	1.7199	1.53839e-151	4.21381e-128	5.51263e-127	3.53897e-165
TCONS_00000307	2.2759	8.62556	6.2455	3.8416	9.79971	0.85191
TCONS_00000308	0.534656	2.04365e-34	1.32109e-32	0.938772	0.155062	8.39602e-186
TCONS_00000309	3.98697e-105	0.607907	1.28728	0.586418	0.772858	4.89859e-26
TCONS_00000310	6.9481e-16	0.624721	0.202098	0.513328	0.421645	0
TCONS_00000311	0.161388	7.364e-175	0.136667	2.06017e-106	8.53443e-177	0
TCONS_00000312	0.0605005	0.0555701	0.225035	0.160288	0.360084	0
TCONS_00000313	0.17209	0.162897	0	2.08144e-150	0.506126	0
TCONS_00000314	2.71917e-54	0	2.27298e-203	0	0	0
TCONS_00000315	0	0	0	0	0	0
TCONS_00000316	0	0	0	0.18177	0	0
TCONS_00000317	0.046978	0.48774	1.19641	9.69894e-220	0.136945	0.31869
TCONS_00000318	3.68375e-174	5.10189e-60	2.48798e-311	0	0	1.02435e-203
TCONS_00000319	2.71004e-88	5.5208e-79	0.14716	3.59653e-42	9.56426e-88	0.392427
TCONS_00000320	0.816304	0.434103	0.538445	0.314148	0.306556	1.23183
TCONS_00000321	2.17133	2.0272	1.81349	2.99837	1.88236	3.42614
TCONS_00000322	0.000258914	0.000115146	0.779387	0.000567605	8.97604e-05	0.230214
TCONS_00000323	0.457546	0.753939	0.295409	3.05395e-08	0.00021672	8.24471e-06
TCONS_00000324	1.346e-36	0.383706	3.6538e-05	0.302341	1.0819	1.18737e-19
TCONS_00000325	0	0	0.201981	0.308469	0	0.285134
TCONS_00000326	0.366839	0.184795	0.262693	0.0434003	0.342364	0.27822
TCONS_00000327	0.782344	0.78634	0.349046	0.0190632	0.857483	0.207106
TCONS_00000328	0.805306	1.11649	1.68328	0.374086	0.508575	0.941989
TCONS_00000329	0	0.0325879	0.0379804	0.15993	0.055208	0.367248
TCONS_00000330	0.215043	0.142642	0	0.140308	0.417779	0.466575
TCONS_00000331	0.137018	0.364708	0.289101	0.188588	0.406611	0.165532
TCONS_00000332	4.93546e-11	2.94544e-06	0.185057	6.99581e-19	1.31427e-19	0
TCONS_00000333	0.0797662	6.29231e-16	3.49525e-11	1.93881e-09	2.14202e-16	0
TCONS_00000334	5.53024e-06	5.25859e-09	4.0746e-05	0.0802826	1.41659e-05	5.21104e-05
TCONS_00000335	3.84717e-35	2.34237e-11	1.45864e-52	5.27605e-05	3.99351e-06	5.62966e-11
TCONS_00000336	0	0	0	2.2044e-08	0	0
TCONS_00000337	0	0	0	0	0	0
TCONS_00000338	0	0	0	0	0	0
TCONS_00000339	0	0	0	0	0	0
TCONS_00000340	0	0	0	5.76204e-11	0	0
TCONS_00000341	0	0	0	0	0	0
TCONS_00000342	0	0	0	0	0	0
TCONS_00000343	0	0	0	1.12044e-25	0	0
TCONS_00000344	0	0	0	2.94287e-06	0	0
TCONS_00000345	0	0	0	0	0	0
TCONS_00000346	0	0	0	0	0	0
TCONS_00000347	0	0	0	2.08935e-11	0	0
TCONS_00000348	0	0	0	0	0	0
TCONS_00000349	0	0	0	0	0	0
TCONS_00000350	0.0199016	0	0	0	0	0
TCONS_00000351	0	0	0	0	0	0
TCONS_00000352	0	0	0	0	0	0
TCONS_00000353	0	0	0	0	0	0
TCONS_00000354	0	0	0	0.0430636	0	0
TCONS_00000355	0.546001	1.00067	0.163197	0.616284	0.940038	0.748562
TCONS_00000356	16.212	10.2189	5.08693	10.6131	10.9224	28.0161
TCONS_00000357	4.16154e-113	0.133489	1.0758e-83	1.09092e-193	0.158832	0.182645
TCONS_00000358	0.128396	0.113914	0.125231	0	0.268827	0
TCONS_00000359	0.431743	0.118505	0.16183	0	0	0
TCONS_00000360	0.116518	0	0.167601	0	3.30566e-307	0
TCONS_00000361	0	5.9314e-274	0.256032	0.316046	4.60251e-238	0
TCONS_00000362	2.39169e-23	1.48237e-21	9.39722e-27	0.195437	2.62695e-25	3.16229e-35
TCONS_00000363	0	7.29333e-214	2.12839e-293	0.218045	8.64839e-315	0.710864
TCONS_00000364	0.000647196	0.000480258	0.000142917	9.35889e-10	0.791857	1.18511
TCONS_00000365	1.47032e-116	2.09139e-33	4.70158e-50	1.45767e-95	3.10204	1.75509e-136
TCONS_00000366	7.89809e-100	1.4654e-60	2.14768e-97	1.80855e-118	8.17271e-45	6.10642e-115
TCONS_00000367	1.29436e-158	4.02276e-57	7.0781e-71	2.97239e-141	2.99133e-30	2.6013e-181
TCONS_00000368	4.39699e-72	8.66475e-32	1.65734e-55	7.70466e-83	1.35617e-09	2.39021e-65
TCONS_00000369	1.11643	4.06109e-15	0.52169	0.785435	5.49172e-17	2.65229
TCONS_00000370	60.6165	3.3898	2.72017	26.7927	0.448843	155.708
TCONS_00000371	4.56065	0.207773	0.564754	4.11091	1.4824e-08	13.9897
TCONS_00000372	0.456745	2.97027e-24	1.58531e-47	8.25695e-64	1.22327e-06	1.7893
TCONS_00000373	2.66276	1.35814e-17	0.869818	0.929655	0.367394	2.41398
TCONS_00000374	1.38573e-34	4.78406e-13	0.20563	4.38772e-67	0.706988	2.65576e-143
TCONS_00000375	1.41528	0.537596	0.458738	0.525132	0.388626	0.457025
TCONS_00000376	0.6228	8.98559e-50	0.303003	7.42817e-285	0.198502	0.488606
TCONS_00000377	3.23381	0.29631	0.290099	0.945159	1.88133e-108	5.08405
TCONS_00000378	2.49998	1.31886e-89	1.89727e-146	0.928234	6.54826e-114	4.41042
TCONS_00000379	113.509	8.30682	9.24772	43.7296	9.86286	220.408
TCONS_00000380	0.581315	7.84239e-89	0.0848482	0.453431	0.319545	1.14593
TCONS_00000381	1.98044	0.437924	2.36088e-38	0.762422	0.176012	1.2045
TCONS_00000382	5.21601	0.178439	0.421133	3.35923	0.396349	9.08105
TCONS_00000383	0.64013	6.44888e-256	0	0.15693	0	0.152464
TCONS_00000384	0	0	0.24576	0	0	0
TCONS_00000385	0.570083	0.530217	0.914745	1.05789	0.222812	0.384665
TCONS_00000386	9.04551	15.2932	17.5116	11.3868	15.2996	8.34225
TCONS_00000387	0	0.348397	0	0	0	0
TCONS_00000388	0.00157477	0.00128482	0.0013432	0.00179785	0.00133725	0.00209013
TCONS_00000389	0	0	7.31954e-311	0	0	0
TCONS_00000390	6.36302	10.9126	12.9569	6.91577	10.3856	4.38879
TCONS_00000391	0	0.151701	0	0	0	0
TCONS_00000392	0.137763	0.171004	0.387743	1.37321e-25	0.204673	0.000197407
TCONS_00000393	6.01565e-06	0.255541	0.325202	0.000685178	0.0346037	2.14584e-15
TCONS_00000394	0.375701	8.10394e-06	0.000140924	0.620555	0.558877	0.0737211
TCONS_00000395	2.82704	1.01682	0.271184	0.428722	1.93707	0.77549
TCONS_00000396	4.7649	3.28442	2.36684	3.16807	2.52531	3.69204
TCONS_00000397	1.54197	0.00021746	0.00149183	0.710022	0.403199	0.00145605
TCONS_00000398	5.92265	6.86109	3.48672	4.11459	6.43742	8.38645
TCONS_00000399	5.0228	2.45987	0.356536	0.301156	2.16292e-08	6.84244
TCONS_00000400	14.8488	25.7576	25.5378	18.7731	23.4398	16.481
TCONS_00000401	4.40675e-26	0.478841	1.66031e-61	3.39285e-32	1.08975e-11	1.55511
TCONS_00000402	2.12663	0.993554	0.996186	2.10671	0.90094	1.39647
TCONS_00000403	24.2918	26.9592	13.0428	15.6907	16.5658	29.1409
TCONS_00000404	15.5512	25.385	16.4746	11.0435	17.6061	24.1076
TCONS_00000405	9.5139	6.43909	4.57897	6.24927	5.96291	10.4065
TCONS_00000406	5.35409	5.2042	4.58119	3.06772	5.23645	4.53627
TCONS_00000407	0.190664	0.397395	0.606516	0.354552	0.506363	0.0683323
TCONS_00000408	5.79016e-153	0.0290529	0.0183322	0.0220641	0.0198784	4.62585e-88
TCONS_00000409	9.59946e-74	0.138534	0.114105	1.4971e-21	0.255275	7.79275e-27
TCONS_00000410	0	0.0840629	2.05195e-106	1.99193e-178	0.0772301	0
TCONS_00000411	3.2172e-89	7.69028e-23	4.711e-59	1.15286e-22	1.31419e-71	3.49127e-36
TCONS_00000412	0.00941535	0.000235153	0.0142234	0.000139895	0.0259439	0.0136709
TCONS_00000413	3.28836e-74	1.87506e-35	1.68304e-104	1.41741e-29	2.87245e-115	8.22937e-73
TCONS_00000414	0.0615609	3.35392e-25	1.11886e-92	0.0332892	1.25848e-117	1.41725e-37
TCONS_00000415	0.0745432	3.68349e-25	6.51238e-92	0.0378107	1.24561e-127	1.90484e-37
TCONS_00000416	3.77331e-38	3.20061e-43	1.83072e-110	8.82332e-10	5.98559e-129	0.0700152
TCONS_00000417	6.76903e-22	1.83088e-27	5.18003e-98	4.30976e-18	6.14e-89	2.41301e-45
TCONS_00000418	8.94896e-116	6.16495e-52	4.65407e-154	3.8849e-33	5.55596e-165	1.78824e-45
TCONS_00000419	0.0372323	0.390522	0.128256	2.7824e-16	1.17747e-111	9.16076e-29
TCONS_00000420	6.30019e-151	9.79786e-17	0.0362802	7.96331e-14	3.12723e-56	3.94513e-134
TCONS_00000421	0.0633323	4.73972e-36	0.0241124	1.11959e-25	9.97189e-200	0.0483108
TCONS_00000422	1.61624e-235	0.104513	2.96252e-206	0.0613966	0.03987	0.000150101
TCONS_00000423	0.142309	1.13042	0.82729	0.342733	2.04112	0.194344
TCONS_00000424	0.0921927	2.28762	0.895663	0.490547	3.25099	0.203062
TCONS_00000425	0.94615	2.45225	1.68858	1.427	3.36602	0.290724
TCONS_00000426	7.38803e-35	2.67006e-60	3.82337e-09	4.36281e-57	4.59376e-12	7.85859e-60
TCONS_00000427	1.10351e-16	4.97359e-32	0.165076	8.40727e-33	3.50049e-06	2.30891e-32
TCONS_00000428	0.0854895	2.91871e-41	3.56593e-17	0.0231886	6.03366e-19	4.38777e-25
TCONS_00000429	3.34796e-20	4.09203e-54	5.89483e-35	5.15037e-44	3.2358e-27	4.71211e-62
TCONS_00000430	4.02111e-08	1.08424e-73	6.66233e-37	3.1876e-22	8.26515e-26	3.52985e-49
TCONS_00000431	1.69909e-11	2.43441e-92	1.64738e-49	9.36818e-25	6.8976e-27	9.39498e-67
TCONS_00000432	0.388697	3.07528e-33	9.73819e-20	1.82122e-06	4.01292e-12	6.37639e-19
TCONS_00000433	1.41063e-20	5.17571e-60	2.61763e-40	1.03926e-39	3.03154e-38	2.50901e-76
TCONS_00000434	1.32519e-16	7.3614e-17	1.55118e-21	1.19005e-11	5.26062e-18	1.56979e-29
TCONS_00000435	4.37663e-21	1.57938e-40	3.23562e-38	2.38477e-22	5.9295e-13	3.19519e-49
TCONS_00000436	1.14053e-35	1.35492e-36	6.17658e-31	4.62176e-21	4.7629e-16	4.98871e-30
TCONS_00000437	3.02292e-45	3.6365e-43	3.31291e-68	1.54485e-43	1.11576e-07	1.41464e-37
TCONS_00000438	0.000831386	2.01912e-40	1.08594e-12	1.43795e-09	3.89419e-15	2.68196e-16
TCONS_00000439	1.72783e-40	1.0067e-52	2.13062e-59	1.50922e-60	2.62238e-14	1.08273e-65
TCONS_00000440	4.46944e-05	4.03164e-50	1.9628e-25	9.23213e-25	6.02281e-08	3.01486e-22
TCONS_00000441	9.24879e-15	0.269818	0.274981	0.316697	3.64746e-10	0.243232
TCONS_00000442	2.82311e-09	0.0421929	2.89303e-15	1.65965e-15	0.114573	0.000128791
TCONS_00000443	0.270016	0.000849956	1.1627e-05	7.17923e-05	9.15122e-06	0.134992
TCONS_00000444	2.77284e-18	0.331453	4.87951e-71	6.71128e-33	0.00125497	3.37287e-14
TCONS_00000445	7.66938e-07	0.205645	0.694003	0.733475	3.25789e-12	0.00151509
TCONS_00000446	0.404074	0.705354	0.430947	0.40956	6.38451e-09	0.794865
TCONS_00000447	0.0255094	3.68112e-09	0.000160947	0.0637271	0.0939388	0.418418
TCONS_00000448	0.00155939	3.69917e-31	6.84504e-13	7.24583e-12	1.41088e-06	9.9151e-14
TCONS_00000449	0.128127	0.111507	0.112575	1.49492e-46	1.41101e-53	1.51621e-30
TCONS_00000450	1.62404e-16	2.91299e-34	6.74595e-68	2.653e-31	0.165234	2.81976e-10
TCONS_00000451	6.3156e-54	3.34149e-42	1.44104e-30	1.31909e-87	0.0693966	1.77822e-60
TCONS_00000452	5.17422	3.34176	5.56495	5.15777	0.764473	6.70866
TCONS_00000453	1.41999e-16	0.00542092	0.510541	3.34379e-05	5.18324e-09	2.29145e-16
TCONS_00000454	0.83749	0.41808	0.61094	1.2371e-05	0.0437268	2.0296e-23
TCONS_00000455	4.41298e-35	3.176e-17	0.0778706	0.746842	0.419476	1.19711e-72
TCONS_00000456	0.532816	0.905213	0.8314	1.50114	0.0673579	0.213687
TCONS_00000457	1.33225	0.774216	1.45914	1.45633	0.180354	1.64578
TCONS_00000458	0.464586	1.01674	0.0664763	1.4285	0.19643	1.14851
TCONS_00000459	1.34277	0.131003	1.7904e-27	1.48828e-37	2.14676e-42	0.98544
TCONS_00000460	0.280103	0.240605	0.443494	1.39477	0.0369016	0.0868981
TCONS_00000461	0	0	0	0	0	0.191957
TCONS_00000462	1.227	0.319723	0.524735	0.114985	1.32056e-155	0.510524
TCONS_00000463	0.0889318	0	0.0945813	0	0	0.204022
TCONS_00000464	0.144919	0	0.330536	0	0	0.106121
TCONS_00000465	5.4841e-56	3.32778e-35	3.96687e-17	2.61576e-82	1.36319e-107	2.57802e-42
TCONS_00000466	6.62829e-05	0.44304	0.47211	0.999813	0.517326	0.0251208
TCONS_00000467	0.000268196	0.257631	0.138253	0.00328369	0.0132204	2.08978e-05
TCONS_00000468	3.12068e-45	1.99801e-88	0.188629	6.82723e-47	3.22412e-124	0.300804
TCONS_00000469	1.05389e-09	2.79715e-09	5.95301e-08	2.92949e-12	5.21807e-18	9.86017e-14
TCONS_00000470	3.21497e-13	0.00117982	1.72738e-08	7.7469e-13	5.98538e-25	8.00648e-30
TCONS_00000471	2.39252	1.57371	3.46808	3.09453	2.49359	2.94138
TCONS_00000472	3.15288e-11	0.176236	4.24368e-08	0.448451	4.8355e-26	2.11783e-34
TCONS_00000473	2.83733e-32	3.02506e-24	5.55864e-17	1.89662e-59	1.45136e-74	1.13164e-24
TCONS_00000474	1.55089	0.768729	1.21799	1.62266	1.61392	1.21156
TCONS_00000475	2.29634e-25	4.60454e-44	0.259342	1.82071e-58	5.87179e-76	0.0277028
TCONS_00000476	1.43477e-38	2.63603e-124	2.20068e-27	2.2636e-109	1.12184e-86	2.31189e-25
TCONS_00000477	1.42717e-70	5.0888e-227	7.94019e-81	2.10817e-105	0.182207	5.86838e-66
TCONS_00000478	4.01787e-91	0.181293	8.68263e-35	0.660553	5.86498e-108	1.87491e-200
TCONS_00000479	0.32079	8.67911e-16	0.936286	1.83585e-16	0.433183	0.545957
TCONS_00000480	0.145832	1.53583e-294	0.39344	2.31519e-273	0	0.417936
TCONS_00000481	0.198167	0.87138	0.675594	0.752178	0.404169	0.439133
TCONS_00000482	0	0	0	0	0	0
TCONS_00000483	0	0	0	0	0	0
TCONS_00000484	0	0	0	0	0	0
TCONS_00000485	1.07807e-10	0.0860285	1.00295	0.0432441	3.87774e-16	8.72505e-09
TCONS_00000486	3.23958e-28	3.55448e-13	2.83775e-30	6.78655e-53	1.70195e-32	3.56593e-09
TCONS_00000487	0.0478619	1.83884e-07	0.638018	2.45641e-12	0.00396087	3.93573e-08
TCONS_00000488	0	4.51841e-52	0.388794	0	0	0
TCONS_00000489	0.0104502	0.0940878	2.05848e-32	5.05381e-34	2.26565e-59	5.10376e-11
TCONS_00000490	1.4554e-27	1.93626e-12	4.20457e-33	1.52406e-50	3.08988e-31	5.05744e-09
TCONS_00000491	2.11873e-05	9.15082e-06	0.0641405	1.21416e-11	0.0176419	5.53355e-08
TCONS_00000492	0	0	0	0	0	0
TCONS_00000493	0	0	0.0162221	0	0	0
TCONS_00000494	9.32373e-29	1.33595e-15	1.29257e-57	0.00119231	5.75327e-08	1.1152e-07
TCONS_00000495	0	0	1.04141e-164	0	0	0
TCONS_00000496	6.4618e-32	2.14116e-07	4.24343e-57	0.0526284	1.2743e-08	8.36505e-08
TCONS_00000497	0.0117306	0.0434861	0.509769	0.0731235	9.24135e-27	0.0224755
TCONS_00000498	0.05026	1.64179e-35	5.38778e-33	1.92153e-230	0	0
TCONS_00000499	0	0	0.353607	0	0	0
TCONS_00000500	1.40913e-06	0.0536478	0.490151	0.0444774	1.46404e-20	8.48707e-09
TCONS_00000501	3.96401e-05	1.37579e-05	2.18331e-05	9.5523e-06	2.0356e-05	0.283115
TCONS_00000502	4.94129	3.32305	1.43773	2.57447	2.86433	4.93558
TCONS_00000503	4.1688e-08	5.15227e-07	0.139222	5.11066e-06	0.00572334	2.01698e-06
TCONS_00000504	1.32514e-05	0.327446	0.00021739	0.379958	0.478496	0.58868
TCONS_00000505	1.92362	0.370679	4.30597e-09	0.491562	0.0661573	0.368921
TCONS_00000506	0.786853	0.0772667	0.217464	0.393181	0.146351	0.856406
TCONS_00000507	0.184418	1.27093	0.304478	0.621258	1.02655	1.12434
TCONS_00000508	1.22413	4.02609e-47	0.281506	0.102404	2.92208e-263	9.49805e-25
TCONS_00000509	0.175337	0.0331531	0.0938354	1.18762e-83	0	0.258082
TCONS_00000510	7.50225e-92	2.2463e-49	0.154274	0.231519	3.09853e-98	1.03706e-13
TCONS_00000511	5.88862	0.801347	0.713304	2.10432	0.0817549	4.16613
TCONS_00000512	3.3777e-20	4.11176e-16	6.01037e-06	4.9337e-11	0.000116613	1.29085e-18
TCONS_00000513	0.515698	0.817667	0.794135	0.240209	1.843	0.257122
TCONS_00000514	22.7858	40.032	36.1813	26.8553	50.5781	18.5806
TCONS_00000515	0.00126964	0.000673844	0.677359	0.0207803	0.000799758	0.000345545
TCONS_00000516	6.91557e-12	4.12883e-51	0	1.19039e-23	0	9.2254e-132
TCONS_00000517	0.130744	5.74391e-39	8.36415e-06	0.058323	7.96975e-22	8.22879e-31
TCONS_00000518	2.70483e-05	0.0206236	6.86126e-32	2.77637e-26	8.81211e-06	1.22089e-39
TCONS_00000519	1.07107e-34	1.48145e-190	5.72018e-36	7.12514e-75	0	9.33523e-193
TCONS_00000520	1.52615e-08	0.001325	2.48735e-32	3.85701e-26	0.00141071	5.46059e-13
TCONS_00000521	8.54687e-23	1.46448e-17	4.61452e-35	6.94183e-31	1.99738e-12	5.29852e-46
TCONS_00000522	2.77776e-45	7.36712e-44	2.13789e-164	1.70439e-14	0	1.66814e-126
TCONS_00000523	0.00172534	0.00238123	5.2345e-154	0.00457514	0	2.0265e-21
TCONS_00000524	2.10773e-20	4.93112e-148	2.38554e-191	1.36197e-49	0	9.56107e-16
TCONS_00000525	4.73914e-30	7.87725e-182	1.97422e-35	4.8049e-216	0	6.77375e-97
TCONS_00000526	2.76462e-09	2.43376e-31	0.038518	4.09116e-34	9.64874e-21	0.111322
TCONS_00000527	7.10412e-29	4.34896e-58	1.20944e-09	8.1601e-82	1.12839e-29	2.22293e-25
TCONS_00000528	6.66486e-37	9.2499e-16	0	3.34724e-162	0	2.02179e-29
TCONS_00000529	0	0	0	3.38064e-58	0	0
TCONS_00000530	4.46386e-16	2.98526e-47	4.59688e-07	9.25835e-33	9.19733e-19	1.46266e-22
TCONS_00000531	3.53654e-19	1.18241e-33	3.74563e-38	1.47257e-25	8.83131e-12	3.35787e-15
TCONS_00000532	4.65117e-13	1.8284e-17	2.07524e-33	4.66224e-65	0.00137395	1.46705e-07
TCONS_00000533	2.39062e-21	1.91099e-12	1.09862e-31	2.32109e-63	0.00652091	6.169e-30
TCONS_00000534	0.0332824	9.37744e-77	0.0340953	1.8277e-21	0	3.73899e-57
TCONS_00000535	8.04916e-99	0	4.31805e-126	6.86202e-83	0	1.30271e-60
TCONS_00000536	0	0	4.77866e-313	6.7037e-219	0	0
TCONS_00000537	0	0	0	0	0	0
TCONS_00000538	0	0	0	0	0	0
TCONS_00000539	0	3.48218e-51	0	0	0	0
TCONS_00000540	0	1.31016e-75	0	0	0	0
TCONS_00000541	0	0.0138056	0	0	0	0
TCONS_00000542	0	2.61078e-19	0	0	0	0
TCONS_00000543	0.490821	0.359158	0.302196	0.330628	0.590243	0.177097
TCONS_00000544	2.17069	4.72995	4.00435	1.01057	2.59829	1.32465
TCONS_00000545	2.40458e-09	0.324313	0.342338	0.375166	0.197509	3.42575e-12
TCONS_00000546	0.362399	8.26889e-07	2.27732e-06	9.50168e-06	3.24438e-06	4.62783e-06
TCONS_00000547	6.09223e-82	5.10079e-113	5.17809e-116	2.19862e-43	1.02282e-49	1.82088e-90
TCONS_00000548	0	0.271333	0.31917	0.389116	0.371713	0.407759
TCONS_00000549	0.794299	0.523579	4.32737e-13	1.17248	6.76226e-05	0.869316
TCONS_00000551	0.239592	0.17455	0.140047	0.448452	5.90666e-15	2.73935e-43
TCONS_00000552	6.01707e-56	4.97104e-60	1.71798e-66	2.02943e-21	2.42818e-62	3.94514e-08
TCONS_00000553	0.103383	0.468952	0.17327	0.36224	0.616002	0.0679052
TCONS_00000554	7.34978e-77	8.26745e-125	1.57104e-206	9.23536e-25	0	4.28731e-243
TCONS_00000555	1.69908e-11	4.97244e-29	1.00874e-24	7.37408e-15	4.58043e-126	1.40447e-58
TCONS_00000556	0.680182	0.000742851	0.277898	0.0667171	1.49329e-34	0.583216
TCONS_00000557	8.84659e-26	4.83762e-31	1.60532e-33	5.31594e-13	0.123808	0.124245
TCONS_00000558	1.24676e-14	0.115017	0.0402061	3.64353e-13	0.0756961	1.84919e-156
TCONS_00000559	3.91799e-17	4.72014e-29	2.03508e-19	7.94773e-13	4.05548e-142	3.94858e-108
TCONS_00000560	6.00407e-23	6.94958e-26	2.2593e-29	1.29646e-13	2.20844e-119	8.67181e-118
TCONS_00000561	0.093522	1.19904e-19	5.43898e-38	1.06992e-13	9.6866e-119	0.216424
TCONS_00000562	1.79223e-21	0.0695518	3.96278e-08	2.87178e-12	1.05477e-91	4.6023e-90
TCONS_00000563	9.07647e-160	2.44357e-75	5.16542e-302	9.48927e-85	3.57528e-292	1.90436e-151
TCONS_00000564	0.348259	0.491859	0.634809	0.56972	0.292203	0.184991
TCONS_00000565	0	0.377419	0.583994	0.96537	0.112081	0.269184
TCONS_00000566	0.215405	1.29972	1.87117	2.01049	1.19505	0.176465
TCONS_00000567	1.11645e-26	0.184315	0.391617	0.00429707	3.10912e-194	0.181936
TCONS_00000568	0.097781	0.0853029	0	0	0.115344	0
TCONS_00000569	0.224787	0.108116	0.0787629	0.0548202	0.0877164	0.141749
TCONS_00000570	0.109471	0.0804137	5.11544e-08	0.0658511	2.24297e-07	3.7824e-07
TCONS_00000571	0	0	0	0	0	0
TCONS_00000572	0	0	0	0	0	0
TCONS_00000573	0	0	0	0	0	0
TCONS_00000574	0	0	0	0	0	0
TCONS_00000575	0	0	0	0	0	0
TCONS_00000576	0	0	0	0	0	0
TCONS_00000577	0	0	0	0	0	0
TCONS_00000578	0	0	0	0	0	0
TCONS_00000579	0	0	0	0	0	0
TCONS_00000580	0	0	0	0	0	0
TCONS_00000581	0	0	0	0	0	0
TCONS_00000582	0	0	0	0	0	0
TCONS_00000583	0	0	0	0	0	0
TCONS_00000584	0	0	0	0	0	0
TCONS_00000585	0	0	0.0859545	0.0462547	0	0.0250491
TCONS_00000586	0	0.0266271	0.0117952	0	0.0104707	0
TCONS_00000587	0	0	0	0	0	0
TCONS_00000588	0	0	0	0	0	0
TCONS_00000589	0	0	0	0	0	0
TCONS_00000590	0	0	0	0	0	0
TCONS_00000591	0	0	0	0	0	0
TCONS_00000592	3.75805e-198	1.73152e-150	1.68479e-212	9.25518e-73	4.71782e-160	1.86642e-190
TCONS_00000593	0.00236904	0.348898	0.000563355	0.141742	5.90333e-09	0.109877
TCONS_00000594	2.85619e-11	0.00014113	0.354391	0.0940466	4.95312e-14	0.183246
TCONS_00000595	0	0	0.0881407	0	0	0
TCONS_00000596	0.711052	0.587169	7.07132e-21	7.99779e-30	0.280829	0.098245
TCONS_00000597	1.83984e-306	7.27593e-167	0.0214389	0	2.64974e-217	4.12638e-163
TCONS_00000598	0	0	0.12047	0	0	0
TCONS_00000599	0.0903358	1.76934e-05	1.17504e-12	0.000161938	2.35573e-08	3.66296e-05
TCONS_00000600	0.702342	3.18061	2.48496	1.25295	1.29038	0.459779
TCONS_00000601	0.162673	0.525008	0.323611	0.652763	0.148991	0.346985
TCONS_00000602	6.96103e-43	5.24791e-27	1.35899e-54	1.98449e-19	3.39013e-32	8.23302e-53
TCONS_00000603	1.37123e-06	0.675265	1.22183e-86	7.79757e-22	4.75102e-30	4.96041e-13
TCONS_00000604	0.211561	0.00133625	4.04025e-33	0.680299	0.000327875	0.162468
TCONS_00000605	1.15551e-10	0.372355	0.229528	1.63516e-16	0.040652	0.0431659
TCONS_00000606	1.1418e-244	7.86254e-139	0	1.88562e-214	4.03668e-132	0
TCONS_00000607	6.0393e-22	3.0734e-21	3.881e-44	3.04711e-10	0.137645	2.45502e-19
TCONS_00000608	0	0.0469198	0	0	0	0
TCONS_00000609	3.16826e-276	0	0	1.34193e-296	8.71639e-234	2.2441e-220
TCONS_00000610	1.54568e-36	0.610201	0.00112476	2.5106e-18	0.140656	3.06282e-31
TCONS_00000611	0.375228	0.209761	0.013009	0.683528	0.155922	1.62064e-06
TCONS_00000612	9.95775e-29	0.000761003	0.106604	1.01971e-18	2.5017e-08	8.08578e-28
TCONS_00000613	1.04958e-15	2.11977e-15	5.38551e-25	2.25933e-09	1.83575e-07	6.7061e-20
TCONS_00000614	0.000195486	0.222984	7.98373e-44	1.14699e-11	0.228642	0.0573798
TCONS_00000615	0	0.143678	0.172003	0	0.0945614	0
TCONS_00000616	0.00469771	1.67435e-146	2.90404e-228	2.56108e-98	6.31272e-64	6.64248e-48
TCONS_00000617	1.59934	0.838894	0.488178	1.81526	0.767212	0.177949
TCONS_00000618	0	0	0	0	0	0.15924
TCONS_00000619	5.35416e-17	1.59533e-13	6.87954e-16	8.99931e-15	5.81699e-15	9.9699e-40
TCONS_00000620	6.44775e-05	0.253558	0.0941286	0.36088	0.0335019	0.0227574
TCONS_00000621	0.108768	0.177329	0.169142	0.3286	0.000172629	5.09502e-27
TCONS_00000622	8.62427e-18	2.68972e-05	0.00514295	0.00771851	0.14853	1.0645e-25
TCONS_00000623	0.40196	0.000725268	0.00781678	0.207978	0.0791212	0.00277658
TCONS_00000624	1.15864e-28	1.28425e-15	2.55728e-18	1.41059e-20	7.31351e-42	5.08132e-52
TCONS_00000625	1.49895	0.516833	0.322727	0.689572	0.00013691	2.34195
TCONS_00000626	5.44965e-19	3.20591e-122	3.02527e-129	9.24627e-145	2.06921e-178	8.52203e-101
TCONS_00000627	1.42942	0.132556	0.521913	1.27173	0.502758	1.29118
TCONS_00000628	2.22768	0.231989	0.333537	0.631847	2.96322e-83	2.72901
TCONS_00000629	0.208281	7.83031e-71	1.20452e-08	9.33986e-65	0	2.03998e-49
TCONS_00000630	1.50469	0.167241	0.485723	1.45612	3.46094e-15	1.60703
TCONS_00000631	1.98908e-108	0	0	2.73375e-263	0	3.19973e-240
TCONS_00000632	1.05399	0.715907	0.551661	0	0	0
TCONS_00000633	0.31243	0.309444	2.0907e-40	1.00983	0.231849	2.45071
TCONS_00000634	0.908749	2.79891e-168	0.110573	0.815226	0.94169	3.82943
TCONS_00000635	0.130762	0	1.46688e-06	0.218287	4.84585e-05	3.06957e-07
TCONS_00000636	0.277801	0	0.107305	1.04387e-06	0.157578	0.596883
TCONS_00000637	0	0	0	0	0	0
TCONS_00000638	1.56978e-13	0.108946	1.06367e-42	0.0915052	0.0733442	2.90308e-15
TCONS_00000639	0.142455	0.0457606	0.261393	7.56066e-07	0.015251	0.227801
TCONS_00000640	0.000565357	3.8805e-07	0.104548	0.325934	0.0630905	0.40088
TCONS_00000641	1.09683e-08	0.000730035	2.19177e-20	1.05663e-27	0.00572996	1.38077e-11
TCONS_00000642	0.493492	0.110082	1.72275e-22	2.27637e-34	6.1315e-07	0.0449188
TCONS_00000643	3.79246e-233	0.261501	2.92131e-275	0	0	1.41693e-248
TCONS_00000644	2.51111e-78	1.26471e-71	1.03948e-56	2.27518e-111	4.36998e-95	0.0927266
TCONS_00000645	5.85986e-74	1.24135e-48	4.72742e-95	1.87775e-135	4.06482e-88	2.03349e-43
TCONS_00000646	2.59689e-197	8.97908e-35	0	0	0	8.98123e-245
TCONS_00000647	0.169302	0.505874	0.370236	0.881434	0.175889	0.902404
TCONS_00000648	0.219796	1.32743e-209	0	0	0.0323982	0
TCONS_00000649	0.171419	0.0625404	5.24309e-115	0.117468	2.24756e-91	1.34356e-65
TCONS_00000650	9.61024e-114	2.39152e-226	4.70258e-104	3.28661e-156	5.59327e-124	1.46938e-68
TCONS_00000651	0	0.090894	0	0	3.13994e-28	0
TCONS_00000652	1.77747e-152	2.65533e-112	2.30055e-125	7.45163e-101	6.55732e-196	1.2681e-50
TCONS_00000653	1.40322e-121	4.84403e-210	4.68606e-90	3.59984e-181	1.81948e-145	4.87208e-40
TCONS_00000654	2.31126e-137	1.89413e-214	1.70566e-94	6.54812e-148	3.85725e-116	2.32737e-63
TCONS_00000655	3.97666e-64	3.60488e-33	0.128655	1.12998e-204	7.77383e-187	2.01086e-56
TCONS_00000656	2.00257e-287	5.64208e-44	0.134359	0.108273	4.52184e-16	0
TCONS_00000657	1.36213e-93	1.99709e-92	8.27534e-120	2.48544e-38	1.86468e-168	0.00021434
TCONS_00000658	0.323592	0.0667475	0	1.62169e-265	0	7.9385e-38
TCONS_00000659	0.964899	1.23649e-148	3.48266e-92	2.68046e-39	0	0.116383
TCONS_00000660	0.755816	0.0648351	1.12851e-44	0.227904	0	1.30311
TCONS_00000661	2.33444e-147	0.0122198	0.156639	2.62467e-154	0.0512051	0.131477
TCONS_00000662	0	0	0	2.33253e-111	1.10437e-139	1.07585e-302
TCONS_00000663	0	0	0	0	0	0
TCONS_00000664	0	0.160805	0.197796	0	0	0
TCONS_00000665	0.022827	5.72282e-12	0	0	0	0.0337577
TCONS_00000666	0.0629827	7.24289e-07	0	0	0	9.54995e-05
TCONS_00000667	4.81981e-14	1.15797e-11	0	0	0	0.0184856
TCONS_00000668	4.3456e-05	0.064378	0	0	0	0
TCONS_00000669	2.25878e-41	9.00588e-68	1.41477e-47	2.92775e-166	4.48036e-16	8.40071e-201
TCONS_00000670	0.397901	0.0050002	0.000232814	0.422536	0.443152	0.00129841
TCONS_00000671	0.390209	9.32619e-37	3.88697e-12	1.41352e-70	1.42543e-16	1.90176e-119
TCONS_00000672	0.0881333	2.67743e-12	5.31695e-06	8.39638e-42	0.284114	6.82604e-65
TCONS_00000673	0.24519	0.789041	0.704807	0.0773041	0.686683	0.388067
TCONS_00000674	0.0512883	2.49507e-13	6.82634e-07	5.10704e-37	0.243607	5.17756e-70
TCONS_00000675	1.05374	0.982006	1.08823	0.0514417	0.68238	1.71891
TCONS_00000676	0.548714	0.374772	0.462819	1.55404	0.667658	0.0188574
TCONS_00000677	0.272906	1.81368e-65	1.57826e-48	7.09669e-126	0.000568156	1.21085e-257
TCONS_00000678	0.537256	1.08938	1.06545	1.3654	0.344436	1.01446
TCONS_00000679	1.41125e-31	0.255736	0.530883	4.41075e-68	6.34105e-43	0.0226353
TCONS_00000680	0.681492	0.0286909	0.304929	1.14612	0.619843	0.00803543
TCONS_00000681	0.146765	0.508823	0.816951	0.645896	1.45508e-14	0.40625
TCONS_00000682	0.81896	0.571902	0.415111	0.444447	0.313817	0.413178
TCONS_00000683	1.41311	0.580929	0.53077	8.60579e-31	1.32751	1.73105
TCONS_00000684	0.105254	2.45735e-83	1.02406e-34	0	0.000428093	1.26746
TCONS_00000685	8.41837	9.37151	7.76459	7.0579	9.99708	10.068
TCONS_00000686	1.7842	1.61451	1.91562	1.44124	1.53857	0.000645484
TCONS_00000687	2.04356e-61	4.77787e-32	0.180605	1.73782e-43	5.76782e-72	5.51096e-115
TCONS_00000688	5.05663e-15	4.10273e-14	5.49372e-15	1.0317e-23	6.74319e-15	4.54635e-09
TCONS_00000689	3.42319	3.8538	4.49431	3.92966	5.31893	3.39281
TCONS_00000690	0.0119534	2.62788e-05	0.00073502	0.0021271	4.42448e-10	7.42993e-08
TCONS_00000691	0.0682607	0.536969	0.297195	0.0949955	3.64078e-05	1.11977e-08
TCONS_00000692	5.963e-07	0.169992	5.18881e-07	0.421897	0.44683	0.33505
TCONS_00000693	0.425993	0.395071	0.484252	0.559349	0.257911	0.175133
TCONS_00000694	0.501937	0.489333	0.304365	0.290606	0.272892	0.40335
TCONS_00000695	4.33241e-09	1.45617e-08	8.61131e-07	9.06182e-18	1.42136e-20	0.0085309
TCONS_00000696	4.40105e-81	1.01136e-30	1.25246e-87	4.0982e-31	6.84305e-15	1.43641e-61
TCONS_00000697	0.2914	0.639294	1.1149	0.323739	0.677223	0.189383
TCONS_00000698	0.536326	0.474348	0.245558	0.673877	0.981474	0.259108
TCONS_00000699	0.628878	3.71814e-113	1.20002e-94	0.797459	0.270604	1.20903
TCONS_00000700	0	0	0	0	0	0
TCONS_00000701	0	0	0	0	0	0
TCONS_00000702	0	0	0	0	0	0
TCONS_00000703	0	0	0	0	0	0
TCONS_00000704	0	0	0	0	0	0
TCONS_00000705	0	0	0	0	0	0
TCONS_00000706	0.564535	0.115794	0.402108	0.671037	1.13936	1.80148
TCONS_00000707	0.214376	0.0365957	0.128085	0.24786	0.0626082	0.0711595
TCONS_00000708	1.00534	1.16417	1.01827e-05	0.000206249	2.50846	1.43434
TCONS_00000709	4.44686	4.58958	5.85191	3.83787	3.68286	1.05235
TCONS_00000710	10.6163	9.66467	20.6524	12.2166	15.418	6.0819
TCONS_00000711	0.301218	0.79166	2.1624e-19	0.347526	0.348703	7.12145e-09
TCONS_00000712	4.31713e-67	3.0613e-18	5.61501e-33	5.71365e-37	6.13186e-18	9.31657e-19
TCONS_00000713	0.000281984	2.93702	0.421138	0.198171	1.45907	3.59123
TCONS_00000714	0.748808	0.880778	1.10057e-23	3.63614e-12	4.41592e-14	5.76952e-15
TCONS_00000715	3.10885e-20	2.04317e-07	1.86208e-21	1.67334e-14	1.75437e-08	1.23257e-12
TCONS_00000716	0.257784	2.10367e-09	9.38035e-09	7.21581e-12	1.51438e-05	1.60683e-07
TCONS_00000717	0.000610615	4.46797e-10	1.32036e-35	9.0261e-05	8.62078e-17	2.76045e-13
TCONS_00000718	9.31096e-47	7.88911e-14	1.74112e-32	3.47054e-44	2.56146e-13	4.4266e-21
TCONS_00000719	5.54189e-122	0.156229	1.41133e-86	0.049306	1.1586e-54	0.283139
TCONS_00000720	0	0	0	0	0	0
TCONS_00000721	0	0	0	0	0	0
TCONS_00000722	1.9998e-05	4.46644e-06	6.33585e-05	0.0476316	0.0425519	0.0984376
TCONS_00000723	0.248956	4.35274e-11	0.210788	0.358754	0.0355973	8.2102e-09
TCONS_00000724	0.00430277	0.0364614	4.27362e-15	1.54234e-23	0	0.327893
TCONS_00000725	50.0548	62.3094	51.8497	51.1123	77.2524	59.5981
TCONS_00000726	4.17005e-06	2.60123e-07	8.94867e-07	3.8469e-06	4.78264e-06	4.62101e-05
TCONS_00000727	5.74946	3.64849	5.60372	6.6059	5.44364	5.88748
TCONS_00000728	4.14575	1.57785	5.08951	3.94202	4.45262	2.40592
TCONS_00000729	3.61739	0.606029	2.71141	4.35038	2.76761	6.65955
TCONS_00000730	6.35277e-26	3.72407e-09	5.8482e-54	6.39264e-17	3.98625e-07	3.83292e-22
TCONS_00000731	1.09645e-18	0.0243281	0.0585582	6.7262e-11	1.17717	0.204591
TCONS_00000732	8.24955e-15	1.24495	0.783559	0.00045281	1.07721	0.306271
TCONS_00000733	0	8.38878e-311	0	0	0.175043	2.42958e-271
TCONS_00000734	0.164832	0.217797	4.67625e-17	1.54823e-11	0.574266	8.27418e-34
TCONS_00000735	0.228527	3.58126e-21	4.33527e-35	1.71676e-13	0.821629	1.81319e-24
TCONS_00000736	0.0979023	7.2152e-05	1.00393	8.72787e-05	0.81726	0.205788
TCONS_00000737	0.00383788	0.000294902	3.62413e-10	0.000536937	4.89133e-05	0.00842522
TCONS_00000738	1.04822e-15	2.21753e-11	5.75426e-48	9.77652e-09	4.77329e-12	2.19323e-14
TCONS_00000739	0.780987	1.51858	1.09322	0.3965	1.53608	0.149602
TCONS_00000740	4.79984e-19	0.450362	0.0155881	1.35351	1.48328	6.30021e-09
TCONS_00000741	0.00994752	1.05637e-58	0	0	4.0295e-43	0
TCONS_00000742	0.131243	0.112756	0.127854	0.152328	0.754757	0
TCONS_00000743	0	0	0.122252	0	0	0.155282
TCONS_00000744	0	0	0	0	7.14638e-264	0
TCONS_00000745	0	0	0	0	0	0
TCONS_00000746	4.55902e-172	1.20502e-135	9.05118e-117	1.51772e-101	3.34874e-124	5.70764e-40
TCONS_00000747	9.60635	12.7733	7.55414	7.0828	11.5402	9.33332
TCONS_00000748	1.86778e-28	8.18814e-20	1.89853e-19	2.24638e-16	1.39252e-08	1.04849e-16
TCONS_00000749	1.70913	3.2912	1.79295	3.88567	1.31799	2.42412
TCONS_00000750	1.74147	9.57355e-09	0.42873	0.46097	0.550572	2.28953e-18
TCONS_00000751	5.77115e-66	3.81581e-50	1.82344e-41	1.53098e-38	2.79923e-45	5.32836e-77
TCONS_00000752	45.6218	36.5799	59.3397	43.2977	50.9517	41.1604
TCONS_00000753	16.3037	35.5824	23.8172	26.1601	23.9481	18.9694
TCONS_00000754	1.14064e-14	2.12332e-07	6.86615e-07	3.67147e-07	1.99682e-10	2.52617e-12
TCONS_00000755	0.631438	0.502078	0.101125	6.39324e-48	0.587924	0.38581
TCONS_00000756	8.70786e-19	7.06583e-09	5.46123e-21	1.02969e-68	3.52369e-07	7.02554e-23
TCONS_00000757	7.11967e-187	2.85828e-103	1.06098e-126	6.07412e-111	1.2396e-85	1.39416e-56
TCONS_00000758	3.74469e-12	0.389794	1.43931e-08	7.22164e-08	0.399407	1.79284e-17
TCONS_00000759	0.000253543	0.000108487	9.05055e-05	9.40578e-05	0.000136279	0.000636435
TCONS_00000760	4.24183e-73	5.94103e-54	3.29971e-48	2.45763e-41	1.33176e-54	2.79421e-94
TCONS_00000761	1.10616e-22	1.71372e-13	4.59581e-15	5.6117e-15	0.719568	0.356385
TCONS_00000762	0.423711	0.734433	0.456249	0.84526	0.439809	0.356739
TCONS_00000763	0.207694	0.129331	0	0.187008	0.0377613	2.52319e-185
TCONS_00000764	0.192504	0.0386735	0.161932	0.083866	0.104921	0.178295
TCONS_00000765	0	0	0	0	0	0
TCONS_00000766	0.505651	0.236219	0.219488	0.43719	0.0416987	0.759585
TCONS_00000767	9.72781e-06	0.0640261	0	0.162461	0	5.2122e-06
TCONS_00000768	0.116259	0	0	0	0	0
TCONS_00000769	1.13493e-29	6.70885e-12	8.23786e-07	6.45554e-37	2.66388e-20	5.0208e-06
TCONS_00000770	2.11445e-09	3.54668e-06	0.100567	3.21539e-11	2.41135e-09	3.85354e-11
TCONS_00000771	1.29044e-06	0.259335	0.75138	0.283136	1.10956e-06	3.06319e-08
TCONS_00000772	0	0	0	0	0	0
TCONS_00000773	0.154213	0.180495	0.229235	0.000183593	0.0893249	0.0569947
TCONS_00000774	0	1.63922e-12	3.60895e-18	1.7193e-42	0	0.0431896
TCONS_00000775	0	0.0966067	0.117507	0	0	0
TCONS_00000776	0	0	0	0.198657	0	0
TCONS_00000777	0	5.81457e-72	4.92578e-38	0	0	0
TCONS_00000778	0	0	0	0	0	0
TCONS_00000779	0.172016	0.158587	0	0.11683	0	0
TCONS_00000780	0	0	0	0	0	0
TCONS_00000781	0	0	0	0	0	0
TCONS_00000782	0	0	0	0	0	0
TCONS_00000783	0	0	0.0789927	0.191601	0	0
TCONS_00000784	0	0	0	0	0	0
TCONS_00000785	0	0	0	0	0	0
TCONS_00000786	0	0	0	0	0	0
TCONS_00000787	0	0	0	0	0	0
TCONS_00000788	0	0	0	0	0	0
TCONS_00000789	0	0	0	0	0	0
TCONS_00000790	0	0	0	0	0	0
TCONS_00000791	0	0	0	0	0	0
TCONS_00000792	0.0511297	0	0	0	0	2.99421e-174
TCONS_00000793	0.437229	0.102292	5.10942e-310	0.123624	9.43467e-45	0.783705
TCONS_00000794	6.61851e-56	0.0563233	0.382153	0.0164061	0.214987	4.76761e-44
TCONS_00000795	0.000996218	1.19285e-05	0.000296438	1.36039	1.76672e-10	0.000576653
TCONS_00000796	9.67396	7.71288	7.48398	5.41507	3.83133	7.59846
TCONS_00000797	0.299973	0.217064	0.134362	0.518712	0.152258	0.426153
TCONS_00000798	2.3613e-76	3.63414e-189	9.80317e-236	2.99076e-47	7.48284e-214	1.82099e-34
TCONS_00000799	0.30104	0.00854625	0.263439	1.30977	0.0143499	0.0033391
TCONS_00000800	4.8341e-100	7.02734e-213	1.7101e-259	3.88747e-65	2.13662e-252	3.96515e-58
TCONS_00000801	1.00913	0.909567	0.967348	0.757264	1.01817	0.67418
TCONS_00000802	0.428589	1.2291	0.00944107	1.54262	4.38181	0.000222034
TCONS_00000803	2.841e-16	1.01785e-53	2.00814e-127	1.76086e-33	6.37743e-80	1.68795e-26
TCONS_00000804	0	0.274793	1.34927	0	0	0
TCONS_00000805	0.0871328	0.0999078	0.377996	6.63855e-15	3.64994e-11	1.96069e-10
TCONS_00000806	8.42783e-05	0.290931	0.562429	7.9063e-05	0.554988	1.36033e-05
TCONS_00000807	6.9055	10.2214	20.5104	6.93052	6.36073	1.26259
TCONS_00000808	0.213915	9.99315e-10	1.78545e-07	3.25722e-06	5.58622e-06	2.36932e-14
TCONS_00000809	3.44964e-06	2.19409e-09	8.45551e-10	7.53081e-09	9.87156e-05	2.09909e-07
TCONS_00000810	0.565035	0.676795	1.75999	1.58764	1.58711e-06	0.479931
TCONS_00000811	0.221812	1.92591e-06	2.58885e-06	3.02241e-05	0.085164	0.0904666
TCONS_00000812	0.292971	0.9158	0.828442	0.556721	0.432647	0.45347
TCONS_00000813	0.112156	0.203255	0.122647	0.147683	0.144055	0
TCONS_00000814	0.523269	0.116956	0.524312	0.249864	0.33337	0.656276
TCONS_00000815	0.79903	0.809561	0.601776	0.965708	0.605124	0.636095
TCONS_00000816	0.000878493	0.547572	6.81713e-05	0.985384	0.603125	0.340119
TCONS_00000817	0.0496075	0.137564	0.226601	0.203772	2.13705e-11	0.000234805
TCONS_00000818	3.11304e-231	2.00422e-36	1.84927e-82	0	0.25558	1.40527e-51
TCONS_00000819	0.436224	0.19116	0.204676	8.46956e-11	0.000106908	0.22248
TCONS_00000820	3.79547e-76	3.17291e-14	1.44092e-47	9.37456e-21	4.97236e-76	1.31887e-31
TCONS_00000821	1.87506e-15	2.96205e-157	1.24474e-65	7.5332e-10	1.20722e-45	5.20435e-41
TCONS_00000822	0.0611526	4.32195e-136	2.2043e-56	0.0268232	3.59045e-44	8.32437e-33
TCONS_00000823	2.04216	2.62037	2.54027	3.27726	0.924673	1.08876
TCONS_00000824	1.26004e-06	4.30654e-28	4.34421e-26	1.57551e-14	1.69469e-21	0.00295476
TCONS_00000825	0	0.234971	0	0.131951	0	0
TCONS_00000826	6.80266e-08	0.46053	2.58147e-08	5.32343e-10	5.71066e-05	0.000142311
TCONS_00000827	3.17644e-42	5.96458e-65	7.00229e-27	0.187062	1.24797e-16	3.4309e-27
TCONS_00000828	2.92787e-14	4.96163e-23	8.60328e-13	4.56859e-14	1.98733e-09	1.44595e-09
TCONS_00000829	0.719132	0.315408	0.517606	0.621753	0.273513	0.332909
TCONS_00000830	1.67128e-66	0	1.72701e-151	1.65599e-55	3.51061e-62	3.57639e-100
TCONS_00000831	1.91855e-46	0	2.12189e-134	9.78356e-42	8.98421e-60	2.83244e-90
TCONS_00000832	0.178124	0.197205	0.474233	0.283382	3.96994e-72	0
TCONS_00000833	0.160174	0.294653	5.15141e-154	0.184389	0	0.183365
TCONS_00000834	0	0	0	0	0	0
TCONS_00000835	0	0.22238	0	0.634172	1.13833e-78	1.08503e-238
TCONS_00000836	0.158968	0.142078	0	0	0	0
TCONS_00000837	3.53431e-07	0.264252	0.339024	0.0032028	7.00435e-06	3.19415e-14
TCONS_00000838	0.28514	0.307867	0.23329	0.594913	1.28184	0.373335
TCONS_00000839	0.110723	0.266359	0.593772	0.276274	0.219814	6.96696e-62
TCONS_00000840	1.43195	2.47727	1.8948	1.632	3.24825	1.67167
TCONS_00000841	7.7747e-19	0.283842	4.47324e-12	0.19735	0.354257	4.91994e-05
TCONS_00000842	4.4984e-261	0.462459	7.25585e-239	0	4.67005e-307	4.2526e-251
TCONS_00000843	0	0	0	0	0	0
TCONS_00000844	0	0	0	0	0	0
TCONS_00000845	3.18441e-148	4.08802e-131	3.0788e-168	1.89243e-34	1.84552e-133	0
TCONS_00000846	1.38192e-141	0.255928	9.91732e-143	6.79768e-23	1.75046e-65	1.82508e-100
TCONS_00000847	7.96045e-07	8.32564e-07	1.85906e-06	0.133692	2.00648e-06	5.82168e-07
TCONS_00000848	3.36886	1.34617	2.49341	5.75579	0.617158	1.44348
TCONS_00000849	2.16314e-50	6.59482e-34	2.22237e-52	2.25535e-54	2.28875e-45	6.34481e-89
TCONS_00000850	4.39244e-07	7.24074e-08	3.05883e-05	4.47381e-08	8.7395e-05	0.000578472
TCONS_00000851	10.2295	10.9031	9.24347	9.60937	11.4705	9.77449
TCONS_00000852	3.52346e-05	0.229078	1.0652	3.84978e-05	0.115243	4.479e-13
TCONS_00000853	0.394931	0.424145	0.187601	0.218653	0.638451	0.169903
TCONS_00000854	0.391404	1.48344	0.414769	0.941176	0.858071	0.368337
TCONS_00000855	0.0733114	0	0	0	0	0
TCONS_00000856	2.17657e-306	1.35162e-230	4.98639e-167	5.58218e-287	0	0
TCONS_00000857	8.34701e-32	1.45918e-13	0.0220952	3.60707e-15	0.669508	0.729124
TCONS_00000858	9.35116e-39	1.87178e-33	1.02765e-18	1.68746e-44	4.28264e-26	0.557084
TCONS_00000859	0.107859	0.190407	4.11891e-183	0.134343	0.0699599	0
TCONS_00000860	2.98676e-145	3.34335e-90	1.85967e-39	1.05422e-59	1.14664e-127	6.06833e-222
TCONS_00000861	0	0	0	0	0	0
TCONS_00000862	2.71304	1.08217	2.20736	1.38873	1.33079	0.289709
TCONS_00000863	2.87493e-145	1.45535e-143	8.65035e-139	7.9609e-174	1.03874e-212	0
TCONS_00000864	1.03473	1.37201	0.598974	0.98437	0.782104	1.35501
TCONS_00000865	0.0848597	0.438664	0.0792725	1.17501	0.610049	4.1981e-15
TCONS_00000866	1.26599e-15	4.89345e-08	0.000371382	3.1099e-14	0.45895	1.71981e-15
TCONS_00000867	1.05712e-16	2.08956e-29	2.43919e-30	2.00948e-23	1.22103e-30	9.51854e-09
TCONS_00000868	2.06798	6.35852	4.97595	2.34232	7.94271	2.07874
TCONS_00000869	6.67935e-125	4.04273e-109	1.61001e-156	1.04222e-95	2.03558e-106	2.85736e-58
TCONS_00000870	3.99439e-27	1.72073e-40	2.03414e-40	3.75692e-26	1.12185e-29	2.42647e-12
TCONS_00000871	0	0	0	0	0	0
TCONS_00000872	3.90598e-85	1.26119e-76	4.91418e-126	6.93382e-59	1.29391e-81	1.03718e-20
TCONS_00000873	0.000184735	1.53812e-17	2.7537e-32	3.85395e-08	9.10225e-10	4.64682e-11
TCONS_00000874	2.55648e-16	6.53095e-29	9.06938e-08	1.40002e-13	3.70471e-08	9.17296e-06
TCONS_00000875	0.11104	5.49098e-20	0.0139154	5.62853e-06	3.71363e-11	0.00536859
TCONS_00000876	1.46162e-11	2.1706e-23	0.155393	3.63074e-13	7.45715e-08	0.481081
TCONS_00000877	0	0	0.103005	0	0	0
TCONS_00000878	3.26815e-24	3.24141e-30	0.0447	3.11068e-11	4.29303e-27	7.18607e-06
TCONS_00000879	0	0	0	0	0	0
TCONS_00000880	0	0	0	0	0	0
TCONS_00000881	0.786739	3.07371	0.685846	1.80358	3.52817e-112	1.36853e-244
TCONS_00000882	0	7.55113e-256	0	3.48585e-201	5.5968e-236	0
TCONS_00000883	1.88628	2.60585	1.83357	2.17261	1.81176	1.38191
TCONS_00000884	0	2.45758e-301	0	2.03633e-243	2.97482e-243	0
TCONS_00000885	0.000828855	0.00099119	0.000290587	0.00207031	0.00306774	0.000366108
TCONS_00000886	6.8204e-267	3.61608e-153	7.22699e-220	3.11535e-111	2.24378e-220	6.93017e-146
TCONS_00000887	0	0	0	0	0	2.48036e-140
TCONS_00000888	0	0	0	0	0	0
TCONS_00000889	0.127802	6.33571e-05	4.62619e-06	0.216258	8.44165e-06	1.75868e-08
TCONS_00000890	2.27767e-06	0.0684818	0.132417	0.000236313	0.248361	5.77168e-07
TCONS_00000891	3.65771e-22	0.22657	0	0.11067	6.3258e-07	0.117074
TCONS_00000892	7.12965e-91	1.09129e-42	6.60573e-57	6.40066e-149	1.07375e-105	6.73423e-46
TCONS_00000893	0.00286587	1.62624e-05	0.000112758	0.0301645	4.72659e-05	0.000657
TCONS_00000894	0.204439	1.54838e-14	1.36451	0.868079	4.34764e-22	0.000627831
TCONS_00000895	0	0	8.16364e-249	0.20185	0.429023	0
TCONS_00000896	3.72993e-05	0.000357036	1.14471	2.95461	0.0375903	3.95985e-10
TCONS_00000897	2.9104	6.10775	1.79716	1.72475	4.69187	2.13281
TCONS_00000898	5.83753e-102	8.06519e-91	9.9443e-97	3.44616e-292	1.89663e-272	2.82498e-40
TCONS_00000899	15.8692	18.2344	14.6599	19.3789	15.1214	12.7821
TCONS_00000900	3.83703e-55	1.09287e-59	1.07279e-72	1.04434e-155	0.295005	4.2356e-113
TCONS_00000901	5.31967e-109	1.67128e-73	2.11008e-79	0.474708	5.40786e-187	1.09026e-63
TCONS_00000902	0.508134	3.38254e-53	2.45075e-12	5.9029e-60	4.92319e-119	0.392558
TCONS_00000903	1.14275e-215	1.33151e-155	2.29399e-222	2.67155e-241	0	7.55305e-88
TCONS_00000904	0.739378	1.50635e-10	0.000506589	2.13312e-08	4.22188e-10	7.14747e-12
TCONS_00000905	4.87553e-65	1.1369e-08	9.30247e-17	7.22261e-62	6.53254e-39	1.2555e-38
TCONS_00000906	0.154618	4.87507e-176	2.68309e-176	0.692435	0	0.221359
TCONS_00000907	0.176657	1.58585e-34	0.000117581	1.32912e-05	0.150481	1.6819e-25
TCONS_00000908	1.09562e-05	1.98188e-51	0.094145	0.325685	4.41227e-16	2.20281e-39
TCONS_00000909	2.09494e-92	3.74247e-37	3.09776e-33	0.103844	7.40322e-09	4.6099e-07
TCONS_00000910	1.52765e-23	0.0017072	1.66774e-12	4.40573e-13	4.14581e-28	4.52271e-11
TCONS_00000911	0.999905	1.08946	2.19783	1.15237	1.98454	1.00566
TCONS_00000912	1.53828e-31	6.66993e-50	1.33611e-07	0.130171	0.000888484	0
TCONS_00000913	0.855365	0.988985	1.33272	0.65703	1.34024	1.00924
TCONS_00000914	0.0401399	1.83972e-43	3.20574e-18	1.54584e-11	0.0517908	6.98078e-23
TCONS_00000915	0.320685	0.0904726	0.381668	0.198537	0.0722427	0.270744
TCONS_00000916	4.04979e-86	0	2.0254e-27	0.010237	1.48407e-72	0.0985334
TCONS_00000917	1.05203e-08	3.68791e-14	0.0396554	0.237235	0.000135575	5.53108e-05
TCONS_00000918	0.417325	0.0796608	0.310352	0.088847	1.20639e-28	0.384934
TCONS_00000919	0.261226	1.86604	2.26831	2.69586	2.21298	0.977688
TCONS_00000920	4.62933e-41	1.90469e-98	0.328046	1.14091e-186	0.31327	3.08784e-106
TCONS_00000921	0.0821528	0.0733755	1.11262e-173	0	3.41266e-58	4.74926e-129
TCONS_00000922	0	1.29328	0.627716	0.767201	0.361585	0.8151
TCONS_00000923	8.59137	5.90127	5.97664	6.27029	5.58529	11.009
TCONS_00000924	0.935354	0.732231	0.884848	1.07674e-25	0.000156095	3.49647
TCONS_00000925	0.647491	0.294441	0	0	0	0
TCONS_00000926	0	0.287208	0	0.422977	0.395097	0
TCONS_00000927	0.102467	0.285618	0.428318	0.120736	0.190708	0.121847
TCONS_00000928	0	0	0	0	0	0
TCONS_00000929	3.11288e-166	0	1.53951e-246	1.01599e-166	0	1.27335e-253
TCONS_00000930	5.28857	4.70819	1.81959	5.18317	3.04989	3.6783
TCONS_00000931	6.95168e-11	6.04008e-06	2.31318e-07	6.36772e-11	5.3273e-15	5.68192e-07
TCONS_00000932	1.52289	0.706926	3.71562	0.00136972	0.0240651	2.17603
TCONS_00000933	2.14172e-11	0.168283	0.00263112	3.01538e-11	2.54237e-06	5.42078e-07
TCONS_00000934	3.2012e-53	6.55871e-88	8.15588e-64	2.93717e-63	4.01261e-91	1.69843e-56
TCONS_00000935	0.000968996	6.93566e-05	9.48289e-07	0.986926	0.000118017	0.00920131
TCONS_00000936	3.11055e-27	2.58732e-66	0.113763	2.94202e-31	1.65692e-84	7.57452e-18
TCONS_00000937	2.51747e-12	0.727162	0.850796	0.750613	0.442905	1.0144
TCONS_00000938	3.03509	5.69021e-18	1.13521	0.769076	5.02428e-15	3.47403e-09
TCONS_00000939	4.46897e-05	1.28878	3.75783e-06	0.000115265	1.30212	3.53944e-05
TCONS_00000940	4.24452	2.14314	2.99636	3.70969	4.09347	3.18971
TCONS_00000941	3.55661	2.33229	2.18464	2.14394	1.86072	2.17913
TCONS_00000942	1.09517	2.69016	3.79342	1.2716	8.70431	2.88699
TCONS_00000943	20.5974	23.1191	18.6484	23.3622	29.3662	29.9763
TCONS_00000944	3.63477e-274	0	4.00052e-303	8.80554e-230	0	3.07095e-248
TCONS_00000945	2.63483e-48	6.69408e-106	1.24039e-62	4.44549e-42	3.26217e-95	2.40736e-38
TCONS_00000946	5.28037	3.15457	0.7428	0.887251	2.30113	6.73256
TCONS_00000947	5.0438e-43	1.81399e-17	2.43484e-39	1.95737e-34	1.58865e-44	0.00764978
TCONS_00000948	0.155235	0.393763	5.76939e-210	2.65105e-142	0	0.21796
TCONS_00000949	0.355709	0.177156	0.394475	1.01946e-109	0.224073	0.611817
TCONS_00000950	3.40104e-85	2.42734e-222	3.28419e-145	6.00471e-96	3.49994e-192	2.35192e-90
TCONS_00000951	0.870756	0.366512	1.2085e-65	0.203537	0.340736	1.05777e-59
TCONS_00000952	20.9824	17.1173	14.4154	17.8031	22.2138	19.8605
TCONS_00000953	1.95111e-109	2.92308e-189	1.4518e-105	6.5099e-110	9.1617e-256	8.87188e-120
TCONS_00000954	7.23978e-285	0	2.93323e-313	3.12885e-182	0	4.34497e-230
TCONS_00000955	8.56269e-91	3.25188e-209	6.49141e-103	1.90643e-94	3.15324e-237	0.552999
TCONS_00000956	1.46616e-146	7.10502e-233	2.62558e-180	1.58807e-126	2.23833e-246	2.10879e-130
TCONS_00000957	8.0849e-150	1.09406e-274	2.16567e-141	2.69954e-103	5.77228e-243	1.90437e-142
TCONS_00000958	1.20225e-67	1.12552e-162	5.57812e-101	1.36541e-32	5.5237e-131	2.40506e-34
TCONS_00000959	0.534822	0.157542	0.184744	0.2344	0.482842	1.35397
TCONS_00000960	3.05544e-243	0	1.23452e-243	9.8896e-172	0	7.77438e-163
TCONS_00000961	0.647364	0.193341	0	0.525347	2.33388e-175	5.78871e-132
TCONS_00000962	6.79687e-279	0	1.50432e-303	7.98683e-167	0	1.74253e-178
TCONS_00000963	0.992204	0.832443	0.548503	0.312681	1.03449	0.787606
TCONS_00000964	0.464655	0	0.257726	2.54172e-276	0	5.91303e-246
TCONS_00000965	0	0	0	0	0	0
TCONS_00000966	0	0	0	0	6.3182e-24	0
TCONS_00000967	3.09433e-271	0	0	7.00831e-246	0	0
TCONS_00000968	1.77714e-161	1.12628e-183	1.02233e-124	1.22381e-93	1.44315e-226	1.33438e-86
TCONS_00000969	6.3808	5.01767	4.54722	6.64808	10.2266	5.68544
TCONS_00000970	3.82183	1.68118	1.44664	0.667934	1.74026	3.48573
TCONS_00000971	4.03973e-100	1.47958e-53	2.98616e-138	2.89916e-95	5.14676	4.13457e-63
TCONS_00000972	6.82496e-264	0.146338	3.22971e-285	0	0	0.401526
TCONS_00000973	8.44909e-141	0	0	6.88261e-234	0	0
TCONS_00000974	2.83373	9.98442e-41	4.56313e-32	2.72765e-28	6.43857e-155	2.96229
TCONS_00000975	4.7851e-115	3.81377e-160	1.43809e-124	3.32193e-92	2.67887e-157	2.12193e-77
TCONS_00000976	5.93304e-181	0	4.01644e-303	1.14169e-140	0	3.24485e-275
TCONS_00000977	1.56937	1.55322e-70	1.22023e-43	1.37788	0.242753	3.36093e-18
TCONS_00000978	2.85339	2.84819	1.68113e-21	4.05658	4.17329	4.62002
TCONS_00000979	0.165061	0.273779	0.156011	0.091718	0.0760812	0.161103
TCONS_00000980	0.165429	2.04206e-307	5.41573e-45	2.3249e-121	0	0
TCONS_00000981	1.48777e-44	0.363057	0.147831	0.351905	0.165745	0
TCONS_00000982	0	0	0	0	0	0
TCONS_00000983	0	0	0	0	0	0
TCONS_00000984	0	0	0	0	0	0
TCONS_00000985	0.412156	6.75987e-181	0.127653	1.8505e-19	3.42936e-118	0.0281441
TCONS_00000986	4.70394e-29	0.0658905	7.38709e-11	0.373527	0.0913125	6.7878e-05
TCONS_00000987	0	0.173701	1.3954e-116	0.138252	0	0
TCONS_00000988	0	0	0	0	0	0
TCONS_00000989	0	0	0	0	0	0
TCONS_00000990	1.67634e-43	2.96378e-42	1.268e-22	1.75999e-21	1.5058e-30	0.596638
TCONS_00000991	2.48472	3.51217	3.84466	3.04951	4.14482	2.40454
TCONS_00000992	0.183057	5.12907e-260	1.0514e-188	1.27231e-74	7.28208e-239	0.801238
TCONS_00000993	8.04281e-300	0	0	2.41257e-291	0	0
TCONS_00000994	0.368113	0.256424	0.572329	0.497127	0.445901	0.364966
TCONS_00000995	0	0	0	0	0	0
TCONS_00000996	0	0.0287914	0	0	0.0186224	0
TCONS_00000997	0	0.000382133	0	0	0	0
TCONS_00000998	0	0	0	0	0	0
TCONS_00000999	0	0.142359	0.0215635	0.0256376	0.406862	0.0274849
TCONS_00001000	0.155841	1.01746e-17	6.78043e-06	5.49353e-49	9.66687e-23	4.53333e-15
TCONS_00001001	6.28309e-20	1.08742e-14	6.9478e-18	9.00496e-30	0.419296	0.0856879
TCONS_00001002	8.03091e-17	2.09916e-24	1.77651e-18	1.04393e-20	3.47423e-23	7.87045e-25
TCONS_00001003	0.236603	0.621315	0.192675	9.29876e-29	0.907997	0.581843
TCONS_00001004	8.95313e-206	3.6812e-12	1.74675e-86	2.80197e-176	1.29902e-81	2.24199e-81
TCONS_00001005	1.43954e-18	6.89674e-16	3.49118e-11	3.77087e-09	2.16151e-15	5.8213e-20
TCONS_00001006	4.41986e-57	1.28744e-16	1.99583e-23	1.87313e-51	1.2549e-26	8.25839e-18
TCONS_00001007	3.87972e-36	0.15125	0.576501	0.125579	1.67292	2.12307e-13
TCONS_00001008	0.000910977	0.443986	1.10435	0.0175886	0.000285465	3.62986e-06
TCONS_00001009	0.441904	1.21594	0.295985	0.120905	0.968826	1.61885
TCONS_00001010	3.41133e-21	3.20678e-12	7.65769e-10	1.35002e-11	3.45335e-09	2.36407e-08
TCONS_00001011	0.00471973	1.41088e-07	0.0512677	2.19552e-28	7.51164e-17	4.05876e-05
TCONS_00001012	3.21149e-13	1.11952	1.06269e-08	0.138738	1.34933	0.393259
TCONS_00001013	2.86695e-27	2.24862e-15	1.01552e-13	1.80044e-38	7.57902e-18	4.51425e-11
TCONS_00001014	1.52462e-34	0.000137011	9.8869e-10	4.39614e-19	4.47487e-14	3.48106e-13
TCONS_00001015	1.07907e-20	0.756858	0.421422	7.53378e-40	0.260202	1.08622
TCONS_00001016	0.291672	4.21991e-05	0.493595	1.01098	1.4331	0.000245052
TCONS_00001017	1.16898e-171	5.23926e-37	9.01535e-71	1.44515e-78	3.87308e-39	8.66836e-14
TCONS_00001018	0.822848	3.94597	2.10453	1.3192	5.7721	0.575526
TCONS_00001019	3.1256e-140	6.67043e-49	3.59865e-32	2.49403e-69	0.153718	8.85846e-19
TCONS_00001020	0.789942	0.375304	1.3603e-19	0.0381611	0.0222066	4.64103e-52
TCONS_00001021	2.47884	4.81091	2.17738	2.85879	5.17532	2.60187
TCONS_00001022	0.000900132	0.136619	0.857199	0.37882	0.42406	0.85466
TCONS_00001023	0.186739	5.66478e-29	1.0755e-39	0.131836	4.32876e-94	6.20543e-30
TCONS_00001024	2.65042e-06	6.65347e-07	0.0392208	0.00015609	1.7299e-13	2.83756e-06
TCONS_00001025	0.0164501	0.00505885	0	0.00731429	0.00675248	0.0317181
TCONS_00001026	0.130802	0.246568	0.258223	0.200949	0.154293	0.00404392
TCONS_00001027	3.20243e-100	1.66046e-69	2.14636e-60	3.22671e-69	1.00047e-06	1.80547e-68
TCONS_00001028	0.0870112	0.173571	0.591952	1.06763	0.270442	0.439837
TCONS_00001029	0.0100632	0.00311135	0.00167089	0.00834644	0.130829	0.0408895
TCONS_00001030	9.12741e-103	2.99886e-73	4.15244e-63	3.74862e-71	8.78456e-07	3.40319e-68
TCONS_00001031	0.580917	1.1342	0.666043	0.640545	1.18377	0.407331
TCONS_00001032	0.55184	0.799352	0.000106447	1.11119e-84	0.812382	0.25043
TCONS_00001033	1.60621	1.73715	1.18108	1.39209	0.271787	0.850992
TCONS_00001034	0.430741	0.797165	0.703619	0.843749	0.227196	0.615121
TCONS_00001035	1.93168e-37	1.39041e-129	6.44396e-53	9.2084e-138	1.81629e-08	1.80251e-32
TCONS_00001036	4.75313	7.52138	4.19554	2.56009	5.88606	1.70341
TCONS_00001037	1.79898e-42	8.63671e-51	1.20366e-49	6.8365e-79	2.84667e-13	1.80917e-60
TCONS_00001038	9.5605	17.5158	9.82717	12.7094	10.0842	7.35734
TCONS_00001039	3.51483e-62	1.21323e-108	2.91966e-72	1.02544e-55	1.72963e-19	1.1477e-24
TCONS_00001040	1.68853e-56	4.23826e-66	1.87331e-50	9.4412e-125	5.18082e-14	8.31324e-36
TCONS_00001041	2.06337e-44	5.19107e-71	3.26674e-41	1.45515e-44	1.22693e-15	1.06844e-59
TCONS_00001042	4.63614e-08	2.18144e-78	3.0648e-06	1.9427e-68	1.39646e-06	1.21348e-49
TCONS_00001043	0.066819	3.12325e-136	0.227857	0.0592267	2.84055e-05	5.86288e-153
TCONS_00001044	4.26154e-65	1.00365e-218	8.76784e-190	4.18851e-36	1.60722e-12	5.90464e-256
TCONS_00001045	4.86435e-298	0	0	0	0	0
TCONS_00001046	0	0	0	0	0	0
TCONS_00001047	0.0297579	0	0	2.82356e-243	0	4.69541e-248
TCONS_00001048	0.105573	0.104882	0.186371	0.10617	0.128704	1.74671e-249
TCONS_00001049	0	0	4.85697e-283	1.42706e-201	0	2.04163e-280
TCONS_00001050	6.99802e-156	1.68043e-117	7.91787e-85	1.01535	8.57881e-211	3.68042e-64
TCONS_00001051	1.05316	1.6327	1.23062	1.48602	1.73253	0.530046
TCONS_00001052	0.32458	1.82297	1.29593	0.689153	1.92255	0.274053
TCONS_00001053	7.3133e-15	1.83435e-10	1.187e-15	1.19373e-14	3.64078e-12	2.08568e-09
TCONS_00001054	0.315823	6.7489e-16	1.44554e-08	7.80565e-25	6.83786e-18	1.75068e-14
TCONS_00001055	5.10047e-07	0.198327	0.242485	0.253605	0.186762	1.93148e-16
TCONS_00001056	1.40859	0.00450799	2.38355	1.31367	0.960536	0.979731
TCONS_00001057	0.00352851	1.23169	0.000611305	2.05163e-07	0.00178662	0.000372707
TCONS_00001058	4.22051	1.53519	1.44089	3.71049	2.36599	5.05373
TCONS_00001059	0.723367	0.0870916	0.188722	0.248598	0.307268	0.351723
TCONS_00001060	0.0379166	5.85393e-260	0.112211	5.55517e-164	0.0855329	0.0728935
TCONS_00001061	3.35292e-122	0	2.16757e-152	5.34341e-221	1.06046e-272	7.11458e-130
TCONS_00001062	0.303193	7.68945e-282	7.8909e-273	2.61661e-205	0.131842	8.58633e-119
TCONS_00001063	6.05001e-88	0	5.2571e-255	2.66737e-158	1.36949e-234	4.14551e-45
TCONS_00001064	0.572732	0.799389	0.237039	0.851605	0.909483	1.62256
TCONS_00001065	0.49466	0.456521	0.24381	0.390687	0.101229	0.124797
TCONS_00001066	0.494711	0.174105	0.304757	0.178425	0.252308	0.553374
TCONS_00001067	6.07017e-68	0	0.932255	0.480556	1.32622e-192	1.92869
TCONS_00001068	1.03212	0.319653	0.588614	1.4029	0.174552	1.18477
TCONS_00001069	2.58534e-119	0	0	0	0	8.84591e-221
TCONS_00001070	0	0	0	20.677	0	0
TCONS_00001071	0.0140896	0	0	0	0	0
TCONS_00001072	0	0	0	0	0	0
TCONS_00001073	2.83655e-10	3.08639e-09	4.24919e-11	5.46937e-06	7.80494e-08	1.00069e-06
TCONS_00001074	7.12738	8.00076	7.67008	4.91243	10.3794	3.64646
TCONS_00001075	0.298371	0.281489	0.217727	0.341794	0.686088	0.213263
TCONS_00001076	2.7735e-06	6.8945e-11	1.86492e-08	3.24997e-06	6.69038e-05	6.08537e-05
TCONS_00001077	5.14978e-14	0.210047	3.90298e-14	1.90411e-12	6.70774e-13	1.22942e-07
TCONS_00001078	32.7143	37.2279	39.9815	29.135	38.389	16.4546
TCONS_00001079	0.156168	0.145247	0.16267	0.442102	2.71205e-43	3.47917e-45
TCONS_00001080	3.02633e-14	6.35525e-11	1.77284e-11	5.59239e-10	1.71489e-19	2.77077e-07
TCONS_00001081	0.663593	0.581276	0.376468	7.30447e-11	1.48875	1.6515e-18
TCONS_00001082	0.102291	0.861792	1.17232	0.469324	0.784584	0.189745
TCONS_00001083	2.78519	1.08953	1.97031	0.00126644	2.72263	1.66533
TCONS_00001084	2.01691	0.840803	1.17398	1.64508	0.000210993	3.27429
TCONS_00001085	0.000388851	0.54299	4.0399e-05	1.40887e-10	0.000394529	0.000185093
TCONS_00001086	0.865403	0.00176528	0.000358166	0.36982	0.776142	0.277963
TCONS_00001087	2.93363e-192	4.3525e-74	7.67836e-296	0	0	1.92838e-168
TCONS_00001088	16.9952	15.9582	14.7954	17.3938	16.0837	24.0562
TCONS_00001089	9.71983e-229	1.81458e-49	0	0	0	1.11327
TCONS_00001090	0.349582	0.225068	0.162053	0	6.41674e-273	7.52532e-120
TCONS_00001091	9.8277e-05	0.841108	0.913559	2.60119e-46	4.5791e-101	0.200687
TCONS_00001092	2.81631e-30	0.0389552	2.94807e-52	7.40349e-21	4.3671e-24	1.59465e-37
TCONS_00001093	5.28512	4.09249	5.0603	5.74054	3.23308	4.78306
TCONS_00001094	0.528586	0.561366	0.00152922	1.17669	0.00024478	0.0367199
TCONS_00001095	1.08464	9.1045e-15	1.44128	0.0225897	1.07044	0.901175
TCONS_00001096	9.72598e-09	1.76386e-13	0.00250374	0.331532	8.15235e-08	7.64127e-07
TCONS_00001097	9.73512e-05	2.99594e-08	0.626444	0.614918	0.230562	0.526899
TCONS_00001098	3.07162e-05	0.00218561	0.329918	1.03577	0.000107236	1.70615e-05
TCONS_00001099	0.00209042	0.357339	0.942559	2.76172e-10	1.05761	1.3317
TCONS_00001100	1.29863	1.14759	1.31214	0.912938	0.55778	1.0283
TCONS_00001101	1.22259	0.533408	1.90745	0.439407	0.390148	0.978502
TCONS_00001102	0.937502	0.453617	0.565584	0.580179	0.452409	0.439036
TCONS_00001103	0	0	0	0	0	0
TCONS_00001104	5.32802e-90	0.219782	0.4004	0.37371	2.96324e-64	0.748345
TCONS_00001105	2.07302e-16	0.000268754	4.1132e-38	9.48241e-08	1.47308e-17	0.0335524
TCONS_00001106	0.105171	6.04812e-08	1.82779e-37	1.05531e-08	5.96263e-18	0.000417681
TCONS_00001107	1.59364e-11	1.18737e-10	8.35845e-69	0.0324977	6.71309e-09	1.06527e-114
TCONS_00001108	0.00367065	9.63614e-08	3.39052e-37	1.05806e-08	1.06396e-17	1.02568e-62
TCONS_00001109	1.51728e-14	0.113424	6.56326e-37	8.69818e-07	9.61575e-17	1.35475e-58
TCONS_00001110	0.187214	0.147978	0.253168	0.160243	1.05135e-05	3.82447e-14
TCONS_00001111	0.00578871	0.0953562	0.000141484	3.28981e-05	0.0222326	0.0996865
TCONS_00001112	0	0	0	0	0	0
TCONS_00001113	7.50361e-20	1.14305e-42	6.45097e-205	3.52111e-71	1.62908e-126	1.63956
TCONS_00001114	3.42226e-05	1.51563e-09	1.50052e-16	5.56046e-16	4.02129e-13	1.93297e-05
TCONS_00001115	9.80724	6.39563	6.91666	12.3387	9.85594e-05	7.45341
TCONS_00001116	0.669799	0.000118274	0.322227	0.00080856	1.19501	0.498971
TCONS_00001117	0	0	0	0	0	0
TCONS_00001118	2.22662e-83	1.52655e-140	4.35989e-226	0	0	4.42886e-135
TCONS_00001119	1.69774	1.89469	1.33356	1.54768	2.78591	2.04922
TCONS_00001120	1.88926e-178	7.16444e-115	1.1256e-42	1.60342e-43	4.9317e-128	5.53209e-82
TCONS_00001121	2.07075e-08	2.09335e-05	5.7544e-08	2.5203e-06	6.28191e-10	1.70452e-07
TCONS_00001122	0.0104356	0.000445346	3.64633e-05	0.000594595	4.01824e-09	0.398249
TCONS_00001123	6.88042e-13	1.82606e-07	1.76522e-07	0.221384	1.85254e-12	2.53535e-06
TCONS_00001124	2.14965e-10	7.65727e-15	0.000188567	0.118957	6.17644e-15	0.000172108
TCONS_00001125	0	0	0	0	0.533894	0
TCONS_00001126	4.23109e-121	0	1.32058e-165	4.50355e-217	4.64964e-184	4.07551e-227
TCONS_00001127	0.990642	1.25443	0.29658	0.92068	2.08928	1.5603
TCONS_00001128	0.898071	0.710469	1.96917	0.742367	0.029554	0.0623237
TCONS_00001129	7.26516e-15	0.186311	4.01918e-17	3.58243e-21	0.453873	5.13098e-13
TCONS_00001130	0	6.51019e-240	0.0324187	0.0876454	5.13575e-279	3.33647e-219
TCONS_00001131	0	0.195645	2.29473e-167	1.11231e-64	0.64764	7.14881e-99
TCONS_00001132	3.02803	3.29404	3.57959	3.28997	2.94777	2.30113
TCONS_00001133	0.501255	0	0	0.29264	0	0.321201
TCONS_00001134	8.89154e-23	3.95904e-83	2.66653e-167	4.43886e-12	1.09881e-132	2.60356e-133
TCONS_00001135	0.17347	3.32237e-84	4.38072e-164	0.426557	1.39786e-120	1.31605e-52
TCONS_00001136	1.11107	0.788128	0.866916	3.58262e-14	2.10139e-26	6.29209e-30
TCONS_00001137	0	0	0	0	0	9.94071e-209
TCONS_00001138	0	0	0	0	0	0
TCONS_00001139	0	0	0	0	0	0
TCONS_00001140	0	0	2.93188e-07	0.0153744	0	0
TCONS_00001141	0	0	0	0	0	0
TCONS_00001142	0.0193688	0	0.0212101	4.30794e-06	0	0
TCONS_00001143	0	0	0	0	0	0
TCONS_00001144	2.33215	0.0492645	0.0879988	0.0706566	0	0.046865
TCONS_00001145	1.56404	0.0402476	0.0363676	9.43818e-06	0	0.0447935
TCONS_00001146	0.486564	1.51378e-07	1.27509e-05	0.148797	0	4.41663e-07
TCONS_00001147	0.0110299	0	3.39975e-08	0	0	0
TCONS_00001148	0	0	0	0	0	0
TCONS_00001149	0	0	0.0741357	0	0	0
TCONS_00001150	0	0	0	0	0	0
TCONS_00001151	0	0	0	0	0	0
TCONS_00001152	0	0	0	0	0	0
TCONS_00001153	0	0	0	0	0	0
TCONS_00001154	0	0	0	0	0	0
TCONS_00001155	0	0	0	0	0	0
TCONS_00001156	0	0	0	0	0	0
TCONS_00001157	0	0	0	0	0	0
TCONS_00001158	0	0	0	0	0	0
TCONS_00001159	0	0	0	0.0535506	0	0
TCONS_00001160	0	0	0	0	0	0
TCONS_00001161	0	0	0	0	0	0
TCONS_00001162	0	0	0	0	0	0
TCONS_00001163	0	0	0	0	0	0
TCONS_00001164	0	0	0	0	0	0
TCONS_00001165	0	0	0	0	0	0
TCONS_00001166	0	0	0	0	0	0
TCONS_00001167	0	0	0	0	0	0
TCONS_00001168	0	0	0	0	0	0
TCONS_00001169	0	0	0	0	0	0
TCONS_00001170	0	0	0	0	0	0
TCONS_00001171	0	0	0	0	0	0
TCONS_00001172	0	0	0	0	0	0
TCONS_00001173	0	0	0	0	0	0
TCONS_00001174	0	0	0	0	0	0
TCONS_00001175	2.23313e-24	0.275915	4.20028e-07	2.71146e-21	0.154135	0.232456
TCONS_00001176	1.67348e-37	6.30526e-50	5.18514e-19	2.56693e-12	1.01388e-27	3.33903e-52
TCONS_00001177	1.62953e-40	2.34034e-24	0.0827509	0.0832998	1.33993e-18	8.43411e-39
TCONS_00001178	2.24904e-55	0.43546	0.156776	1.15567e-16	0.309849	6.40533e-54
TCONS_00001179	1.30779e-65	5.32524e-06	2.50655e-12	1.36127e-26	1.61602e-08	5.22302e-64
TCONS_00001180	0.00046542	0.00570302	0.00069905	0.000483948	0.443444	0.00071534
TCONS_00001181	13.7327	13.92	5.36009	12.6745	5.47154	8.66564
TCONS_00001182	16.3121	22.1783	11.1314	18.7547	8.65828	8.14172
TCONS_00001183	2.97403e-94	0	1.21545e-228	1.07514e-214	1.35036e-246	1.81193e-05
TCONS_00001184	0.218451	1.89689e-24	7.65456e-25	9.25693e-38	2.49069e-20	0.132067
TCONS_00001185	0.853234	0.8044	1.3497	4.31396	1.60272e-14	1.55655
TCONS_00001186	1.64067e-72	2.87206e-67	3.38118e-68	2.31404e-51	4.75611e-46	2.94226e-48
TCONS_00001187	1.4665	2.81984	1.64038	4.61855	6.52318e-08	4.1079
TCONS_00001188	9.17469e-28	0.306156	2.17155e-30	5.44298e-23	6.26132e-27	2.18344e-54
TCONS_00001189	1.70463e-109	2.52966e-113	1.08547e-21	2.1171e-80	7.01216e-65	5.04663e-76
TCONS_00001190	1.9311e-08	8.82194e-51	2.63679e-17	6.94826e-48	2.35412e-18	7.86297e-53
TCONS_00001191	3.83398e-19	6.96001e-31	0.018126	1.8607e-34	6.55075e-13	4.92558e-43
TCONS_00001192	7.52441e-05	0.000837423	1.52094e-05	2.54374e-21	0.0195955	8.88494e-28
TCONS_00001193	1.57898e-05	0.0175095	0.192151	1.3059	0.239527	2.90195e-17
TCONS_00001194	0.217019	1.15534e-150	0.191418	2.47091e-73	1.19763e-35	1.09676e-91
TCONS_00001195	0	0	0	0	6.57328e-183	0
TCONS_00001196	2.62061e-21	1.47362e-11	3.18087e-17	8.25513e-30	5.06346e-07	7.23669e-34
TCONS_00001197	2.04231e-22	4.26761e-11	2.75376e-20	2.98189e-31	8.75723e-10	3.50575e-05
TCONS_00001198	0.191575	1.69211e-09	3.0803e-15	8.73058e-26	4.39858e-06	4.7673e-31
TCONS_00001199	1.11784e-27	2.82329e-23	8.28477e-17	1.49817e-38	1.28922e-14	1.27434e-49
TCONS_00001200	1.62017e-23	7.91994e-12	1.21628e-21	6.52181e-31	5.84359e-09	6.72989e-36
TCONS_00001201	6.35881e-08	3.72143e-10	2.37428e-08	0.411509	0.272175	6.65402e-10
TCONS_00001202	0.565792	0.207218	0.560226	0.00195863	0.717648	2.62607
TCONS_00001203	2.54735	1.79272	2.49293	2.32841	1.30939	0.497568
TCONS_00001204	9.05839e-46	1.10666e-24	1.96569e-36	2.60613e-60	5.70603e-17	1.43861e-66
TCONS_00001205	2.06974e-23	1.75588e-13	1.18173e-18	8.39193e-29	9.91116e-10	2.48177e-29
TCONS_00001206	0.146029	0.0572797	4.20309e-67	8.25679e-178	0.148789	0.162716
TCONS_00001207	0	0	0	0	3.39122e-177	0
TCONS_00001208	0.670536	0.465002	0.000825472	0.658511	0.1143	0.000311748
TCONS_00001209	0	6.26869e-45	0	0	9.58424e-250	0
TCONS_00001210	7.14012	8.39097	6.21866	6.47332	7.91604	6.76526
TCONS_00001211	0.428878	0.264848	1.00588	0.949226	0.63413	0.00543403
TCONS_00001212	0	0.0951952	0.113642	0	0	0
TCONS_00001213	6.49638e-223	4.00755e-31	6.45317e-79	0.277174	0.00420788	5.9485e-201
TCONS_00001214	3.70452e-257	1.63701e-273	0.399681	0	5.95594e-216	0
TCONS_00001215	0	0.286193	0.176254	3.02421e-102	0.244072	1.20289e-216
TCONS_00001216	0.134474	0.24346	0.14227	0.344204	0	0
TCONS_00001217	0	0.0671138	0.0824399	0	0	2.88061e-108
TCONS_00001218	4.93928e-92	1.19188e-32	1.03888e-24	1.28354e-96	8.81644e-109	0.037741
TCONS_00001219	0.608908	0.232515	0.250424	2.02548e-23	0.377356	1.04121
TCONS_00001220	5.29123e-17	1.35257e-44	2.7175e-35	1.00617e-45	7.91277e-75	5.04793e-30
TCONS_00001221	2.24387e-174	7.61473e-89	3.65074e-119	3.14392e-183	3.24338e-169	7.21522e-74
TCONS_00001222	11.68	1.49514	2.10621	5.33733	1.97202	12.9523
TCONS_00001223	0.685261	0.120964	0.151346	0.140445	0	1.93143
TCONS_00001224	0.202547	8.45832e-40	0.033826	1.41413e-34	2.0185e-56	0.066872
TCONS_00001225	0.0309129	5.65693e-47	6.86761e-29	1.21199	0	2.9252e-62
TCONS_00001226	8.57308e-139	5.5277e-150	3.49595e-126	3.49745e-142	1.21343e-166	6.4442e-53
TCONS_00001227	7.48337	1.1019	0.765756	4.36525	0.00128833	6.07451
TCONS_00001228	0.00170347	0.000158456	0.000152178	0.00106767	0.000311152	0.000610908
TCONS_00001229	2.59821	0.638326	2.18998	3.65704	1.79015	8.01841
TCONS_00001230	5.25481e-51	3.63868e-31	1.89236e-50	1.19595e-74	2.39758e-104	0.655477
TCONS_00001231	1.14127	0.133646	0.237815	0.964758	0.0140123	0.461201
TCONS_00001232	1.66791	0.0887883	0.354909	0.657221	0.0796198	0.926627
TCONS_00001233	0.213859	0.104786	0.373647	0.458977	0.129744	0.129986
TCONS_00001234	0.543256	0.768777	0.298772	0.186058	1.76969e-23	1.76237e-29
TCONS_00001235	1.01246	0.000163546	8.80978e-10	2.48576	0.833583	3.90722e-15
TCONS_00001236	3.15499e-116	6.81398e-60	1.26321e-26	7.97413e-161	1.08714e-33	2.95257e-140
TCONS_00001237	1.33473	1.75019	3.14676	1.58591	0.889623	2.96442
TCONS_00001238	8.82183e-65	4.94239e-12	6.61788e-15	3.61159e-81	0.114311	3.76511e-22
TCONS_00001239	0.619804	1.74445	2.18898	0.931304	0.0970373	1.11442
TCONS_00001240	0	0	0	0.0538249	0	0
TCONS_00001241	1.62354e-21	7.91928e-05	0.0175405	0.0405459	4.62146e-31	1.53343e-26
TCONS_00001242	0	0	0.000968841	1.9355e-05	0	0
TCONS_00001243	0	0.0208777	2.43859e-07	1.7723e-07	1.31057e-27	0
TCONS_00001244	0	0	0	0	0	0
TCONS_00001245	0	1.0064e-09	4.29801e-57	7.89241e-17	0	0
TCONS_00001246	0	0.0691055	3.48428e-49	1.91139e-13	0	0
TCONS_00001247	0	0	5.38749e-66	0	0	0
TCONS_00001248	0	1.64783e-40	7.636e-07	0.112291	0	0
TCONS_00001249	0	0	0	0	0	0
TCONS_00001250	0.0412023	0.0398725	0.0501917	0.00205589	0	2.14821e-14
TCONS_00001251	0	4.45196e-63	0.0810587	0.0991753	0	0
TCONS_00001252	0	0.0202523	3.61756e-51	2.9897e-38	1.1231e-59	0
TCONS_00001253	0	4.13161e-89	0.0392897	0.0996401	9.15887e-18	0.0153999
TCONS_00001254	7.52653e-41	2.11098e-39	1.18259e-43	1.4477e-18	1.39868e-05	0
TCONS_00001255	5.70653e-06	0.0198679	4.50586e-11	2.88912e-30	1.24082e-06	1.53705e-05
TCONS_00001256	0	0.014541	0	0	0	0
TCONS_00001257	0	0	0	1.03368e-20	0	0
TCONS_00001258	0.0164406	1.61024e-56	0.0305869	0	0.0277122	0.0242681
TCONS_00001259	0	0.00657671	0	0	1.23534e-24	0
TCONS_00001260	0	0.0226765	0	0	0.0549067	0
TCONS_00001261	0	0.564683	0	0	0	0
TCONS_00001262	0	1.19814e-19	0	0	0	0
TCONS_00001263	31.1385	18.577	13.645	23.5892	8.17968	36.1696
TCONS_00001264	2.19037e-06	0.380645	3.24103e-06	2.85412e-05	0.0907896	9.92397e-06
TCONS_00001265	5.84103e-14	0.000430941	2.02223e-17	0.13531	1.36467e-06	0.180435
TCONS_00001266	0.178225	0.0473059	0	0.0994345	2.10304e-10	0.162107
TCONS_00001267	0.017489	0.0124228	0	1.01258e-10	0.0382333	0.0192663
TCONS_00001268	0.0820521	0	0	1.83815e-06	0.24424	0
TCONS_00001269	2.4599e-06	0	0	0.361869	5.34053e-06	0.0963222
TCONS_00001270	0	0.0939009	0	0	0	0.144991
TCONS_00001271	0	3.12023e-168	0	0	0	0
TCONS_00001272	0	0	0	0	0	0
TCONS_00001273	0	0	6.67381e-91	0	0	0
TCONS_00001274	0	0.04441	0.0551914	0	8.08248e-112	5.74979e-219
TCONS_00001275	0	0	0	0	0	0
TCONS_00001276	0	0	0	0.185947	0.169826	0.396496
TCONS_00001277	0.179832	0.164077	0.0721449	0.245665	0.336409	0.457153
TCONS_00001278	2.07359	1.82362	2.95646	1.13602	1.67832	0.000383167
TCONS_00001279	2.02039	2.00582	0.686758	3.10637	3.62928	5.66295
TCONS_00001280	0.491504	0.109403	0.134044	0.420014	0.0133362	6.25317e-09
TCONS_00001281	7.59426e-05	0.465398	0.273643	2.27195e-06	6.7634e-41	2.06985e-37
TCONS_00001282	1.56642e-20	2.73909e-28	5.7737e-153	1.36213e-17	0.0104791	1.289e-34
TCONS_00001283	1.13638e-57	1.20669e-195	1.22887e-184	7.89871e-06	0.0401117	1.04383e-154
TCONS_00001284	2.62959e-54	5.99772e-174	3.7777e-166	0.0662849	1.14935e-82	5.0334e-141
TCONS_00001285	0.000195587	6.21115e-72	7.39733e-172	7.01232e-09	1.03536e-41	0.0398853
TCONS_00001286	0	0	0	0	0	0
TCONS_00001287	0.0492946	0.0419384	3.62818e-184	0.000564257	0.0373262	5.11595e-19
TCONS_00001288	2.07552e-46	3.59782e-52	2.97503e-64	0.0470005	6.92962e-20	1.01583
TCONS_00001289	0.249034	6.20249e-59	7.63501e-08	8.07305e-51	0.350025	8.29979e-73
TCONS_00001290	0.07314	1.66263	1.1005	0.761632	2.22558	1.81128
TCONS_00001291	1.21044	0.535878	0.00141908	1.36188	0.816912	0.820058
TCONS_00001292	0.547006	1.34009	0.881432	1.06424	0.960327	1.16282
TCONS_00001293	0.505029	0.235695	4.38313e-05	1.12394e-06	0.321669	0.267542
TCONS_00001294	6.99379	5.70605	5.05256	6.50455	5.59408	7.19642
TCONS_00001295	1.30993e-284	0	0	0.147965	0.0953091	0.0580954
TCONS_00001296	0.517217	0.000186588	0.000151824	0.000310932	0.000120097	5.64817e-05
TCONS_00001297	0.184616	0	0	0	0	0.133321
TCONS_00001298	1.94836e-90	7.76947e-161	2.11947e-172	2.23848e-173	1.84483e-131	4.44624e-56
TCONS_00001299	0.130358	0.409509	0	0	0.187062	1.52947e-189
TCONS_00001300	0.350236	0.108153	0	0	0	0.168488
TCONS_00001301	0.009473	2.91313e-40	3.71681e-58	4.60492e-56	4.51053e-17	1.84689
TCONS_00001302	0.477226	0.275382	0.433906	0.413414	1.41659e-33	2.34652
TCONS_00001303	0.000612768	1.65064e-12	2.13268e-13	0.000850207	1.83211e-11	0.00198849
TCONS_00001304	1.47204	0.392677	0.464433	0.617028	0.0787463	3.2447
TCONS_00001305	12.8324	9.17817	8.81297	10.8719	8.88832	23.4071
TCONS_00001306	0.821531	0.596396	0.605832	0.772955	0.839708	1.58958
TCONS_00001307	0.434717	7.50215e-10	2.90511e-10	0.222337	1.177e-08	0.223024
TCONS_00001308	1.38333e-07	9.75481e-14	9.20004e-14	9.0366e-06	2.07126e-10	0.000125743
TCONS_00001309	1.60321e-09	6.2354e-16	5.15691e-16	1.09218e-07	1.03378e-12	1.52805e-07
TCONS_00001310	0.00132459	0.139119	0.104734	1.61143	0.000154855	0.000116144
TCONS_00001311	3.8329	2.31271	4.10677	5.27212	1.46477	2.36672
TCONS_00001312	8.90576e-35	0.58933	2.20891e-40	5.63014e-17	0.740148	3.81631e-12
TCONS_00001313	7.73806	3.80426	2.16226	5.06627	1.85389	5.84918
TCONS_00001314	2.4677	0.769134	0.733234	1.0186	0.566984	3.03329
TCONS_00001315	0.827364	1.33329e-199	0.425648	0.214707	0.100965	0.916931
TCONS_00001316	0.196189	3.06191e-233	7.20821e-193	1.2258e-270	3.45896e-94	0.38104
TCONS_00001317	0	0.0269832	0.0554087	0.0391184	0	0.0417351
TCONS_00001318	0	2.24996e-10	1.19375e-14	1.17226e-12	0	4.87448e-11
TCONS_00001319	0	0	0.109833	0	0	0
TCONS_00001320	0.156719	3.62379e-05	0.099413	4.40543e-17	4.84679e-38	1.94776
TCONS_00001321	0	0.553816	1.11657e-33	0.285112	0.177339	2.29372e-274
TCONS_00001322	2.41174e-152	8.5683e-16	1.45398e-278	1.53408e-21	6.38979e-09	1.97422e-174
TCONS_00001323	2.58118e-166	2.674e-94	0	2.73115e-163	0.0109549	3.42545e-28
TCONS_00001324	0.114882	0.731079	1.51487e-186	2.3866e-83	0.544742	1.57139e-34
TCONS_00001325	6.11615	7.25275	23.6092	3.64216	5.45482	6.23956
TCONS_00001326	2.33075e-20	2.11361e-14	8.55443e-36	5.18576e-13	2.83007e-17	1.97072e-30
TCONS_00001327	1.11318e-21	6.26805e-17	1.57117e-34	2.98086e-14	2.26037e-47	1.21e-28
TCONS_00001328	0.00101626	1.92836e-08	0.201522	0.342219	2.17136e-11	1.04897
TCONS_00001329	1.10751e-121	2.31157e-56	1.3794e-195	6.23373e-44	7.40867e-140	9.53176e-87
TCONS_00001330	1.87684e-24	1.24125e-12	0.46747	2.12096e-07	0.0914568	4.48363e-34
TCONS_00001331	1.33503e-18	4.96175e-14	5.67332e-29	1.74085e-14	3.72041e-51	7.47328e-25
TCONS_00001332	1.71343	1.56549	4.17181	1.84664	1.75363	3.87917
TCONS_00001333	0.492106	6.78452e-07	0.00290313	0.00149717	1.09312e-10	0.38448
TCONS_00001334	4.07712e-147	1.84827e-76	7.55733e-69	0.494627	0.206864	1.28985e-59
TCONS_00001335	6.59189e-43	6.7932e-39	5.05936e-29	7.56227e-08	4.79353e-158	1.54592e-15
TCONS_00001336	5.26849	4.11802	11.4326	6.0644	1.30384	2.88298
TCONS_00001337	3.37063	2.34612	6.27786	2.56679	0.00813753	0.00108747
TCONS_00001338	1.86697e-05	0.437462	0.892172	0.231005	0.620847	1.10642
TCONS_00001339	1.40113	0.755237	5.88804	0.5261	0.528338	0.000927153
TCONS_00001340	6.986e-62	4.85899e-22	8.9807e-93	3.76164e-26	2.85811e-40	0.559957
TCONS_00001341	2.208e-124	4.86918e-49	1.8158e-119	1.05555e-45	2.05245e-55	4.60903e-83
TCONS_00001342	4.96003e-12	2.7822e-11	7.89668e-15	2.08546	0.342662	2.31772
TCONS_00001343	0.442016	0.735762	1.15683	0.478334	0.189405	1.13761
TCONS_00001344	0.00138807	2.57221	0.326948	4.45786	1.24517	5.23865
TCONS_00001345	2.46684e-40	0.600026	5.70805e-76	1.87609e-121	4.3597e-272	2.96365e-17
TCONS_00001346	2.10265	2.74096	6.08419	1.28762	2.03323	4.97337
TCONS_00001347	0.11205	0.308491	0.377522	0.452203	0.424705	1.00329
TCONS_00001348	0.49174	0.144319	0.174247	0	0.39457	0.225856
TCONS_00001349	1.63344e-10	1.47428e-23	0.0475097	7.86184e-23	1.22467e-12	6.71437e-18
TCONS_00001350	0.637767	1.11495	0.543399	0.221624	0.922639	0.499994
TCONS_00001351	1.52663e-05	1.40134e-14	4.74057e-06	5.99256e-08	8.1759e-07	0.000537773
TCONS_00001352	0.342623	0.675619	0.487282	0.577983	0.554484	0.512163
TCONS_00001353	5.8463	6.82134	6.26687	5.84422	7.17235	6.24534
TCONS_00001354	0.848112	1.39974	1.10362	1.12434	2.03341	0.228484
TCONS_00001355	9.84369e-19	1.649e-17	2.74688e-05	2.10397e-09	1.57395e-09	9.86107e-05
TCONS_00001356	0.191125	7.70127e-155	3.44849e-100	3.95753e-112	0.496165	1.20012e-143
TCONS_00001357	0.998969	0.0921984	0.811225	0.688425	0.571554	0.538303
TCONS_00001358	3.14972	2.00046	3.54518	3.45908	3.24731	4.01031
TCONS_00001359	0.112596	0	0	0	0.588749	0
TCONS_00001360	0	0	0	0	0	0
TCONS_00001361	0	0	0	0	0	0
TCONS_00001362	0	0	0	0	0	1.32144e-09
TCONS_00001363	0.721646	2.94456	8.85722	2.07927	0.471628	0.900376
TCONS_00001364	0.0462802	0.01739	1.72829e-28	0.026992	0	1.81662e-41
TCONS_00001365	0.000265239	0.0143032	1.41815e-14	2.99652e-16	0	0.052464
TCONS_00001366	0	0	0	0.195568	0	0
TCONS_00001367	0.124716	4.7524e-80	1.18934e-14	0.000133405	0	0.222641
TCONS_00001368	0	0	2.03503e-34	0	0	2.74715e-103
TCONS_00001369	0.0355871	2.2888e-62	4.98395e-06	2.94819e-65	0	0.0664249
TCONS_00001370	0.0292175	7.64393e-78	0.173457	0.0327672	0	1.87031e-08
TCONS_00001371	4.18421e-58	0.140462	2.07318e-10	0.0187483	0	2.13045e-09
TCONS_00001372	3.90271e-50	8.91359e-56	3.77748e-18	1.05392e-20	7.48339e-31	1.15882e-15
TCONS_00001373	2.29878e-16	5.13643e-15	1.18965e-08	2.15275e-13	3.66953e-07	3.00543e-10
TCONS_00001374	5.74059e-15	2.93233e-35	2.22627e-08	6.4576e-05	0.149577	2.1612e-09
TCONS_00001375	0.0210382	0.000362876	0.0981647	0.27525	5.08916e-12	2.86358e-10
TCONS_00001376	0.000913631	0.0605043	4.06668e-06	1.70033e-08	6.59945e-06	9.85335e-05
TCONS_00001377	0.206095	0.0653675	0.0518036	0.0729214	0.49331	0.178248
TCONS_00001378	2.68415e-36	2.75871e-22	0	0	1.50999e-17	0.139704
TCONS_00001379	0	1.09604	0.49142	0.124701	1.16742	0.0812427
TCONS_00001380	0	0.6295	0.501448	0.283298	0.686722	2.17439e-34
TCONS_00001381	0.110394	0.820123	0.371727	0	1.85388	0.159407
TCONS_00001382	0	0.280293	0.112548	0.205086	1.02912	0
TCONS_00001383	0	0.733651	0.501388	0.248024	1.3385	0
TCONS_00001384	0	1.23297e-63	2.80375e-249	0	0.194846	0
TCONS_00001385	0	0.100883	0	0.146287	2.25798e-167	0
TCONS_00001386	3.6585	2.84086	1.96208	2.39816	1.86017	4.00126
TCONS_00001387	0.00010496	1.13542	0.00152854	0.000203792	1.05639	6.9446e-05
TCONS_00001388	3.90607	1.59547	1.58602	1.8127	0.00104926	2.32558
TCONS_00001389	16.0316	15.0037	18.612	17.127	14.765	18.9315
TCONS_00001390	3.0952e-67	3.49499e-25	2.44376e-150	3.05513e-53	3.56661e-16	5.67351e-12
TCONS_00001391	0.15028	0	0	1.2867e-283	1.71177e-72	6.63659e-155
TCONS_00001392	2.66237e-51	6.35429e-130	9.92323e-120	0.496252	4.34116e-16	1.42976e-22
TCONS_00001393	1.16808	1.11483e-46	7.01538e-26	0.838644	1.3285	7.18071
TCONS_00001394	16.1255	14.4472	15.1178	14.3247	12.6572	24.2351
TCONS_00001395	7.06886e-85	5.76208e-121	0.130136	2.86499e-87	1.19013e-23	2.57387e-47
TCONS_00001396	24.4693	15.387	16.7715	25.5409	12.559	20.1667
TCONS_00001397	1.36014	0.82422	1.48838	0.255469	1.8344	0.680328
TCONS_00001398	2.20861e-129	0.0874637	8.16487e-196	1.61907e-63	4.79072e-159	5.54191e-201
TCONS_00001399	8.92546e-45	4.90079e-66	1.48251e-50	5.02377e-27	9.75779e-52	3.56612e-42
TCONS_00001400	0.659131	0.254624	0.103899	0.511589	0.450637	0.961571
TCONS_00001401	0.979819	2.18448	1.26294	1.18235	1.99208	2.24567
TCONS_00001402	0.164415	1.29565e-152	3.58869e-311	1.49319e-195	1.09854e-241	5.80532e-117
TCONS_00001403	4.75061e-203	9.74035e-273	6.56247e-226	1.33622e-165	0.19956	2.93359e-194
TCONS_00001404	0.261146	0.446953	0.35937	1.65461	0.234687	2.13925
TCONS_00001405	5.36421e-08	0.23129	3.88526e-116	0.136549	2.68071e-117	1.39552e-27
TCONS_00001406	0.732208	0.667672	0.62099	0.99919	0.597902	0.895379
TCONS_00001407	1.19556e-108	8.72392e-127	1.30029e-165	4.28842e-47	8.33672e-156	2.22812e-166
TCONS_00001408	2.7369	2.08123	2.36504	0.828353	1.35059	1.38696
TCONS_00001409	0.254511	0.755789	0.699748	0.504519	1.26703	0.252247
TCONS_00001410	0.106763	0	0	0.0721607	0	0.0778149
TCONS_00001411	0.230138	0	0.797308	0	0	0
TCONS_00001412	0.50896	0	0	3.23352	0	0
TCONS_00001413	0	0	0	0	0	0
TCONS_00001414	0	0	0	0	0	0
TCONS_00001415	0.395992	0.423395	0.265629	0.318448	0.347505	0.527121
TCONS_00001416	0.699719	0.665355	1.18749	1.03616	1.06005	1.2496
TCONS_00001417	0.160097	1.96244e-50	0.161096	4.98697e-15	0.225685	1.83377e-14
TCONS_00001418	1.95441e-31	7.34187e-47	8.1474e-13	2.79542e-18	1.31723e-24	9.95145e-19
TCONS_00001419	2.76756e-06	1.19982e-73	0.0898594	0.293647	1.23882e-27	0.113505
TCONS_00001420	0	0	0	0	0	0
TCONS_00001421	0	0	0	0	0	0
TCONS_00001422	0	0	0	0	0	0
TCONS_00001423	9.44453e-195	3.30929e-56	1.99135e-81	1.12291e-26	9.49489e-96	1.93826e-204
TCONS_00001424	0.000227903	0.0957862	8.07124e-05	0.104158	2.515e-09	2.21358e-05
TCONS_00001425	0	0	0	0	0	0
TCONS_00001426	0	0	0	0	0	0
TCONS_00001427	0	0	0	0	0	0
TCONS_00001428	0	0	0	0	0	0
TCONS_00001429	0.111474	0.0204147	0.250806	1.8836e-30	0	0.0228884
TCONS_00001430	0	0.0328199	3.32889e-50	0.0812004	0	0
TCONS_00001431	0	0	4.0323e-21	0	0	0
TCONS_00001432	0.0340475	6.20161e-134	1.21323e-130	0.0375107	0.0331963	0
TCONS_00001433	0	0	1.06068e-29	0	0	0
TCONS_00001434	0	0	0	0	0	0
TCONS_00001435	1.5488	2.60682	2.49694	1.18579	1.66366	1.88642
TCONS_00001436	0	0	0	0	0	0
TCONS_00001437	0.275403	0.573091	0.245952	0.289398	0.241936	0.222547
TCONS_00001438	7.54582e-05	7.05141e-07	0.267323	7.56035e-08	2.89025e-05	0.000481326
TCONS_00001439	0.155567	0.000173442	0.674664	5.56047e-07	0.508754	0.142638
TCONS_00001440	1.85441e-42	2.72259e-31	2.97402e-12	2.53364e-29	2.05621e-26	2.24291e-37
TCONS_00001441	9.87814e-33	1.39091e-17	2.25208e-07	6.02911e-18	1.25887e-16	1.99476e-21
TCONS_00001442	0.712666	0.72804	0.461371	0.7419	0.350326	0.589054
TCONS_00001443	9.04158e-52	7.43633e-14	1.70612e-11	0.000696404	1.57569e-07	2.31933e-07
TCONS_00001444	1.96134e-51	0.11179	0.643737	1.40596e-05	0.00256568	0.37235
TCONS_00001445	3.13196e-100	6.49929e-48	5.88914e-15	6.3962e-08	1.24695e-51	0.298472
TCONS_00001446	4.50279e-225	1.14017e-11	0.00442345	0.162562	2.08935e-95	1.82038e-129
TCONS_00001447	0.0706081	9.2443e-132	1.37125e-77	0.13783	0.170426	0.433716
TCONS_00001448	0.0847773	1.30488	2.82206	0.930627	0.146893	3.2912
TCONS_00001449	2.7233e-53	2.27938e-44	0.585024	0.430241	0.654812	0.308679
TCONS_00001450	0.144556	0.560707	0.772849	0.337829	0.818054	3.66044e-123
TCONS_00001451	1.07967	1.02063	2.09745	1.03226	1.34132	0.783055
TCONS_00001452	4.67868e-53	4.06454e-62	3.16793e-14	0.264734	0.0377753	5.84823e-37
TCONS_00001453	0.578738	5.73778e-51	1.10456	1.26766e-92	4.81365e-67	8.22483e-31
TCONS_00001454	1.8169	1.03224	1.32254	1.04693	0.626093	0.554997
TCONS_00001455	0	0.0725257	0.0889262	0	0	0
TCONS_00001456	0.0358693	1.60962	0.310911	0.196287	2.06513	6.20997e-07
TCONS_00001457	7.04027e-14	0.741403	1.42814e-23	0.0473496	1.48888	6.70831e-10
TCONS_00001458	0.00837062	2.2606e-07	1.66347e-12	1.56112e-24	0.654725	4.97607e-10
TCONS_00001459	0.022234	1.15129	0	6.5813e-283	0.27893	0
TCONS_00001460	0.219268	1.17695	9.6736e-34	2.23539e-55	1.70042	3.3469e-09
TCONS_00001461	0.163213	7.829e-07	0.138393	0.228379	0.000873759	0.00781346
TCONS_00001462	0.138351	4.16768	0.782388	0.144246	1.26081	8.20267e-13
TCONS_00001463	0.0012609	0.262954	0.341667	0.00472072	0.742735	3.88269e-08
TCONS_00001464	1.987e-06	2.8588	4.00874e-06	2.87102e-09	0.873194	0.0109317
TCONS_00001465	0.808606	15.174	0.947892	0.407609	0.0169743	1.3538e-08
TCONS_00001466	0.0776852	0.816958	0.21088	3.05174e-15	8.58059e-06	4.80249e-16
TCONS_00001467	0.170051	4.16289	0.0266608	0.242517	0.470962	2.41185e-20
TCONS_00001468	7.9172e-192	0.357462	0.334685	0.120689	0.0154588	0
TCONS_00001469	0.5738	9.60556	0.707956	0.450742	0.758032	0.0457854
TCONS_00001470	0.405716	3.2321	1.06781	0.371483	2.04043	0.0213919
TCONS_00001471	0.0399961	0.0244472	0	0	0	0
TCONS_00001472	0	0	0	0	0	0
TCONS_00001473	0	0.0766968	3.9884e-06	9.47391e-15	9.67362e-06	1.00571e-39
TCONS_00001474	0.124978	1.66316	0.866589	0.556783	0.226787	0.406999
TCONS_00001475	0	1.58491e-26	0.701447	3.70578e-34	0	1.74709e-11
TCONS_00001476	6.34442e-13	5.22467e-08	6.78515e-42	1.15593e-14	2.27854e-19	1.6012e-07
TCONS_00001477	0.0468135	2.67828e-22	1.1469e-12	0.642198	5.76835e-05	0.406171
TCONS_00001478	0.24726	0.262715	0.470526	3.12137e-05	0.133233	0.0566474
TCONS_00001479	0	0	0	0.0446055	0	0
TCONS_00001480	8.8969	5.11938	7.18224	4.06904	4.80611	3.75354
TCONS_00001481	0.662758	5.60747	0.732431	1.59691	7.11632	0.104826
TCONS_00001482	0.00522117	0.0541356	2.16368	0.135722	0.507722	0.653855
TCONS_00001483	1.05525e-26	2.45728e-44	0.447819	2.25607e-43	8.86287e-11	3.38026e-09
TCONS_00001484	0.628926	0.194868	1.98274	0.000710546	5.76121e-05	0.000106602
TCONS_00001485	0.0173283	0.648032	2.06713e-05	0.00700335	1.11025e-05	0.00212559
TCONS_00001486	0.524293	1.9071	2.54942	0.774085	2.38909	0.706274
TCONS_00001487	1.9615e-67	2.5336e-160	1.07377e-116	2.23741e-96	1.06097e-23	1.02952e-20
TCONS_00001488	1.5647e-07	2.51976e-22	0.00106852	6.07154e-10	0.000651133	0.334012
TCONS_00001489	4.43747e-06	3.31874	2.5197	1.17861	2.40454	0.617413
TCONS_00001490	0	0.247837	0	0.125239	0.212926	0
TCONS_00001491	5.20737e-209	0.268632	3.42009e-278	2.98428e-249	0.113107	0.0806398
TCONS_00001492	1.26919	1.62508e-08	0.0834232	2.25891	0.0270845	0.805709
TCONS_00001493	0.31081	0.342813	2.29399	0.974037	0.844375	0.00609176
TCONS_00001494	2.12541e-61	4.82023e-88	3.31379e-59	1.2069e-93	1.3577e-16	5.22198e-09
TCONS_00001495	6.70138e-41	0	1.25066e-262	3.18094e-127	2.14692e-74	0
TCONS_00001496	1.02087	2.53297	1.99309	1.1978	0.738762	1.0332e-40
TCONS_00001497	0.412291	0.391002	0.151823	1.14627	8.48316e-50	1.78257e-34
TCONS_00001498	1.52169	2.58318	4.45254	0.990082	2.76428	0.252575
TCONS_00001499	0.864818	2.17199	1.52349	0.898536	2.16613	0.291033
TCONS_00001500	1.13412e-30	0.0615393	0.200394	3.72749e-100	0.142928	2.21812e-62
TCONS_00001501	0	0	0	0	0	0
TCONS_00001502	1.83938e-05	0	0	0	1.35523e-05	0
TCONS_00001503	0.0290531	0	0	0	0.0349712	0
TCONS_00001504	0	0	0	0	0	0
TCONS_00001505	0	0	0	0	0	0
TCONS_00001506	1.50167	0.973644	1.17989	2.56829	0.0690065	0.280535
TCONS_00001507	0.0137206	0.0249718	0.00750232	0.00906556	0	0
TCONS_00001508	0.000133915	0.179768	0.00068071	0.0667181	1.16014e-09	4.46206e-13
TCONS_00001509	4.04535e-25	9.42687e-14	5.15484e-25	1.06858e-12	4.22925e-27	1.05216e-08
TCONS_00001510	1.12019e-14	8.25449e-05	0.225594	0.300322	0.00197952	0.0294408
TCONS_00001511	1.13993e-115	0.487383	4.30818e-47	5.30453e-20	0	5.52775e-80
TCONS_00001512	0	0.514334	0	0	0	0
TCONS_00001513	0.0147473	0	0.00816015	0	0	0
TCONS_00001514	0	0	0	0	0	0
TCONS_00001515	0	0	0	0	0	0
TCONS_00001516	0	0	0	0	0	0
TCONS_00001517	0	0	0	0	0	0
TCONS_00001518	0	0	0	0	0	0
TCONS_00001519	0.513702	0.863199	0.856817	1.12384	1.35091	0.803137
TCONS_00001520	4.25365	6.78655	5.28939	5.55112	6.24516	4.00507
TCONS_00001521	0.362188	0.53456	0.294865	0.311527	0	0.327804
TCONS_00001522	0.272188	0.533858	0.318978	0.307684	0	0
TCONS_00001523	0.214629	0.499431	0	0	0.859895	0
TCONS_00001524	7.06223e-07	0.0539813	0.0252204	1.08529e-29	1.58738e-33	0.0873146
TCONS_00001525	1.02494e-10	2.58765e-67	4.14789e-08	2.18861e-44	3.54665e-39	5.43561e-52
TCONS_00001526	0.122188	1.28016e-07	0.00122754	4.75321e-06	8.4117e-08	2.94325e-06
TCONS_00001527	0.740625	0.330955	0.23716	0.798633	0.412922	0.701787
TCONS_00001528	9.84382e-05	0.00128001	4.92042e-07	8.63693e-06	2.49535e-07	6.88083e-05
TCONS_00001529	2.52974e-06	0.0891581	0.0613142	0.000270211	0.00039454	0.000157658
TCONS_00001530	7.98411	4.28531	2.87793	5.84649	4.37828	10.7356
TCONS_00001531	1.25847	0.690841	0.653578	1.63203	0.511559	1.38528
TCONS_00001532	4.03268e-15	1.02177e-51	0.311789	0.0298451	1.4126e-06	0.459298
TCONS_00001533	0.39328	3.22448e-69	0.55325	7.02909e-11	1.35683e-19	0.638068
TCONS_00001534	1.369e-10	0.608774	4.19996e-17	3.62113e-16	4.51305e-27	0.263273
TCONS_00001535	0.79996	0.244101	0.0436535	0.0938741	0.414631	0.496601
TCONS_00001536	0	0	0	0	0	0
TCONS_00001537	0	0	0	0	0	0
TCONS_00001538	3.08387	7.64835	6.66835	4.43336	6.51819	2.4762
TCONS_00001539	8.19681e-41	2.23482e-20	3.7057e-18	4.08728e-28	5.11108e-40	7.50864e-29
TCONS_00001540	9.21704e-70	2.20929e-44	2.20055e-26	3.67504e-42	6.63054e-93	1.6278e-38
TCONS_00001541	3.77855e-55	1.13626e-30	9.56956e-27	3.40527e-34	1.34398e-87	1.66747e-37
TCONS_00001542	0.185088	0.0582777	0.120974	0.138368	0.367262	1.23283e-32
TCONS_00001543	1.28551e-23	0.000408335	3.19996e-07	1.46443e-07	1.8263e-24	7.92215e-11
TCONS_00001544	0.529791	2.84699	0.633736	0.402255	1.89418	1.61378
TCONS_00001545	2.33626	4.64934	4.10668	2.45158	7.00955	2.43396
TCONS_00001546	1.62953	0.987837	1.08984	2.20367	0.913575	0.832742
TCONS_00001547	0.789756	0.756105	0.324526	0.403508	0.339654	7.73729e-223
TCONS_00001548	1.65917	5.12963	5.24564	2.20499	4.15018	0.661043
TCONS_00001549	1.23434e-73	5.94735e-52	3.03576e-11	3.82633e-40	2.86063e-71	0.353356
TCONS_00001550	0.773429	1.01865	3.85621e-30	0.822498	0.76959	1.30736
TCONS_00001551	0.367469	0.122451	0.286656	0.15905	0.492538	0.402511
TCONS_00001552	1.38226e-91	7.57563e-54	7.69362e-42	2.23501e-50	4.54158e-141	1.9943e-57
TCONS_00001553	9.14537e-96	1.23712e-22	1.61276e-39	1.08145e-53	7.43629e-150	2.16438e-60
TCONS_00001554	3.11569e-127	5.37768e-67	2.03022e-60	3.14599e-111	5.03131e-242	2.18388e-98
TCONS_00001555	15.3711	36.4891	22.8224	22.7213	26.839	11.6959
TCONS_00001556	3.15257	1.29535	1.86922	1.39107	0.164406	2.02556
TCONS_00001557	3.43421e-95	1.21837e-63	1.03939e-57	5.10743e-103	6.20763e-202	6.2497e-80
TCONS_00001558	4.68693e-53	1.61956e-30	7.21159e-33	9.643e-60	6.91861e-81	7.75857e-39
TCONS_00001559	2.10655e-96	7.97232e-60	5.4558e-47	8.2776e-100	2.62984e-215	2.14934e-72
TCONS_00001560	8.64951e-27	5.88033e-13	8.00462e-09	1.24745e-13	2.76628e-29	1.37569e-15
TCONS_00001561	6.39589e-143	4.45529e-84	6.87084e-18	5.93988e-104	5.07226e-282	5.25372e-125
TCONS_00001562	2.13487e-27	1.73696e-14	0.223478	1.80233e-14	7.44511e-36	3.84044e-16
TCONS_00001563	1.43736	13.6684	7.33581	3.73376	4.27033	1.25986
TCONS_00001564	4.13036e-82	6.61657e-57	1.46281e-52	2.39267e-95	8.27562e-191	3.70489e-70
TCONS_00001565	8.87594e-20	2.39217e-08	9.69e-06	4.17894e-10	2.18309e-21	5.48448e-11
TCONS_00001566	0.218466	2.18964e-25	7.39773e-78	5.74191e-111	3.05505e-263	2.66688e-98
TCONS_00001567	0.0182322	0.227873	3.54672e-08	1.14282e-12	5.41392e-27	2.51042e-14
TCONS_00001568	1.56958	1.11477	0.129538	1.67138e-25	2.37229	0.903162
TCONS_00001569	6.36267e-09	8.16573	4.33474	0.000286985	0.0475256	0.000823121
TCONS_00001570	0	0	0	0	0	0
TCONS_00001571	0	0	0	0	0	0
TCONS_00001572	0.831784	2.00297	0.0454313	1.21134	3.0591	1.90962
TCONS_00001573	1.45487	0.841027	2.19583	0.56482	3.01429	0.00435107
TCONS_00001574	0.776913	2.44067	1.78625	0.785974	0.149676	0.388318
TCONS_00001575	1.53834e-23	0.318133	0	5.79249e-68	3.77439e-292	1.93476e-240
TCONS_00001576	0.544291	2.199	2.22795	0.727943	3.19978	0.172321
TCONS_00001577	2.55366	3.53939	2.51769	1.42043	7.47883	0.931428
TCONS_00001578	1.49347	0.699582	0.424462	1.03187	2.05033	0.551992
TCONS_00001579	0	0	0	0	0	0
TCONS_00001580	1.83806	1.52153	2.88027	3.46233	0.0639279	1.30267
TCONS_00001581	0.251586	0.22554	9.06953e-86	3.2687e-60	6.35422e-08	1.8773e-45
TCONS_00001582	0.000336058	0.000138199	0.000126068	1.11738	3.2324e-17	0.0238824
TCONS_00001583	5.47918e-63	8.92137e-39	8.65762e-73	9.21466e-78	7.34678e-10	2.67684e-63
TCONS_00001584	2.3675	1.96519	4.36003	2.03057	9.65716e-16	1.15677
TCONS_00001585	0.327612	0.136631	0.253796	0.288309	6.66982e-08	6.2758e-74
TCONS_00001586	0.00120544	1.27617e-06	0.00264896	0.000227436	2.56581e-18	0.433868
TCONS_00001587	0.581014	0.160874	1.55762	0.00364305	4.13615e-19	7.74231e-07
TCONS_00001588	7.87975e-41	3.33344e-16	4.11081e-53	2.7246e-45	6.10337e-12	9.17981e-27
TCONS_00001589	2.25746e-38	2.13561e-15	1.22794e-68	9.35227e-64	2.46451e-10	8.55993e-48
TCONS_00001590	2.16274	1.4887	1.74596	3.63346	8.95745e-15	1.62502
TCONS_00001591	0.347063	3.83481e-34	0.0181975	0.171267	2.35056e-14	1.2472e-11
TCONS_00001592	4.21846e-51	3.02619e-29	2.90835e-88	1.89646e-77	1.49908e-07	3.48529e-39
TCONS_00001593	1.529e-39	9.26882e-20	2.8924e-68	7.08182e-56	2.57132e-12	3.65511e-45
TCONS_00001594	8.36841e-14	5.83189e-12	1.78176e-16	9.31269e-10	9.21872e-18	1.11048e-25
TCONS_00001595	1.6418e-60	2.6038e-41	1.45268e-93	1.22868e-74	6.67681e-12	9.84266e-71
TCONS_00001596	6.67203e-05	0.000341031	0.541178	1.77178	5.36115e-06	0.144473
TCONS_00001597	0.683617	0.132865	0.530247	1.62268e-82	0	0.209354
TCONS_00001598	1.97692e-32	0.145517	1.76866e-59	1.72462	0	0.495466
TCONS_00001599	0.555339	1.17723	3.02235e-34	1.0305	0	0.891925
TCONS_00001600	1.83204e-44	2.34369e-27	1.62962e-208	1.92783e-147	0	9.48004e-252
TCONS_00001601	1.27342	1.0482	1.05105	1.76828	0	0.820164
TCONS_00001602	3.61729	3.44857	10.6415	6.06998	0.0950336	3.01959
TCONS_00001603	2.78042e-69	0.0774509	0.586115	0.0305848	0	0.392691
TCONS_00001604	0.313556	0.185022	0.000374155	0.00114499	0	1.61763
TCONS_00001605	0.000104391	6.81985e-05	5.97029e-23	0.000245138	0	0.00286845
TCONS_00001606	0.376285	0.0265022	0	0.0341061	0	0.855428
TCONS_00001607	0.138796	0.0230752	0.046422	0.0558107	0	0.294732
TCONS_00001608	0.054998	0.0745339	0	0	0	0.0191202
TCONS_00001609	0.0268893	9.60747e-08	0	0.0228725	0	0.0414274
TCONS_00001610	0.363724	2.48646	1.72646	0.415505	1.18885	0.0713258
TCONS_00001611	0	0	0	0	0	0
TCONS_00001612	0	0	0	0	0	0
TCONS_00001613	0	0	0	0	0	0
TCONS_00001614	1.55867e-209	0	0	0	0	4.97183e-12
TCONS_00001615	3.15177e-12	0	5.21594e-17	1.15015e-87	0	7.46623e-36
TCONS_00001616	1.07895e-59	0	1.53125e-17	0.0169518	0	1.42282e-27
TCONS_00001617	0.0413148	0	2.10999e-20	0.000276302	0	6.87942e-10
TCONS_00001618	2.68399e-46	0	9.64251e-22	4.03297e-10	0	0.0844348
TCONS_00001619	8.18985e-34	0	4.73904e-20	0.0240475	0	1.42358e-08
TCONS_00001620	0.000621398	0	1.03492e-20	6.99016e-05	0	7.07903e-05
TCONS_00001621	2.52073e-219	0	0	0	0	4.8204e-06
TCONS_00001622	0	0	0	0	0	0
TCONS_00001623	0	0	0	0	0	0
TCONS_00001624	2.00806e-205	0	0	0	0	0.0754366
TCONS_00001625	2.32546e-212	0	0	0	0	1.97844e-05
TCONS_00001626	1.2507e-45	0	7.14647e-22	6.18114e-11	0	9.5295e-09
TCONS_00001627	9.48726e-30	0	6.3612e-06	5.87443e-22	0	0.072902
TCONS_00001628	0.0351261	0	0.022032	0.0106965	0	5.10233e-20
TCONS_00001629	0	0	0	0	0	0
TCONS_00001630	0	0	0	0	0.0582837	0
TCONS_00001631	0	0	0	0	0	0
TCONS_00001632	1.48664	0.539108	0.100521	0.22776	0.631368	0
TCONS_00001633	2.82111e-05	6.36568e-06	0.0784379	7.1771e-06	0.00151122	0
TCONS_00001634	1.38687e-05	0.688619	3.42859e-15	0.301369	2.98825e-08	0.352459
TCONS_00001635	10.6566	7.15396	2.60752	11.5642	0.750027	15.5009
TCONS_00001636	6.86754	1.68158	0.138402	1.66266	0.0429177	10.6792
TCONS_00001637	0.00587677	4.24893e-05	0.0123261	0.362147	0.479914	0.583133
TCONS_00001638	43.2291	32.8781	30.6013	36.4837	33.6829	55.6086
TCONS_00001639	1.11117	0.765313	0.833339	0.55284	0.19865	0.871373
TCONS_00001640	0	0	0	4.0417e-310	0	0
TCONS_00001641	1.15224	0.511975	0.359207	0.528417	1.04083	0.695359
TCONS_00001642	16.7607	9.61685	14.4241	14.3604	16.4676	16.0331
TCONS_00001643	9.46006e-146	0	0	5.70576e-14	0	0.17049
TCONS_00001644	0	0	0	0	0	0
TCONS_00001645	2.04136	0.947961	1.11628	1.19149	1.30687	2.30423
TCONS_00001646	0	0	0	0	0	0
TCONS_00001647	0	0	0	0	0	0
TCONS_00001648	0	0.388077	0.092632	0	0	0.122336
TCONS_00001649	0.0365648	0.104542	0.0830581	0.0431302	0.258796	0.0465272
TCONS_00001650	0	0	0	0	0	0
TCONS_00001651	0	0	0	0	0	0
TCONS_00001652	0	0	0	0	0	0
TCONS_00001653	0.0746043	0.0631969	0.0398126	0.0470119	0.0794058	0.0512082
TCONS_00001654	0.0506757	0	0	0.0661697	0	0.0730138
TCONS_00001655	1.09708	0.336299	0.437849	0.946496	0.07049	2.27418
TCONS_00001656	9.56897e-36	0.000904068	1.03564e-40	1.19573e-10	6.57782e-23	4.81214e-24
TCONS_00001657	0.00202273	4.51321e-18	0.361754	5.29955e-07	4.45816e-05	1.4219e-18
TCONS_00001658	0.648172	0.138647	0.260122	0.237686	0.214817	0.708229
TCONS_00001659	9.9161e-05	2.17411e-18	1.52927e-05	2.85505e-07	3.62224e-06	3.4441e-16
TCONS_00001660	1.08149	0.13389	0.223971	0.629618	0.0493901	1.90178
TCONS_00001661	1.88909e-33	0.0614745	2.1308e-28	9.87266e-10	1.62604e-42	5.94059e-21
TCONS_00001662	7.06629e-62	1.51761e-30	7.54517e-40	8.37301e-23	1.48841e-24	2.89685e-28
TCONS_00001663	1.23159	0.243301	0.526417	0.696314	4.67673e-21	1.19327
TCONS_00001664	0.0398332	0.182912	1.00896e-10	1.10993	0.226978	0.46481
TCONS_00001665	0.26028	0.0785488	8.76e-09	0.380875	0.00455195	1.09854
TCONS_00001666	0	0	0	0	0	0
TCONS_00001667	0.379543	0.573925	0.00141891	0.914575	0.193383	0.00874021
TCONS_00001668	0.745272	0.205176	0.345075	0.404639	0.265029	1.0709
TCONS_00001669	0.0716814	0	0	1.35633e-250	0.0821857	0.370213
TCONS_00001670	4.85602e-66	0.120736	1.87765e-54	1.46673e-16	9.03269e-52	1.43053e-44
TCONS_00001671	0.923432	1.58913e-08	0.351275	3.89334e-40	0.680531	0.659781
TCONS_00001672	1.82259e-33	0.137133	1.51975e-28	0.000320349	9.90129e-60	2.82249e-15
TCONS_00001673	0.0670962	3.44465e-71	1.24091e-50	0.131516	8.4318e-31	6.6391e-107
TCONS_00001674	0	0	3.6854e-304	6.83573e-276	2.53102e-305	0
TCONS_00001675	1.64767	0.378375	1.4293	1.66912	0.212959	1.21051
TCONS_00001676	0.512275	0.24919	0.451686	4.04723e-32	0.24723	0.561717
TCONS_00001677	1.47047e-223	1.1805e-128	4.09415e-131	1.36258e-100	4.3452e-51	1.32667e-40
TCONS_00001678	0.000214682	1.09152e-06	2.84913e-15	1.79858e-08	3.24758e-11	6.63938e-11
TCONS_00001679	1.28136	3.30256	1.41035	1.32951	0.585574	1.73347
TCONS_00001680	6.03821e-37	2.55181e-82	3.26811e-66	7.66019e-27	5.65571e-72	8.32517e-37
TCONS_00001681	0.133015	0.658742	2.85816e-05	0.000133945	2.40062e-09	1.24938e-05
TCONS_00001682	0.0206728	6.72183e-09	4.10731e-12	7.16287e-13	1.24635e-24	0.100934
TCONS_00001683	4.59982e-07	5.37635e-26	1.18854e-05	1.30904e-06	4.17723e-29	1.30575e-06
TCONS_00001684	0.333492	9.6067e-23	6.55065e-17	0.271868	0.211371	0.420214
TCONS_00001685	0.382507	0.031566	0.196529	0.208584	0.00645695	0.935575
TCONS_00001686	0.0566543	0	0	0	0	0
TCONS_00001687	0	0	0	0	0	0
TCONS_00001688	3.16534e-66	8.34656e-159	0	0	7.53653e-93	0
TCONS_00001689	7.91508e-102	4.1932e-177	0	0	3.07185e-97	0
TCONS_00001690	0.60979	0.430538	0.838183	0.162072	0.187321	8.71103e-161
TCONS_00001691	6.55333e-238	0	0	0	0	0
TCONS_00001692	6.92421e-90	2.1134e-88	9.6154e-81	0.0893657	3.73381e-43	7.78074e-86
TCONS_00001693	0	0.268816	0.160076	0	0	0
TCONS_00001694	0	0	0	0	0	0
TCONS_00001695	0	0	0	0	0	0
TCONS_00001696	0	0	0	0	0	0
TCONS_00001697	0	0	0	0	0	0
TCONS_00001698	0	0	0	0	0	0
TCONS_00001699	0	0	0	0	0	0
TCONS_00001700	0	0	0	0	0	0
TCONS_00001701	0	0	0	0	0	0
TCONS_00001702	0	0	0	0	0	0
TCONS_00001703	0	0	0	0	0	0
TCONS_00001704	0	0	0	0	0	0
TCONS_00001705	6.39634e-29	1.20027e-47	1.6751e-52	4.87175e-27	1.42052e-105	3.88726e-26
TCONS_00001706	1.943e-05	0.00129765	0.587581	0.000202871	4.74038e-38	0.000273313
TCONS_00001707	1.7561e-05	3.26663e-11	0.00124564	1.11722e-08	6.00917e-08	1.0462e-07
TCONS_00001708	5.68228e-05	1.26847	1.24993e-15	1.59355	0.616483	0.399879
TCONS_00001709	1.71843	3.50118e-08	2.78369	8.88907e-07	0.0114118	1.80698e-10
TCONS_00001710	0.843111	0.413338	0.309325	4.07848e-06	1.02828e-07	1.33226
TCONS_00001711	6.80479e-87	5.36742e-158	6.9039e-72	3.61757e-72	1.85691e-305	1.09747e-96
TCONS_00001712	1.7242e-22	2.09474e-34	5.17869e-28	6.61497e-29	0.661169	4.98459e-20
TCONS_00001713	4.55108e-17	5.28771e-27	0.645587	3.63272e-31	1.62969e-82	1.02277e-28
TCONS_00001714	6.09997	2.96576	7.32445	6.9981	4.34018	4.04851
TCONS_00001715	1.99259e-260	0.38916	1.16392e-153	0	0.391733	0
TCONS_00001716	5.17064e-14	0.633788	0.599869	1.00895e-12	5.5062e-51	6.32603e-15
TCONS_00001717	1.34925	0.99145	1.28959	1.20147	0.8557	1.47021
TCONS_00001718	1.30145	0.858043	1.89137	1.12296	1.09324	1.56985
TCONS_00001719	1.23251e-10	0.218804	1.16269e-64	4.83333e-62	2.91293e-66	5.50568e-13
TCONS_00001720	99.1968	118.209	94.3	96.9076	117.501	109.652
TCONS_00001721	1.99046	9.67561e-05	2.22039	5.55955e-05	0.466305	3.79056e-05
TCONS_00001722	9.7614	9.89829	7.52296	9.22157	5.17866	6.82285
TCONS_00001723	0.995684	0.431154	0.386259	0.430249	0.652825	0.60342
TCONS_00001724	1.01504e-13	0.506519	0.15845	0.399178	0.570548	0.533171
TCONS_00001725	0.000375863	1.17903	1.14949e-09	5.54578e-13	1.90177e-14	0.000238747
TCONS_00001726	0.1152	0	0	0	0.30734	0
TCONS_00001727	0.412316	0.0945031	0	0	0.142611	0.144602
TCONS_00001728	3.70345e-06	0.0153854	3.79859e-06	1.45041e-05	0	7.10074e-07
TCONS_00001729	0.0747779	0	0	0.202831	0	0.216351
TCONS_00001730	0.492939	0.0503485	0.154372	0.262724	0	0.244739
TCONS_00001731	0.000161573	0.00153429	7.66024e-07	8.85072e-06	0	0.000257321
TCONS_00001732	0	0	0	0	0	0
TCONS_00001733	2.01839	1.2084	2.11701	2.28217	1.47477	2.51878
TCONS_00001734	0.151285	0.0343685	0.0195364	0.187087	0.014802	1.47771e-14
TCONS_00001735	0.893903	0.693421	0.619096	0.00416181	0.00124018	0.00371171
TCONS_00001736	0.00304438	0.047744	0.290855	0.000728153	0.143687	8.45516e-17
TCONS_00001737	4.38544e-219	0.0661538	0	3.78824e-195	9.60504e-282	1.19059e-286
TCONS_00001738	1.74113	2.58711	2.22737	2.47917	2.86418	2.31384
TCONS_00001739	0	0	0.376347	0.444229	0	0
TCONS_00001740	0	0	0	0	0	0
TCONS_00001741	0	0	0	0	0	0
TCONS_00001742	0.177299	3.88032e-08	5.00723e-08	1.22076	2.56962e-17	3.2948e-06
TCONS_00001743	89.8794	23.0715	23.6465	81.4854	1.43379	35.5046
TCONS_00001744	1.61477	1.39971e-10	0.505398	2.25088	1.97622e-30	5.75564e-06
TCONS_00001745	107.843	38.8983	41.9333	118.901	9.65834	31.5464
TCONS_00001746	123.843	36.5372	44.6662	145.47	5.31241	47.3972
TCONS_00001747	13.2311	3.02028	2.85732	9.73555	2.73129e-05	2.1513
TCONS_00001748	4.34518	0.70366	0.834368	2.3416	3.71434e-15	0.942449
TCONS_00001749	1.88949e-21	6.876e-22	6.4741e-20	7.90218e-16	4.9494e-49	1.67409e-19
TCONS_00001750	1.53047	0.531156	0.630199	2.79277	1.10006e-05	0.550485
TCONS_00001751	2.64563	0.593408	0.512163	1.06255	1.10623e-23	0.657397
TCONS_00001752	157.906	44.0896	57.3935	158.541	6.61749	49.4776
TCONS_00001753	0.145679	1.25591e-99	1.23132e-52	9.71753e-17	0.0115903	3.6435e-91
TCONS_00001754	0.778086	0.337811	4.20683e-11	0.376351	0.000232962	0.264742
TCONS_00001755	3.62283	0.189124	4.82002e-11	2.2067	5.21666e-108	2.85582
TCONS_00001756	0.657718	0.0128697	0.000297992	0.00176011	0.00638672	0.467472
TCONS_00001757	4.13953	0.783614	0.722443	1.71942	0.0105577	3.87561
TCONS_00001758	0	0	0	0	0	0
TCONS_00001759	5.96362e-39	5.29369e-110	1.89066e-90	2.71163e-120	2.5215e-137	2.55533e-165
TCONS_00001760	1.87882e-14	4.36258e-46	4.66605e-23	3.7367e-47	3.0888e-14	2.04423e-60
TCONS_00001761	0.588449	6.00841e-05	0.261403	0.354766	0.00131352	0.0028315
TCONS_00001762	2.64127e-23	5.50711e-171	6.64024e-40	5.68576e-78	0	5.48075e-104
TCONS_00001763	0.125312	0.113327	0	0	0	0
TCONS_00001764	0.644661	5.56879e-13	9.6535e-06	1.28162e-10	0.395462	1.25711e-06
TCONS_00001765	2.1136e-09	3.18658e-35	4.10867e-11	7.45411e-23	2.77343e-06	1.83616e-36
TCONS_00001766	6.7892	9.91163	10.2745	11.4604	9.5047	6.29687
TCONS_00001767	0.590317	1.06264	1.50556	1.46601	0.947581	0.484111
TCONS_00001768	1.22965	2.20761	1.04102	0.0642248	0.688653	1.9151
TCONS_00001769	0	0	0	0	0	0
TCONS_00001770	0	3.45433e-316	5.31026e-87	0	0.288958	0.601118
TCONS_00001771	0.936328	1.64905	1.38217	9.33637e-72	1.47739	1.27617
TCONS_00001772	1.35893	2.39152	1.88653	1.86649	0.873458	0.297059
TCONS_00001773	1.85613	1.96353	1.87704	2.08563	1.69531	1.12309
TCONS_00001774	0	0	0	0	0	0
TCONS_00001775	0	0	0	0	0	0
TCONS_00001776	0	0	0	0	0	0
TCONS_00001777	0	0	0	0	0	0
TCONS_00001778	0	0.47641	0.0973431	0.117945	0.54614	0.252932
TCONS_00001779	0.525995	0.0799787	3.73175e-07	0.335908	0.44005	0.57825
TCONS_00001780	8.06291e-174	7.81201e-51	0.410203	0.612281	1.5154e-24	5.29554e-34
TCONS_00001781	0.808237	1.23192e-26	1.19872e-05	0.111661	0.141174	2.67344e-05
TCONS_00001782	2.44896	0.590119	1.10208	1.17164	0.692609	3.4576
TCONS_00001783	3.31804e-90	0.332702	5.09918e-19	4.1089e-33	2.21421e-18	1.09166e-06
TCONS_00001784	1.13053e-193	2.59217e-33	1.11711e-32	2.40029e-15	9.31069e-44	0.340233
TCONS_00001785	5.35114e-200	9.84843e-31	0.0269119	1.20427e-12	1.3808e-09	3.14346e-12
TCONS_00001786	0	0.15772	0	0	0.460763	0
TCONS_00001787	0.8211	0.429607	0.28764	0.312671	0.0216641	0.0545462
TCONS_00001788	0.0455886	4.90636e-07	0.0294764	0	0	0
TCONS_00001789	0.030451	0.0451531	0	0	0.0623875	0
TCONS_00001790	0.246587	0	0	0	0	0
TCONS_00001791	0	0	0	0	0	0
TCONS_00001792	0.000108445	7.71805e-05	0.000118845	9.72384e-05	0.000109679	0.000122383
TCONS_00001793	306.465	319.334	351.43	324.083	343.12	249.824
TCONS_00001794	0.837051	0.722529	0.647336	1.61333	0.242821	0.57156
TCONS_00001795	0.553635	0.348913	1.5836e-22	1.49645e-18	0.257617	0.74785
TCONS_00001796	3.15758	4.12309	4.37332	3.65589	3.76644	3.06298
TCONS_00001797	139.109	128.092	145.475	146.894	176	105.625
TCONS_00001798	0.294313	0.705918	0.229013	0.268921	2.16277e-05	8.20406e-05
TCONS_00001799	7.66712	12.1734	9.9022	9.37743	12.5087	8.7772
TCONS_00001800	1.31747	0.000887207	9.86755e-05	0.810006	2.48654e-05	2.93983
TCONS_00001801	0.171554	0.322106	3.63539e-152	0.687726	0.467139	0.26754
TCONS_00001802	17.5143	22.5058	14.7955	22.2585	24.3029	19.1769
TCONS_00001803	3.75111	1.4092	2.27456	2.10521	1.65482	2.54697
TCONS_00001804	1.71648	0.706835	0.585249	1.38827	1.71263	1.97556
TCONS_00001805	9.5217	5.83597	6.51077	0.154014	12.2633	9.05027
TCONS_00001806	0.891308	0.568112	0.596487	0.620051	1.11566	0.75204
TCONS_00001807	15.2181	16.3159	10.0013	12.5107	13.7074	17.2603
TCONS_00001808	1.41151e-24	5.62561e-28	0.960412	2.05913e-42	3.07613e-25	6.52871e-28
TCONS_00001809	1.62505e-199	0.0904917	4.37881e-73	2.10201e-144	8.275e-21	0.638279
TCONS_00001810	2.60307e-05	0.0400719	6.41452e-22	0.581353	1.07102e-19	3.61846e-12
TCONS_00001811	0.82693	4.95753	1.12233	3.42104	2.74876	2.67118
TCONS_00001812	3.45453e-66	0.522519	0.390343	0.275937	1.24025	0.00239957
TCONS_00001813	0.776999	3.6082e-46	9.30317e-14	4.72739e-81	0.388157	1.97728e-22
TCONS_00001814	0.877942	1.4028e-33	0.36138	0.0266364	0.591135	2.6548
TCONS_00001815	8.79203	11.0304	9.61705	13.196	10.6731	14.1758
TCONS_00001816	2.37353e-60	8.09796e-41	9.07003e-28	2.84554e-78	1.37505e-39	7.62767e-07
TCONS_00001817	0	0	0	0	0	0
TCONS_00001818	0	0	0	0	0	0
TCONS_00001819	8.26341e-44	0	2.08637e-30	0.327664	8.397e-62	0.371308
TCONS_00001820	40.6435	25.4812	29.0933	35.1949	29.9613	46.9908
TCONS_00001821	3.0626	1.36644	2.44701	1.64961	2.74531	2.08912
TCONS_00001822	0.851174	0.232918	4.97753e-06	0.495106	0.23101	0.000131338
TCONS_00001823	0.000103567	0.271623	3.48391e-12	3.12294e-05	8.53297e-09	1.54399
TCONS_00001824	7.93272e-65	1.25075e-288	1.15602e-17	1.52116e-84	1.68978e-39	0
TCONS_00001825	0	0	0	0	0.195427	0
TCONS_00001826	0	0	0	0	0	0
TCONS_00001827	0	0	0	0	0	0
TCONS_00001828	0.0945229	2.078e-74	0.0311471	0.149392	4.234e-42	0.153739
TCONS_00001829	7.99882e-23	1.08695e-29	0.0711251	0.0696927	0	1.08775e-15
TCONS_00001830	0.19294	4.78303e-25	5.88291e-16	5.47858e-16	1.65273e-14	0.376866
TCONS_00001831	0.00031164	0.0684606	1.67859e-19	0.424549	6.94822e-20	0.000330992
TCONS_00001832	6.3208e-47	0.0804172	4.97986e-12	0.00110859	0	4.71363e-33
TCONS_00001833	2.03406e-117	5.55773e-150	1.36052e-175	0.101708	0	5.54042e-18
TCONS_00001834	1.90268e-12	2.21884e-96	0.124909	0.0390248	1.48232e-11	1.04527e-17
TCONS_00001835	0	0	0	4.83951e-15	0	0
TCONS_00001836	4.69509e-24	9.42094e-117	1.02828e-46	8.62683e-21	0	8.5205e-18
TCONS_00001837	1.09466e-11	2.65153e-80	1.48061e-31	1.23741e-39	0	7.79262e-24
TCONS_00001838	6.34314e-07	1.32032e-81	8.06604e-05	0.00125237	0.0569885	0.270664
TCONS_00001839	1.74429e-39	6.9483e-20	0.000663408	0.0177894	0	7.78886e-22
TCONS_00001840	0	0	0	0	0	2.79233e-228
TCONS_00001841	0	7.9791e-266	2.28886e-166	0.324669	0	0
TCONS_00001842	0.708155	3.12404	3.39208	1.60273	6.98673	0.422351
TCONS_00001843	0.192863	0.935093	0.293905	6.20355e-05	0.115627	1.63853
TCONS_00001844	3.77657	16.2725	11.7229	7.5205	22.4266	3.70257
TCONS_00001845	0.0711183	0.0659362	0.378769	2.22264e-242	0.421485	6.17266e-156
TCONS_00001846	0.110435	0.110795	0.0727524	0.0854331	0.352582	4.4453e-81
TCONS_00001847	0.565931	2.65527	1.40507	1.21513	2.0281	1.38497
TCONS_00001848	1.56134e-186	0.0839686	0.100605	3.037e-273	0.311796	1.39609e-188
TCONS_00001849	0.0736101	0.277034	0.0804413	0.0932788	0.306867	0.0690013
TCONS_00001850	0.0193664	0.354979	0.737368	0.847132	0.000456408	0.128849
TCONS_00001851	0.701522	2.26739e-14	6.137e-11	0.00054324	5.2329e-38	1.69937
TCONS_00001852	1.16701e-24	1.7415e-17	6.58684e-19	2.39949e-07	4.63356e-29	2.55709e-06
TCONS_00001853	0.265143	2.64676	3.04583	0.632962	0.991821	1.67053
TCONS_00001854	6.37134e-27	1.33736e-22	4.49915e-80	0.00772628	5.4659e-39	6.38757e-10
TCONS_00001855	2.02626e-36	2.73485e-22	5.60513e-56	4.89718e-16	7.06956e-47	2.43339e-15
TCONS_00001856	2.41969	2.53832	0.00835111	2.33602	5.16043	1.81725
TCONS_00001857	5.95933e-178	4.1629e-64	1.43912e-299	1.185e-66	9.25144e-189	2.17263e-82
TCONS_00001858	3.05593e-33	7.29615e-19	2.10401e-29	3.87103e-08	2.49973e-36	4.3516e-09
TCONS_00001859	3.74845e-130	5.16554e-47	0	1.94929e-31	1.92635e-197	1.09455e-62
TCONS_00001860	0.0928736	4.83853e-75	2.99351e-256	0.228737	3.61542e-133	2.0119e-110
TCONS_00001861	0	0.262625	0	9.40313e-101	3.78662e-281	5.20159e-138
TCONS_00001862	4.13437e-201	0.184404	1.47969e-43	2.62278e-44	3.84757e-170	4.49532e-98
TCONS_00001863	1.6426	0.0663173	0.0196792	0.716538	0.0226573	2.63188
TCONS_00001864	0.719711	1.77946e-08	3.21389e-12	2.78239e-05	2.09459e-12	0.452658
TCONS_00001865	21.5829	0.71659	0.921754	10.9671	0.0622937	19.1393
TCONS_00001866	0.469786	0	0	0.314917	0	0.338411
TCONS_00001867	0.620245	0.209908	0.280923	0.608276	3.36782e-05	1.18467
TCONS_00001868	0.252407	5.41457e-05	0.000176868	0.692735	0.000133156	0.000114278
TCONS_00001869	0.550839	0	0	0	0	0.452037
TCONS_00001870	0.267845	0	0	1.1231	0	0.0716175
TCONS_00001871	0	0	0	0	0	7.19758e-300
TCONS_00001872	0	0	0	0	0	0
TCONS_00001873	7.38713e-05	0.0555116	0.0769059	3.12801e-52	7.13549e-71	0.486014
TCONS_00001874	2.38288e-11	2.76228e-12	1.78696e-26	1.07182e-45	5.97738e-77	0.11083
TCONS_00001875	0.34784	0.0685044	0.116456	6.44786e-43	1.31702e-58	6.06823e-05
TCONS_00001876	3.2395e-10	0.0152917	5.97408e-08	4.53572e-66	1.39973e-76	2.69886e-15
TCONS_00001877	3.80987	0.105049	0.0337316	0.0304911	2.24253e-10	6.7663e-09
TCONS_00001878	0.62598	1.93437	3.58932	0.664003	2.61693	0.417841
TCONS_00001879	0.000300395	0.430645	0.651287	0.857571	0.410379	2.52665e-07
TCONS_00001880	7.49785	1.31055	2.5285	8.4779	3.67195	8.13344
TCONS_00001881	1.38693	2.69298	0.387024	1.31415	4.17469	1.80723e-10
TCONS_00001882	2.95561	0.0280227	2.23709	0.00035424	0.0375935	1.99389e-06
TCONS_00001883	3.41051e-10	5.6174e-12	7.22526e-24	4.03404e-07	2.63439e-19	1.87638e-07
TCONS_00001884	0.00860219	2.52982	0.00831629	1.29798	6.19318	3.452
TCONS_00001885	2.08271e-09	4.76133e-14	2.7656e-23	9.23533e-07	4.63026e-18	2.58018e-15
TCONS_00001886	1.62822e-07	9.38926e-14	6.75505e-21	1.60057e-10	2.92607e-21	1.1607e-13
TCONS_00001887	1.55922e-07	5.3193e-14	1.36467e-14	1.88278	6.12237e-17	1.52693e-05
TCONS_00001888	1.2304e-08	5.15048e-09	6.12402e-21	0.00432071	1.52852e-18	1.69995
TCONS_00001889	7.67601e-154	7.1178e-92	4.69676e-73	0.125635	1.9929e-77	8.40632e-06
TCONS_00001890	2.64508e-72	0.789458	0.362174	1.32576e-56	1.49335	1.73143e-87
TCONS_00001891	4.0824e-293	8.2384e-282	0	6.89453e-221	6.5067e-304	3.99346e-136
TCONS_00001892	1.29708	2.92524	3.24176	0.782164	9.55976	5.95745
TCONS_00001893	0.00102101	0.551199	0.260111	0.0678538	0.633592	0.424839
TCONS_00001894	1.88942	2.68051e-32	7.04323e-195	0.77582	1.01476	1.10549e-61
TCONS_00001895	0.657326	2.98161	2.9213	2.32045	5.39418	7.63569
TCONS_00001896	9.78463	12.1758	12.0511	8.36234	18.3819	12.09
TCONS_00001897	7.08467e-109	0.20673	0.112811	0.441514	0.397929	0.550847
TCONS_00001898	0.465429	1.97191e-14	0.281464	0.496118	1.19742	0.924711
TCONS_00001899	4.85255e-92	0	2.14233e-272	0	0.672938	0.26655
TCONS_00001900	0.15422	0	0	0	0	0
TCONS_00001901	0.692649	1.15852	2.02497	1.38683	2.36403	1.32258
TCONS_00001902	2.49011	0.878584	2.04197	3.47832	2.7678	2.54625
TCONS_00001903	2.98075e-45	0.270203	1.00518e-09	8.96846e-154	2.07638	0.57353
TCONS_00001904	0.784781	0.506262	1.6723	0.890257	0.925045	1.23682
TCONS_00001905	1.57799	0	0	0	0.422777	0
TCONS_00001906	2.12347	0.464125	1.00717	1.107	2.06499	1.5863
TCONS_00001907	2.10825	1.72931	1.35107	1.52053	4.92485	2.81079
TCONS_00001908	0	0	0	0	0	0
TCONS_00001909	0.382326	0.131417	1.04824e-26	0.483758	6.69793e-31	0.461221
TCONS_00001910	1.18229	0.779881	0.442317	1.26995	0.171569	2.033
TCONS_00001911	0.000110431	1.45354	1.76681	0.000199347	0.602266	1.3762
TCONS_00001912	2.77621	0.998478	0.000953627	1.70524	1.04645	1.59634
TCONS_00001913	2.30005	0.00028885	1.24285e-05	1.36578	0.00247061	0.857061
TCONS_00001914	118.428	227.293	168.693	122.487	179.983	164.899
TCONS_00001915	0.313828	1.71743e-135	0.302273	4.12154e-71	1.97587e-268	1.77375e-156
TCONS_00001916	4.98616e-11	2.8023e-20	7.53008e-34	2.36007e-11	6.67075e-38	0.00420676
TCONS_00001917	1.10154e-94	0.218069	1.18835e-200	0.33572	0.260154	2.33679e-212
TCONS_00001918	0	0.0554274	0	0.1622	0	0
TCONS_00001919	0	0	0	0	0	0
TCONS_00001920	0	0	0	0	0	0.109387
TCONS_00001921	0.508871	0.0286871	0.0648826	0.296386	8.49353e-22	0.509608
TCONS_00001922	0.39828	0.373751	0.371106	0.227168	0.190337	0.0475039
TCONS_00001923	8.65112e-10	0.244499	0.37048	1.15631e-11	4.93907e-10	3.40392e-07
TCONS_00001924	0.51727	0.000153438	3.80347e-12	0.166743	0.227568	0.174716
TCONS_00001925	0.274584	1.02915e-05	4.18662e-24	1.42712e-09	8.43547e-148	8.07998e-13
TCONS_00001926	0.330199	0.404029	0.440651	0.533949	0.225644	0.256413
TCONS_00001927	0.342412	0.10082	1.31292e-55	1.17146	0.311921	0.955264
TCONS_00001928	1.10877e-112	8.11922e-06	2.36273e-19	2.13548e-24	2.62482e-79	1.73114e-193
TCONS_00001929	3.03661e-112	1.22205e-63	1.37887e-120	2.24243e-32	4.89787e-122	4.10056e-66
TCONS_00001930	3.48951e-87	2.88512e-101	3.91218e-123	1.06462e-26	3.38453e-124	9.45149e-69
TCONS_00001931	4.27476e-50	3.02168e-31	0.0418081	1.55666e-42	9.73897e-72	7.34941e-211
TCONS_00001932	1.26233e-107	6.59325e-188	0	1.94976e-21	5.27518e-30	6.17066e-146
TCONS_00001933	0.0629837	7.88155e-225	0	1.83888e-29	1.01533e-86	2.62454e-229
TCONS_00001934	8.28235e-54	2.54969e-217	0	2.39532e-36	3.03245e-78	3.2869e-217
TCONS_00001935	5.25271e-50	9.94731e-216	0	7.84844e-37	4.57055e-76	1.1569e-208
TCONS_00001936	1.28173e-46	2.5487e-231	0	3.48898e-34	8.1142e-93	6.24527e-235
TCONS_00001937	1.62762e-68	3.11275e-222	0	1.51607e-40	1.0651e-81	7.38852e-223
TCONS_00001938	0.0716579	0	0	0.338428	0.0333334	0.109661
TCONS_00001939	31.1373	30.5415	29.7796	28.8853	28.4411	26.1411
TCONS_00001940	20.2476	21.3679	17.1362	15.2512	20.2048	17.0957
TCONS_00001941	5.85414e-36	0.479665	7.85605e-27	1.27564	0.781728	1.67745e-22
TCONS_00001942	19.2527	19.6398	20.0549	17.0159	30.6156	18.3348
TCONS_00001943	1.74063	1.47775	1.98718	0.875474	2.63023	1.24214
TCONS_00001944	0	1.14319e-234	0.213374	4.28443e-218	0.273045	8.02196e-284
TCONS_00001945	0.138489	0	0.15061	0.358352	0	0
TCONS_00001946	0.000318619	0.00362356	0.12549	8.04232e-05	7.1701e-07	3.25759e-09
TCONS_00001947	0.158631	0.124001	5.94828e-05	0.362134	2.62504e-05	1.43106e-05
TCONS_00001948	6.43015	8.1892	6.47699	6.36737	7.8151	5.00276
TCONS_00001949	1.6242e-48	3.86707e-45	0.469642	2.329e-06	1.31854e-12	0.755403
TCONS_00001950	12.5206	8.14401	10.4835	12.555	8.11888	18.6166
TCONS_00001951	1.64771	0.636818	0.803788	1.38566	0.581802	1.67288
TCONS_00001952	3.8392	2.73319	1.57097	2.02243	1.6924	1.47688
TCONS_00001953	5.21919e-182	6.44721e-61	3.31909e-152	3.71542e-112	6.86179e-55	1.86201e-91
TCONS_00001954	0.736312	0.674204	0.300833	0.399983	0.244812	0.380292
TCONS_00001955	4.58988e-50	1.20761e-37	1.41124e-69	0.309174	1.36495e-40	0.862117
TCONS_00001956	1.04577e-33	0.251424	3.0138e-40	0.261833	1.32822e-23	4.38853e-32
TCONS_00001957	1.20256e-11	0.213352	1.17358e-10	2.71958e-12	1.00785e-11	0.327892
TCONS_00001958	0.501745	0.229604	0.37931	1.6966e-07	8.65327e-06	1.05042
TCONS_00001959	4.03815e-06	0.0536309	9.95918e-08	6.03003e-08	0.00250136	6.81346e-07
TCONS_00001960	0.249635	0.274448	0.625154	0.140361	0.306139	0.352388
TCONS_00001961	4.06391	0.0994886	0.252608	2.8342	0.0205568	8.6398
TCONS_00001962	10.5601	0.578489	0.755151	5.00071	0.0296803	9.63698
TCONS_00001963	0.442873	0.33268	7.02252e-09	0.147631	6.07978e-06	0.000188382
TCONS_00001964	30.3833	1.38422	2.78515	16.9952	0.173741	65.0209
TCONS_00001965	81.9077	3.08755	6.62699	47.4273	0.426405	165.047
TCONS_00001966	0.493437	0.105398	1.18486e-250	0.53487	1.84602e-97	0.970609
TCONS_00001967	0.000157582	0.387482	0.000128496	0.505514	7.23395e-06	1.54953e-05
TCONS_00001968	1.11987	0.0739437	0.094301	0.391325	4.60196e-75	1.01867
TCONS_00001969	6.3719	0.368875	0.356209	6.02205	2.30944e-28	12.2564
TCONS_00001970	27.8859	1.00406	2.99067	7.68909	0.0430428	14.1996
TCONS_00001971	4.16014e-11	0.000172747	3.77512e-08	4.33555e-13	0.000825406	1.4388e-05
TCONS_00001972	1.12182	0.240547	2.04814	1.7402	0.43932	0.543279
TCONS_00001973	0.1385	4.11374e-15	6.60975e-19	3.45383e-22	0.195907	2.25248e-05
TCONS_00001974	1.55653e-40	5.44359e-22	2.30415e-24	1.53224e-32	2.54175e-30	9.14155e-18
TCONS_00001975	0.0286106	2.89167e-10	1.08418e-06	2.2963e-19	1.51325e-07	1.57279e-38
TCONS_00001976	1.33914e-55	2.27108e-31	1.48353e-24	1.16572e-50	5.19928e-41	1.65954e-62
TCONS_00001977	5.54564e-39	2.81336e-27	9.17236e-32	8.35929e-54	6.07026e-32	2.56689e-53
TCONS_00001978	5.70969e-45	2.00706e-33	1.19557e-27	7.2685e-42	4.7015e-36	3.44045e-40
TCONS_00001979	2.35166e-106	1.60806e-48	3.24242e-54	1.64591e-84	1.80772e-66	1.33504e-68
TCONS_00001980	1.96206e-99	1.29697e-44	3.49384e-50	1.40275e-79	1.14514e-63	4.40434e-61
TCONS_00001981	3.70543e-105	2.64368e-46	9.48595e-52	6.78795e-82	9.34756e-66	5.30452e-66
TCONS_00001982	3.63853e-60	2.44476e-33	8.9932e-26	3.50737e-52	2.76003e-42	2.22298e-67
TCONS_00001983	2.17318e-05	2.16033e-08	2.6567e-05	0.302764	8.62792e-13	0.00033823
TCONS_00001984	0.548874	0.000203293	0.0114509	0.00405321	1.40139e-05	1.91788
TCONS_00001985	0.0267796	1.91121e-49	6.63319e-47	4.06887e-68	4.4492e-60	6.72266e-53
TCONS_00001986	10.8985	6.43986	10.3649	10.2572	2.36008	15.5549
TCONS_00001987	0.345566	0.314343	0.248542	0.405418	0.374373	0.769122
TCONS_00001988	0.00278914	0.074804	0.175671	0.143515	0.000231775	0.000784984
TCONS_00001989	0.0987563	1.42972e-50	3.33552e-204	2.70858e-267	1.13622e-225	0.208023
TCONS_00001990	4.4822	3.27336	6.90829	5.80072	1.47607	1.95113
TCONS_00001991	0.366505	7.99018e-87	2.43189e-142	2.16883e-298	3.44302e-49	2.70296e-182
TCONS_00001992	0.279024	0	0	0	0	0
TCONS_00001993	0.131272	5.47018e-134	2.47265e-33	0.0772678	8.54517e-204	2.9681e-173
TCONS_00001994	0.548516	0.298996	0.406903	0.824355	0.0677561	0.749213
TCONS_00001995	19.0171	13.6722	19.7597	19.6714	15.2893	19.9711
TCONS_00001996	7.85887e-80	1.78322e-90	0.197334	5.03072e-65	1.81995e-29	3.76109e-189
TCONS_00001997	5.23407e-298	1.05184e-145	9.60005e-197	0	3.2966e-252	8.40071e-241
TCONS_00001998	6.01535e-15	1.89441	0.705326	0.897421	0.188096	2.1308e-14
TCONS_00001999	6.02731e-17	3.95848e-07	0.414742	0.721056	6.634e-149	9.47113e-32
TCONS_00002000	4.81649e-65	3.05784e-49	6.6898e-93	3.60723e-32	0.222545	1.97133e-31
[truncated: 275,819+ more rows]
