# Supplementary material for: Sex-Biased lncRNA Signature in Fetal Growth Restriction (FGR)
Source: Cells. 2021 Apr 16;10(4):921. doi: 10.3390/cells10040921 (PMC8072961; doi:10.3390/cells10040921)
Supplement: Supplementary file 1 [file cells-10-00921-s001.zip › Table_2S.xlsx]

## Sheet: genes_mf-FGR
Gene id	Gene name	log2 fold change	ENSEMBL id	lncRNA
XLOC_000199	TNFRSF8	-5.92926	ENSG00000120949	-
XLOC_000516	LCK	-3.30285	ENSG00000182866	-
XLOC_000914	PDE4B	-2.11328	ENSG00000184588	-
XLOC_001550	SPRR3	3.71051	ENSG00000163209	-
XLOC_001893	BRINP2	-5.16743	ENSG00000198797	-
XLOC_001915	SOAT1	-2.01347	ENSG00000057252	-
XLOC_002032	CFH	-3.04488	ENSG00000000971	-
XLOC_002201	HSD11B1	-4.88656	ENSG00000117594	-
XLOC_002395	TRIM67	-5.94586	ENSG00000119283	-
XLOC_002920	WNT4	-4.85634	ENSG00000162552	-
XLOC_002980	ZNF683	-Inf	ENSG00000176083	-
XLOC_003714	COL11A1	3.00177	ENSG00000060718	-
XLOC_004329	CD247	-2.75757	ENSG00000198821	-
XLOC_004601	PTPN7	-2.87507	ENSG00000143851	-
XLOC_004686	C1orf116	3.41999	ENSG00000182795	-
XLOC_004711	AC092017.3,AL590132.1,KCNH1, IPO8P1, AC092017.4	-5.08935	ENSG00000143473, ENSG00000284376, ENSG00000224668, ENSG00000283952, ENSG00000284299	-, known
XLOC_004905	ACTA1	5.01468	ENSG00000143632	-
XLOC_004968	GNG4	-4.33661	ENSG00000168243	-
XLOC_005792	RET	-5.10086	ENSG00000165731	-
XLOC_005796	FXYD4	Inf	ENSG00000150201	-
XLOC_005892	DKK1	-4.0495	ENSG00000107984	-
XLOC_007124	SPOCK2	-3.69743	ENSG00000107742	-
XLOC_007172	ZNF503, AC010997.3	-2.24089	ENSG00000165655, ENSG00000270087	-, known
XLOC_007315	RBP4	-4.49606	ENSG00000138207	-
XLOC_008162	SAA1, RNA5SP334	3.43025	ENSG00000173432, ENSG00000201695	-
XLOC_008282	CD44	-1.34512	ENSG00000026508	-
XLOC_008338	CD82	-2.7529	ENSG00000085117	-
XLOC_008575	MS4A15	3.08595	ENSG00000166961	-
XLOC_008912	TSKU	-2.02412	ENSG00000182704	-
XLOC_008916	CAPN5	-2.82515	ENSG00000149260	-
XLOC_009183	NCAM1	-5.12705	ENSG00000149294	-
XLOC_009234	CD3E	-2.99723	ENSG00000198851	-
XLOC_009278	OAF	-2.42816	ENSG00000184232	-
XLOC_009497	TH	2.76057	ENSG00000180176	-
XLOC_009832	WT1	-6.86457	ENSG00000184937	-
XLOC_009853	SLC1A2	-3.80348	ENSG00000110436	-
XLOC_009854	PAMR1	-2.23294	ENSG00000149090	-
XLOC_010152	LRRN4CL	-5.63251	ENSG00000177363	-
XLOC_010195	NRXN2	-2.18041	ENSG00000110076	-
XLOC_010196	RASGRP2	-2.08468	ENSG00000068831	-
XLOC_010258	CD248	-4.75842	ENSG00000174807	-
XLOC_010623	PGR	-3.48963	ENSG00000082175	-
XLOC_010796	SCN4B	-3.06757	ENSG00000177098	-
XLOC_010833	THY1	-3.62884	ENSG00000154096	-
XLOC_011327	AC010175.1,LINC00987,PZP	-2.86653	ENSG00000237248, ENSG00000256427	-, novel, known
XLOC_011412	MGST1	-5.40022	ENSG00000008394	-, novel
XLOC_011741	IGFBP6	-3.00614	ENSG00000167779	-
XLOC_012314	DTX1	-3.90088	ENSG00000135144	-
XLOC_012477	TMEM132B	-3.24391	ENSG00000139364	-
XLOC_012508	TMEM132C	-4.24982	ENSG00000181234	-
XLOC_012924	TMTC1	-2.65016	ENSG00000133687	-
XLOC_013099	WNT10B	-4.38966	ENSG00000169884	-
XLOC_013119	FAIM2	-5.23063	ENSG00000135472	-
XLOC_013177	KRT5	4.56444	ENSG00000186081	-
XLOC_013236	TESPA1	-3.02763	ENSG00000135426	-
XLOC_013343	PPM1H	-1.93584	ENSG00000111110	-
XLOC_013545	LUM	-3.9514	ENSG00000139329	-
XLOC_015033	FOXO1, LINC00598	-2.01593	ENSG00000150907, ENSG00000215483, ENSG00000150907	-, novel, known
XLOC_015124	CAB39L	-2.4854	ENSG00000102547	-
XLOC_015184	AL592490.1,PCDH20, LINC02339	-Inf	ENSG00000197991, ENSG00000280165, ENSG00000279797	-, known
XLOC_015723	TRAC,TRAJ20,TRAJ30,TRAJ38,TRAJ39,TRAJ4,TRAJ44,TRAJ45,TRAJ53	-3.27103	ENSG00000211837, ENSG00000211844, ENSG00000211845, ENSG00000211850, ENSG00000211851, ENSG00000211859, ENSG00000211869, ENSG00000211885, ENSG00000277734	-
XLOC_016385	AL049839.2,SERPINA3,SERPINA4,SERPINA5	-4.94344	ENSG00000100665, ENSG00000188488, ENSG00000196136, ENSG00000273259	-
XLOC_016460	MIR127,MIR136,MIR431,MIR432,MIR433	8.54429	ENSG00000207569, ENSG00000207608, ENSG00000207942, ENSG00000208001, ENSG00000272458	-
XLOC_016761	GZMB	-3.85124	ENSG00000100453	-
XLOC_017249	STON2	-2.13004	ENSG00000140022	-
XLOC_017317	PRIMA1	-4.53606	ENSG00000175785	-
XLOC_017501	IGHV1-2	-Inf	ENSG00000211934	-
XLOC_017505	AC244226.1	-Inf	ENSG00000282122	-
XLOC_017525	IGHV1-18	-Inf	ENSG00000211945	-
XLOC_017528	IGHV3-21	-Inf	ENSG00000211947	-
XLOC_017946	APBA2	-5.30515	ENSG00000034053	-
XLOC_018140	MAP1A	-2.28045	ENSG00000166963	-
XLOC_018729	AC015574.1	-Inf	ENSG00000275016	novel, known
XLOC_019012	ACTC1	4.42486	ENSG00000159251	-
XLOC_019274	ALDH1A2	-5.17352	ENSG00000128918	-, novel
XLOC_019667	PLIN1	-6.80753	ENSG00000166819	-
XLOC_019836	-	-Inf	NA	-
XLOC_019955	MSLN, MIR662	3.74796	ENSG00000102854, ENSG00000207579	-
XLOC_020447	ITGAX	-1.85192	ENSG00000140678	-
XLOC_020710	NLRC5	-1.73379	ENSG00000140853	-
XLOC_021070	LINC02138	-Inf	ENSG00000205015	known
XLOC_021185	ABCA3	-1.68581	ENSG00000167972	-
XLOC_021242	CREBBP	-1.25768	ENSG00000005339	-
XLOC_021904	CDH11, AC010533.1	-1.73587	ENSG00000140937, ENSG00000278893	-, known
XLOC_022292	-	-Inf	NA	-
XLOC_022673	RNF112	-3.20524	ENSG00000128482	-
XLOC_022910	CCL8	-4.06002	ENSG00000108700	-
XLOC_023264	CACNA1G	-6.45728	ENSG00000006283	-
XLOC_023310	SCPEP1, AC004584.3	-1.86015	ENSG00000121064, ENSG00000263120	-, known
XLOC_023402	AC113554.2,ACE3P,ACE	-3.02737	ENSG00000159640, ENSG00000224353, ENSG00000264813	-
XLOC_023801	ALOX15	-3.30128	ENSG00000161905	-
XLOC_023989	KRT16P6	2.55696	ENSG00000226145	-
XLOC_024003	RASD1	-3.61308	ENSG00000108551	-
XLOC_024366	IKZF3	-2.4365	ENSG00000161405	-
XLOC_024441	KRT13	3.70797	ENSG00000171401	-
XLOC_024446	KRT14	2.82252	ENSG00000186847	-
XLOC_024447	KRT16	5.03998	ENSG00000186832	-
XLOC_024448	KRT17	1.99553	ENSG00000128422	-
XLOC_025336	-	-Inf	NA	novel
XLOC_025339	APCDD1	-2.45354	ENSG00000154856	-
XLOC_025477	DSG1	6.09006	ENSG00000134760	-
XLOC_025480	DSG3	3.42294	ENSG00000134757	-
XLOC_025727	SERPINB7	2.38859	ENSG00000166396	-
XLOC_026374	ZNF516	-3.27578	ENSG00000101493	-
XLOC_026783	CNN1	3.00302	ENSG00000130176	-
XLOC_026896	UCA1	1.6568	ENSG00000214049, ENSG00000273782	known
XLOC_027324	SPTBN4	-3.75032	ENSG00000160460	-
XLOC_027536	CGB5	4.03213	ENSG00000189052	-
XLOC_027576	MYH14	3.06505	ENSG00000105357	-
XLOC_027600	SIGLEC7	-3.1365	ENSG00000168995	-
XLOC_027774	NLRP2, AC011476.1	1.62044	ENSG00000022556, ENSG00000243494	-
XLOC_027788	SSC5D	-2.84286	ENSG00000179954	-
XLOC_028104	MUC16	2.90799	ENSG00000181143	-
XLOC_028886	AC008687.1,CGB1,CGB3	4.81826	ENSG00000267631, ENSG00000104827, ENSG00000267335	-
XLOC_028889	CGB8	4.13697	ENSG00000213030	-
XLOC_028964	NKG7	-3.6438	ENSG00000105374	-
XLOC_029273	-	Inf	NA	-
XLOC_029389	GREB1	-7.24814	ENSG00000196208	-
XLOC_029495	KCNK3	-1.83598	ENSG00000171303	-
XLOC_029863	ACTG2	3.32287	ENSG00000163017	-
XLOC_029949	GNLY	-6.83604	ENSG00000115523	-
XLOC_029950	ATOH8	-3.8895	ENSG00000168874	-
XLOC_030101	ZAP70	-3.0019	ENSG00000115085	-
XLOC_030312	TMEM37	-2.48339	ENSG00000171227	-
XLOC_030510	LYPD6B	2.47441	ENSG00000150556	-
XLOC_030672	HOXD10,HOXD11,HOXD9	-6.185	ENSG00000128709, ENSG00000128710, ENSG00000128713	-
XLOC_030806	PLCL1	-2.14835	ENSG00000115896	-
XLOC_030976	IGFBP2	-3.85459	ENSG00000115457	-
XLOC_031027	DES	2.68188	ENSG00000175084	-
XLOC_031197	RAMP1	-3.32764	ENSG00000132329	-
XLOC_031211	TWIST2	-3.32921	ENSG00000233608	-
XLOC_031943	ST3GAL5	-2.44993	ENSG00000115525	-
XLOC_031980	IGKC,IGKJ1,IGKJ2,IGKJ3,IGKJ4,IGKJ5, AC244205.1, AC244205.2	-4.49463	ENSG00000211592, ENSG00000211593, ENSG00000211594, ENSG00000211595, ENSG00000211596, ENSG00000211597, ENSG00000283270, ENSG00000240040	-, known
XLOC_031984	IGKV1-5	-Inf	ENSG00000243466	-
XLOC_031991	IGKV1-12	-Inf	ENSG00000243290	-
XLOC_032019	IGKV1-39	-Inf	ENSG00000242371	-
XLOC_032121	LONRF2	-3.24204	ENSG00000170500	-
XLOC_032233	IL1B	-5.11271	ENSG00000125538	-
XLOC_032342	TUBA3E	-Inf	ENSG00000152086	-
XLOC_032427	CXCR4	-2.1376	ENSG00000121966	-
XLOC_032538	ACVR1C	-4.31189	ENSG00000123612	-
XLOC_032715	FRZB	-2.24186	ENSG00000162998	-
XLOC_033047	COL4A4	-4.16092	ENSG00000081052	-
XLOC_034185	CPXM1	-3.63743	ENSG00000088882	-
XLOC_035307	PCBP3, AJ239328.1	-3.76207	ENSG00000183570, ENSG00000280604	-, known
XLOC_036369	MEI1	-3.17946	ENSG00000167077	-
XLOC_036983	SCUBE1	-4.34717	ENSG00000159307	-
XLOC_036992	KIAA1644	-6.27517	ENSG00000138944	-
XLOC_037590	ITIH3	2.36456	ENSG00000162267	-
XLOC_037660	ADAMTS9-AS1	2.63154	NA	novel, known
XLOC_037807	OR5H5P	3.47286	ENSG00000249321	-
XLOC_038189	CHST2, AC018450.1	-2.87249	ENSG00000175040, ENSG00000241679	-, known
XLOC_038284	PTX3	3.58836	ENSG00000163661	-
XLOC_039081	WNT5A	-3.03487	ENSG00000114251	-
XLOC_039279	ABI3BP	-4.45809	ENSG00000154175	-
XLOC_039514	FAM86HP	-2.63926	ENSG00000253540	-, novel
XLOC_039593	RBP1	-4.55112	ENSG00000114115	-
XLOC_040013	LRRC15	-2.78584	ENSG00000172061	-
XLOC_040383	ADRA2C	-4.14633	ENSG00000184160	-
XLOC_040644	UCHL1	-4.62319	ENSG00000154277	-
XLOC_040861	NPFFR2	2.05602	ENSG00000056291	-
XLOC_041082	NPNT	2.05583	ENSG00000168743	-
XLOC_041165	SYNPO2	1.94255	ENSG00000172403	-
XLOC_041282	IL15	-3.0242	ENSG00000164136	-
XLOC_041413	RXFP1	-6.89025	ENSG00000171509	-
XLOC_041496	HAND2-AS1	-2.98602	ENSG00000237125	-, novel, known
XLOC_041652	ZFYVE28	-2.7872	ENSG00000159733	-
XLOC_041666	-	-Inf	NA	-
XLOC_042236	GPRIN3	-3.44251	ENSG00000185477	-
XLOC_042394	PRSS12	1.70435	ENSG00000164099	-
XLOC_042535	-	-Inf	NA	-
XLOC_042537	LINC02432	-5.12321	ENSG00000248810	known, novel
XLOC_042625	FGG	-9.25845	ENSG00000171557	-
XLOC_042822	SORBS2	1.63607	ENSG00000154556	-
XLOC_043290	NPR3	-3.55247	ENSG00000113389	-
XLOC_043316	IL7R	-2.32439	ENSG00000168685	-
XLOC_043609	HMGB1P35,ZBED3-AS1	-2.61881	ENSG00000250802, ENSG00000251566	-, novel, known
XLOC_043881	SNCAIP	-2.82715	ENSG00000064692	-
XLOC_044284	RPL10P9	4.38316	ENSG00000233913	-
XLOC_044299	GABRP	3.00661	ENSG00000094755	-
XLOC_045102	EDIL3	2.1052	ENSG00000164176	-
XLOC_045453	SPOCK1	-5.5089	ENSG00000152377	-
XLOC_045630	HAND1	4.20434	ENSG00000113196	-
XLOC_045795	F12	-5.38727	ENSG00000131187	-
XLOC_046542	HLA-DQA1	-3.43104	ENSG00000196735	-
XLOC_047023	GRIK2	-2.21172	ENSG00000164418	-
XLOC_048136	CRISP3	-Inf	ENSG00000096006	-
XLOC_048326	SNAP91	-Inf	ENSG00000065609	-
XLOC_048362	CNR1	-6.57739	ENSG00000118432	-
XLOC_048600	SAMD3, AL355581.1	-2.65239	NA	-, known
XLOC_048662	MAP3K5	-3.20834	ENSG00000197442	-
XLOC_048836	SLC22A2	3.39996	ENSG00000112499	-
XLOC_049257	SDK1	-2.09697	ENSG00000146555	-
XLOC_049372	ITGB8	-3.84148	ENSG00000105855	-
XLOC_049520	EPDR1,GPR141,NME8	-3.64341	ENSG00000086288, ENSG00000086289, ENSG00000187037	-
XLOC_049585	ADCY1	-5.70419	ENSG00000164742	-
XLOC_049591	IGFBP1	-11.4102	ENSG00000146678	-
XLOC_049817	GALNT17	-3.6909	ENSG00000185274	-
XLOC_049889	UPK3B	3.55519	ENSG00000243566	-
XLOC_050094	COL26A1	-3.68837	ENSG00000160963	-
XLOC_050209	WNT16	-Inf	ENSG00000002745	-
XLOC_050254	LEP	4.14029	ENSG00000174697	-
XLOC_050482	TRBC2,TRBJ2-1,TRBJ2-2,TRBJ2-2P,TRBJ2-3,TRBJ2-7	-3.84271	ENSG00000211764, ENSG00000211765, ENSG00000211766, ENSG00000211767, ENSG00000211771, ENSG00000211772	-
XLOC_050733	-	-Inf	NA	-
XLOC_050796	AGR3	3.83434	ENSG00000173467	-
XLOC_050816	MACC1, AC005062.1	-2.91617	ENSG00000183742, ENSG00000243004	-, known
XLOC_051345	SEMA3A	-4.8043	ENSG00000075213	-
XLOC_051450	CYP3A5	-2.39736	ENSG00000106258	-
XLOC_051911	CRYGN	-3.26545	ENSG00000127377	-
XLOC_052201	-	Inf	NA	-
XLOC_053187	MIR1204,PVT1,PVT1_1,PVT1_3	1.82262	ENSG00000283710, ENSG00000249859, ENSG00000276443, ENSG00000278324	-, novel, known
XLOC_053516	AC068587.10,AC068587.6,AC068587.7,AC068587.8,AC068587.9,ENPP7P6	-4.38725	ENSG00000255549, ENSG00000283674, ENSG00000284746, ENSG00000284663, ENSG00000284613, ENSG00000284724	-, novel, known
XLOC_053632	SCARA5	-7.34	ENSG00000168079	-
XLOC_053762	PLAT	-2.46526	ENSG00000104368	-
XLOC_053915	CYP7B1	-2.70914	ENSG00000172817	-
XLOC_054169	AP003548.1	3.89113	ENSG00000253105	novel, known
XLOC_054202	RGS22	-3.937	ENSG00000132554	-
XLOC_054312	TNFRSF11B	-4.5575	ENSG00000164761	-
XLOC_055602	LCN2	-3.80437	ENSG00000148346	-
XLOC_055730	PAEP	-6.143	ENSG00000122133	-
XLOC_056281	ALDH1A1	-3.03533	ENSG00000165092	-
XLOC_056299	PRUNE2	-4.94714	ENSG00000106772	-
XLOC_056347	GAS1	-3.95438	ENSG00000180447	-
XLOC_056791	SARDH	-2.47231	ENSG00000123453	-
XLOC_058499	ATP2B3	-3.03746	ENSG00000067842	-
XLOC_058672	RAI2	-2.78663	ENSG00000131831	-
XLOC_058708	APOO	-2.47714	ENSG00000184831	-
XLOC_058809	MAOB	-4.32637	ENSG00000069535	-
XLOC_058872	SLC38A5	-2.71931	ENSG00000017483	-
XLOC_059105	XIST,XIST_intron,Xist_exon4	-6.41641	ENSG00000229807, ENSG00000277577, ENSG00000274655	-, novel, known
XLOC_059210	NAP1L3	-3.34142	ENSG00000186310	-
XLOC_059367	KLHL13	-3.89583	ENSG00000003096	-
