# Supplementary material for: Sex-Biased lncRNA Signature in Fetal Growth Restriction (FGR)
Source: Cells. 2021 Apr 16;10(4):921. doi: 10.3390/cells10040921 (PMC8072961; doi:10.3390/cells10040921)
Supplement: Supplementary file 1 [file cells-10-00921-s001.zip › Table_3S.xlsx]

## Sheet: transcripts_mf-FGR
ENSEMBL transcript ID	Transcript ID	Gene ID	ENSEMBL gene ID	Gene name	Transcript biotype	lncRNA
CUFF.15714.2	TCONS_00100573	XLOC_021242	NA	NA	NA	-
CUFF.15714.3	TCONS_00100574	XLOC_021242	NA	NA	NA	-
CUFF.15714.4	TCONS_00100575	XLOC_021242	NA	NA	NA	-
CUFF.15714.5	TCONS_00100576	XLOC_021242	NA	NA	NA	-
ENST00000262367	TCONS_00100577	XLOC_021242	ENSG00000005339	CREBBP	protein_coding	-
ENST00000382070	TCONS_00100578	XLOC_021242	ENSG00000005339	CREBBP	protein_coding	-
ENST00000570939	TCONS_00100582	XLOC_021242	ENSG00000005339	CREBBP	protein_coding	-
ENST00000571763	TCONS_00100580	XLOC_021242	ENSG00000005339	CREBBP	retained_intron	-
ENST00000571826	TCONS_00100589	XLOC_021242	ENSG00000005339	CREBBP	protein_coding	-
ENST00000572134	TCONS_00100590	XLOC_021242	ENSG00000005339	CREBBP	protein_coding	-
ENST00000572569	TCONS_00100585	XLOC_021242	ENSG00000005339	CREBBP	retained_intron	-
ENST00000573517	TCONS_00100584	XLOC_021242	ENSG00000005339	CREBBP	protein_coding	-
ENST00000573672	TCONS_00100588	XLOC_021242	ENSG00000005339	CREBBP	retained_intron	-
ENST00000574740	TCONS_00100583	XLOC_021242	ENSG00000005339	CREBBP	retained_intron	-
ENST00000575237	TCONS_00100591	XLOC_021242	ENSG00000005339	CREBBP	retained_intron	-
ENST00000576720	TCONS_00100581	XLOC_021242	ENSG00000005339	CREBBP	retained_intron	-
ENST00000634839	TCONS_00100592	XLOC_021242	ENSG00000005339	CREBBP	retained_intron	-
ENST00000635753	TCONS_00100594	XLOC_021242	ENSG00000005339	CREBBP	processed_transcript	-
ENST00000635899	TCONS_00100595	XLOC_021242	ENSG00000005339	CREBBP	processed_transcript	-
ENST00000635919	TCONS_00100586	XLOC_021242	ENSG00000005339	CREBBP	processed_transcript	-
ENST00000636002	TCONS_00100593	XLOC_021242	ENSG00000005339	CREBBP	processed_transcript	-
ENST00000636895	TCONS_00100596	XLOC_021242	ENSG00000005339	CREBBP	processed_transcript	-
ENST00000637492	TCONS_00100579	XLOC_021242	ENSG00000005339	CREBBP	protein_coding	-
ENST00000638158	TCONS_00100587	XLOC_021242	ENSG00000005339	CREBBP	processed_transcript	-
CUFF.7483.3	TCONS_00036758	XLOC_008282	NA	NA	NA	-
CUFF.7483.4	TCONS_00036759	XLOC_008282	NA	NA	NA	-
CUFF.7483.5	TCONS_00036760	XLOC_008282	NA	NA	NA	-
ENST00000263398	TCONS_00036756	XLOC_008282	ENSG00000026508	CD44	protein_coding	-
ENST00000278385	TCONS_00036784	XLOC_008282	ENSG00000026508	CD44	protein_coding	-
ENST00000278386	TCONS_00036767	XLOC_008282	ENSG00000026508	CD44	protein_coding	-
ENST00000279452	TCONS_00036773	XLOC_008282	ENSG00000026508	CD44	protein_coding	-
ENST00000352818	TCONS_00036769	XLOC_008282	ENSG00000026508	CD44	protein_coding	-
ENST00000415148	TCONS_00036761	XLOC_008282	ENSG00000026508	CD44	protein_coding	-
ENST00000425428	TCONS_00036765	XLOC_008282	ENSG00000026508	CD44	nonsense_mediated_decay	-
ENST00000428726	TCONS_00036763	XLOC_008282	ENSG00000026508	CD44	protein_coding	-
ENST00000433892	TCONS_00036766	XLOC_008282	ENSG00000026508	CD44	protein_coding	-
ENST00000434472	TCONS_00036768	XLOC_008282	ENSG00000026508	CD44	protein_coding	-
ENST00000442151	TCONS_00036770	XLOC_008282	ENSG00000026508	CD44	protein_coding	-
ENST00000524922	TCONS_00036787	XLOC_008282	ENSG00000026508	CD44	protein_coding	-
ENST00000525209	TCONS_00036778	XLOC_008282	ENSG00000026508	CD44	processed_transcript	-
ENST00000525211	TCONS_00036771	XLOC_008282	ENSG00000026508	CD44	protein_coding	-
ENST00000525241	TCONS_00036786	XLOC_008282	ENSG00000026508	CD44	retained_intron	-
ENST00000525293	TCONS_00036792	XLOC_008282	ENSG00000026508	CD44	retained_intron	-
ENST00000525348	TCONS_00036789	XLOC_008282	ENSG00000026508	CD44	retained_intron	-
ENST00000525469	TCONS_00036798	XLOC_008282	ENSG00000026508	CD44	protein_coding	-
ENST00000525685	TCONS_00036781	XLOC_008282	ENSG00000026508	CD44	protein_coding	-
ENST00000525688	TCONS_00036783	XLOC_008282	ENSG00000026508	CD44	protein_coding	-
ENST00000526000	TCONS_00036772	XLOC_008282	ENSG00000026508	CD44	protein_coding	-
ENST00000526025	TCONS_00036757	XLOC_008282	ENSG00000026508	CD44	protein_coding	-
ENST00000526553	TCONS_00036790	XLOC_008282	ENSG00000026508	CD44	protein_coding	-
ENST00000526669	TCONS_00036764	XLOC_008282	ENSG00000026508	CD44	protein_coding	-
ENST00000527326	TCONS_00036796	XLOC_008282	ENSG00000026508	CD44	retained_intron	-
ENST00000527889	TCONS_00036774	XLOC_008282	ENSG00000026508	CD44	protein_coding	-
ENST00000528086	TCONS_00036762	XLOC_008282	ENSG00000026508	CD44	processed_transcript	-
ENST00000528455	TCONS_00036776	XLOC_008282	ENSG00000026508	CD44	protein_coding	-
ENST00000528672	TCONS_00036793	XLOC_008282	ENSG00000026508	CD44	protein_coding	-
ENST00000528922	TCONS_00036788	XLOC_008282	ENSG00000026508	CD44	processed_transcript	-
ENST00000531110	TCONS_00036780	XLOC_008282	ENSG00000026508	CD44	protein_coding	-
ENST00000531118	TCONS_00036775	XLOC_008282	ENSG00000026508	CD44	retained_intron	-
ENST00000531141	TCONS_00036797	XLOC_008282	ENSG00000026508	CD44	retained_intron	-
ENST00000531873	TCONS_00036777	XLOC_008282	ENSG00000026508	CD44	protein_coding	-
ENST00000532339	TCONS_00036794	XLOC_008282	ENSG00000026508	CD44	retained_intron	-
ENST00000533222	TCONS_00036785	XLOC_008282	ENSG00000026508	CD44	protein_coding	-
ENST00000534082	TCONS_00036791	XLOC_008282	ENSG00000026508	CD44	retained_intron	-
ENST00000534296	TCONS_00036782	XLOC_008282	ENSG00000026508	CD44	retained_intron	-
ENST00000639002	TCONS_00036779	XLOC_008282	ENSG00000026508	CD44	protein_coding	-
CUFF.23039.1	TCONS_00136238	XLOC_027774	NA	NA	NA	-
CUFF.23039.11	TCONS_00136247	XLOC_027774	NA	NA	NA	-
CUFF.23039.16	TCONS_00136253	XLOC_027774	NA	NA	NA	-
CUFF.23039.3	TCONS_00136240	XLOC_027774	NA	NA	NA	-
CUFF.23039.4	TCONS_00136241	XLOC_027774	NA	NA	NA	-
CUFF.23039.5	TCONS_00136242	XLOC_027774	NA	NA	NA	-
CUFF.23039.6	TCONS_00136243	XLOC_027774	NA	NA	NA	-
CUFF.23039.9	TCONS_00136248	XLOC_027774	NA	NA	NA	-
ENST00000263437	TCONS_00136258	XLOC_027774	ENSG00000022556	NLRP2	protein_coding	-
ENST00000339757	TCONS_00136251	XLOC_027774	ENSG00000022556	NLRP2	protein_coding	-
ENST00000381637	TCONS_00136263	XLOC_027774	ENSG00000022556	NLRP2	nonsense_mediated_decay	-
ENST00000391721	TCONS_00136250	XLOC_027774	ENSG00000022556	NLRP2	protein_coding	-
ENST00000397169	TCONS_00136260	XLOC_027774	ENSG00000022556	NLRP2	protein_coding	-
ENST00000427260	TCONS_00136257	XLOC_027774	ENSG00000022556	NLRP2	protein_coding	-
ENST00000433772	TCONS_00136245	XLOC_027774	ENSG00000022556	NLRP2	protein_coding	-
ENST00000448584	TCONS_00136254	XLOC_027774	ENSG00000022556	NLRP2	protein_coding	-
ENST00000466725	TCONS_00136259	XLOC_027774	ENSG00000243494	AC011476.1	processed_pseudogene	-
ENST00000537859	TCONS_00136255	XLOC_027774	ENSG00000022556	NLRP2	protein_coding	-
ENST00000539848	TCONS_00136252	XLOC_027774	ENSG00000022556	NLRP2	nonsense_mediated_decay	-
ENST00000540005	TCONS_00136261	XLOC_027774	ENSG00000022556	NLRP2	protein_coding	-
ENST00000540597	TCONS_00136249	XLOC_027774	ENSG00000022556	NLRP2	retained_intron	-
ENST00000542755	TCONS_00136265	XLOC_027774	ENSG00000022556	NLRP2	retained_intron	-
ENST00000543010	TCONS_00136246	XLOC_027774	ENSG00000022556	NLRP2	protein_coding	-
ENST00000543277	TCONS_00136262	XLOC_027774	ENSG00000022556	NLRP2	nonsense_mediated_decay	-
ENST00000585500	TCONS_00136256	XLOC_027774	ENSG00000022556	NLRP2	protein_coding	-
ENST00000586512	TCONS_00136264	XLOC_027774	ENSG00000022556	NLRP2	processed_transcript	-
ENST00000588107	TCONS_00136244	XLOC_027774	ENSG00000022556	NLRP2	protein_coding	-
ENST00000588619	TCONS_00136239	XLOC_027774	ENSG00000022556	NLRP2	protein_coding	-
CUFF.35666.1	TCONS_00209666	XLOC_042822	NA	NA	NA	-
CUFF.35666.10	TCONS_00209656	XLOC_042822	NA	NA	NA	-
CUFF.35666.2	TCONS_00209660	XLOC_042822	NA	NA	NA	-
CUFF.35666.3	TCONS_00209663	XLOC_042822	NA	NA	NA	-
CUFF.35666.30	TCONS_00209687	XLOC_042822	NA	NA	NA	-
CUFF.35666.31	TCONS_00209686	XLOC_042822	NA	NA	NA	-
CUFF.35666.32	TCONS_00209693	XLOC_042822	NA	NA	NA	-
CUFF.35666.33	TCONS_00209691	XLOC_042822	NA	NA	NA	-
CUFF.35666.34	TCONS_00209688	XLOC_042822	NA	NA	NA	-
CUFF.35666.35	TCONS_00209689	XLOC_042822	NA	NA	NA	-
CUFF.35666.36	TCONS_00209692	XLOC_042822	NA	NA	NA	-
CUFF.35666.37	TCONS_00209685	XLOC_042822	NA	NA	NA	-
CUFF.35666.38	TCONS_00209690	XLOC_042822	NA	NA	NA	-
CUFF.35666.4	TCONS_00209664	XLOC_042822	NA	NA	NA	-
CUFF.35666.5	TCONS_00209661	XLOC_042822	NA	NA	NA	-
CUFF.35666.6	TCONS_00209658	XLOC_042822	NA	NA	NA	-
CUFF.35666.7	TCONS_00209665	XLOC_042822	NA	NA	NA	-
CUFF.35666.8	TCONS_00209662	XLOC_042822	NA	NA	NA	-
ENST00000284776	TCONS_00209667	XLOC_042822	ENSG00000154556	SORBS2	protein_coding	-
ENST00000319454	TCONS_00209674	XLOC_042822	ENSG00000154556	SORBS2	protein_coding	-
ENST00000319471	TCONS_00209669	XLOC_042822	ENSG00000154556	SORBS2	protein_coding	-
ENST00000355634	TCONS_00209671	XLOC_042822	ENSG00000154556	SORBS2	protein_coding	-
ENST00000393523	TCONS_00209715	XLOC_042822	ENSG00000154556	SORBS2	protein_coding	-
ENST00000393528	TCONS_00209672	XLOC_042822	ENSG00000154556	SORBS2	protein_coding	-
ENST00000414724	TCONS_00209713	XLOC_042822	ENSG00000154556	SORBS2	protein_coding	-
ENST00000415274	TCONS_00209722	XLOC_042822	ENSG00000154556	SORBS2	protein_coding	-
ENST00000418609	TCONS_00209657	XLOC_042822	ENSG00000154556	SORBS2	protein_coding	-
ENST00000419063	TCONS_00209714	XLOC_042822	ENSG00000154556	SORBS2	protein_coding	-
ENST00000420158	TCONS_00209716	XLOC_042822	ENSG00000154556	SORBS2	protein_coding	-
ENST00000421420	TCONS_00209726	XLOC_042822	ENSG00000154556	SORBS2	protein_coding	-
ENST00000421639	TCONS_00209717	XLOC_042822	ENSG00000154556	SORBS2	protein_coding	-
ENST00000425679	TCONS_00209709	XLOC_042822	ENSG00000154556	SORBS2	protein_coding	-
ENST00000428330	TCONS_00209725	XLOC_042822	ENSG00000154556	SORBS2	protein_coding	-
ENST00000429056	TCONS_00209731	XLOC_042822	ENSG00000154556	SORBS2	protein_coding	-
ENST00000430503	TCONS_00209704	XLOC_042822	ENSG00000154556	SORBS2	protein_coding	-
ENST00000431902	TCONS_00209720	XLOC_042822	ENSG00000154556	SORBS2	protein_coding	-
ENST00000432655	TCONS_00209723	XLOC_042822	ENSG00000154556	SORBS2	protein_coding	-
ENST00000435480	TCONS_00209721	XLOC_042822	ENSG00000154556	SORBS2	protein_coding	-
ENST00000437304	TCONS_00209668	XLOC_042822	ENSG00000154556	SORBS2	protein_coding	-
ENST00000438278	TCONS_00209678	XLOC_042822	ENSG00000154556	SORBS2	protein_coding	-
ENST00000439049	TCONS_00209710	XLOC_042822	ENSG00000154556	SORBS2	protein_coding	-
ENST00000439914	TCONS_00209702	XLOC_042822	ENSG00000154556	SORBS2	protein_coding	-
ENST00000444771	TCONS_00209703	XLOC_042822	ENSG00000154556	SORBS2	protein_coding	-
ENST00000444781	TCONS_00209712	XLOC_042822	ENSG00000154556	SORBS2	protein_coding	-
ENST00000445115	TCONS_00209706	XLOC_042822	ENSG00000154556	SORBS2	protein_coding	-
ENST00000445343	TCONS_00209701	XLOC_042822	ENSG00000154556	SORBS2	protein_coding	-
ENST00000445625	TCONS_00209680	XLOC_042822	ENSG00000154556	SORBS2	protein_coding	-
ENST00000448662	TCONS_00209659	XLOC_042822	ENSG00000154556	SORBS2	protein_coding	-
ENST00000449407	TCONS_00209670	XLOC_042822	ENSG00000154556	SORBS2	protein_coding	-
ENST00000450341	TCONS_00209705	XLOC_042822	ENSG00000154556	SORBS2	protein_coding	-
ENST00000451701	TCONS_00209724	XLOC_042822	ENSG00000154556	SORBS2	protein_coding	-
ENST00000451958	TCONS_00209711	XLOC_042822	ENSG00000154556	SORBS2	protein_coding	-
ENST00000451974	TCONS_00209677	XLOC_042822	ENSG00000154556	SORBS2	protein_coding	-
ENST00000452351	TCONS_00209730	XLOC_042822	ENSG00000154556	SORBS2	protein_coding	-
ENST00000456060	TCONS_00209733	XLOC_042822	ENSG00000154556	SORBS2	protein_coding	-
ENST00000456596	TCONS_00209708	XLOC_042822	ENSG00000154556	SORBS2	protein_coding	-
ENST00000457247	TCONS_00209707	XLOC_042822	ENSG00000154556	SORBS2	protein_coding	-
ENST00000457934	TCONS_00209719	XLOC_042822	ENSG00000154556	SORBS2	protein_coding	-
ENST00000462661	TCONS_00209736	XLOC_042822	ENSG00000154556	SORBS2	retained_intron	-
ENST00000463104	TCONS_00209732	XLOC_042822	ENSG00000154556	SORBS2	processed_transcript	-
ENST00000464819	TCONS_00209728	XLOC_042822	ENSG00000154556	SORBS2	processed_transcript	-
ENST00000464975	TCONS_00209727	XLOC_042822	ENSG00000154556	SORBS2	processed_transcript	-
ENST00000466289	TCONS_00209697	XLOC_042822	ENSG00000154556	SORBS2	retained_intron	-
ENST00000469627	TCONS_00209737	XLOC_042822	ENSG00000154556	SORBS2	retained_intron	-
ENST00000470685	TCONS_00209699	XLOC_042822	ENSG00000154556	SORBS2	retained_intron	-
ENST00000476311	TCONS_00209696	XLOC_042822	ENSG00000154556	SORBS2	processed_transcript	-
ENST00000476878	TCONS_00209735	XLOC_042822	ENSG00000154556	SORBS2	processed_transcript	-
ENST00000478249	TCONS_00209729	XLOC_042822	ENSG00000154556	SORBS2	processed_transcript	-
ENST00000478461	TCONS_00209673	XLOC_042822	ENSG00000154556	SORBS2	retained_intron	-
ENST00000480146	TCONS_00209676	XLOC_042822	ENSG00000154556	SORBS2	retained_intron	-
ENST00000485380	TCONS_00209698	XLOC_042822	ENSG00000154556	SORBS2	retained_intron	-
ENST00000487184	TCONS_00209679	XLOC_042822	ENSG00000154556	SORBS2	processed_transcript	-
ENST00000487836	TCONS_00209681	XLOC_042822	ENSG00000154556	SORBS2	processed_transcript	-
ENST00000488562	TCONS_00209738	XLOC_042822	ENSG00000154556	SORBS2	processed_transcript	-
ENST00000490562	TCONS_00209683	XLOC_042822	ENSG00000154556	SORBS2	processed_transcript	-
ENST00000490779	TCONS_00209694	XLOC_042822	ENSG00000154556	SORBS2	processed_transcript	-
ENST00000492104	TCONS_00209684	XLOC_042822	ENSG00000154556	SORBS2	processed_transcript	-
ENST00000492810	TCONS_00209695	XLOC_042822	ENSG00000154556	SORBS2	processed_transcript	-
ENST00000493709	TCONS_00209718	XLOC_042822	ENSG00000154556	SORBS2	processed_transcript	-
ENST00000494140	TCONS_00209700	XLOC_042822	ENSG00000154556	SORBS2	processed_transcript	-
ENST00000495932	TCONS_00209682	XLOC_042822	ENSG00000154556	SORBS2	processed_transcript	-
ENST00000498125	TCONS_00209675	XLOC_042822	ENSG00000154556	SORBS2	processed_transcript	-
CUFF.21071.1	TCONS_00130581	XLOC_026896	NA	NA	NA	-
CUFF.21071.2	TCONS_00130582	XLOC_026896	NA	NA	NA	-
CUFF.21071.3	TCONS_00130583	XLOC_026896	NA	NA	NA	-
CUFF.21071.4	TCONS_00130584	XLOC_026896	NA	NA	NA	-
CUFF.21071.6	TCONS_00130586	XLOC_026896	NA	NA	NA	-
ENST00000397381	TCONS_00130585	XLOC_026896	ENSG00000214049	UCA1	lincRNA	known
ENST00000589333	TCONS_00130588	XLOC_026896	ENSG00000214049	UCA1	lincRNA	known
ENST00000600160	TCONS_00130589	XLOC_026896	ENSG00000214049	UCA1	retained_intron	known
ENST00000620952	TCONS_00130587	XLOC_026896	ENSG00000273782	UCA1	misc_RNA	-
CUFF.15607.1	TCONS_00100236	XLOC_021185	NA	NA	NA	-
CUFF.15607.2	TCONS_00100237	XLOC_021185	NA	NA	NA	-
ENST00000301732	TCONS_00100238	XLOC_021185	ENSG00000167972	ABCA3	protein_coding	-
ENST00000382381	TCONS_00100239	XLOC_021185	ENSG00000167972	ABCA3	protein_coding	-
ENST00000563623	TCONS_00100242	XLOC_021185	ENSG00000167972	ABCA3	retained_intron	-
ENST00000566200	TCONS_00100240	XLOC_021185	ENSG00000167972	ABCA3	retained_intron	-
ENST00000567910	TCONS_00100243	XLOC_021185	ENSG00000167972	ABCA3	protein_coding	-
ENST00000569062	TCONS_00100241	XLOC_021185	ENSG00000167972	ABCA3	retained_intron	-
CUFF.34134.3	TCONS_00208016	XLOC_042394	NA	NA	NA	-
ENST00000296498	TCONS_00208014	XLOC_042394	ENSG00000164099	PRSS12	protein_coding	-
ENST00000503043	TCONS_00208018	XLOC_042394	ENSG00000164099	PRSS12	retained_intron	-
ENST00000510903	TCONS_00208015	XLOC_042394	ENSG00000164099	PRSS12	processed_transcript	-
ENST00000515089	TCONS_00208017	XLOC_042394	ENSG00000164099	PRSS12	retained_intron	-
CUFF.16688.1	TCONS_00096763	XLOC_020710	NA	NA	NA	-
CUFF.16688.2	TCONS_00096761	XLOC_020710	NA	NA	NA	-
CUFF.16688.28	TCONS_00096786	XLOC_020710	NA	NA	NA	-
CUFF.16688.4	TCONS_00096759	XLOC_020710	NA	NA	NA	-
CUFF.16688.5	TCONS_00096760	XLOC_020710	NA	NA	NA	-
CUFF.16688.6	TCONS_00096764	XLOC_020710	NA	NA	NA	-
CUFF.16688.7	TCONS_00096765	XLOC_020710	NA	NA	NA	-
ENST00000262510	TCONS_00096766	XLOC_020710	ENSG00000140853	NLRC5	protein_coding	-
ENST00000399221	TCONS_00096787	XLOC_020710	ENSG00000140853	NLRC5	protein_coding	-
ENST00000436936	TCONS_00096772	XLOC_020710	ENSG00000140853	NLRC5	protein_coding	-
ENST00000534927	TCONS_00096792	XLOC_020710	ENSG00000140853	NLRC5	retained_intron	-
ENST00000534931	TCONS_00096785	XLOC_020710	ENSG00000140853	NLRC5	retained_intron	-
ENST00000535284	TCONS_00096788	XLOC_020710	ENSG00000140853	NLRC5	retained_intron	-
ENST00000535658	TCONS_00096769	XLOC_020710	ENSG00000140853	NLRC5	processed_transcript	-
ENST00000536231	TCONS_00096777	XLOC_020710	ENSG00000140853	NLRC5	retained_intron	-
ENST00000537056	TCONS_00096784	XLOC_020710	ENSG00000140853	NLRC5	nonsense_mediated_decay	-
ENST00000538059	TCONS_00096771	XLOC_020710	ENSG00000140853	NLRC5	protein_coding	-
ENST00000538110	TCONS_00096776	XLOC_020710	ENSG00000140853	NLRC5	protein_coding	-
ENST00000538273	TCONS_00096768	XLOC_020710	ENSG00000140853	NLRC5	retained_intron	-
ENST00000538453	TCONS_00096779	XLOC_020710	ENSG00000140853	NLRC5	nonsense_mediated_decay	-
ENST00000538778	TCONS_00096782	XLOC_020710	ENSG00000140853	NLRC5	retained_intron	-
ENST00000538805	TCONS_00096774	XLOC_020710	ENSG00000140853	NLRC5	protein_coding	-
ENST00000538930	TCONS_00096781	XLOC_020710	ENSG00000140853	NLRC5	retained_intron	-
ENST00000539144	TCONS_00096773	XLOC_020710	ENSG00000140853	NLRC5	protein_coding	-
ENST00000539881	TCONS_00096762	XLOC_020710	ENSG00000140853	NLRC5	nonsense_mediated_decay	-
ENST00000540182	TCONS_00096780	XLOC_020710	ENSG00000140853	NLRC5	nonsense_mediated_decay	-
ENST00000541020	TCONS_00096783	XLOC_020710	ENSG00000140853	NLRC5	retained_intron	-
ENST00000543030	TCONS_00096778	XLOC_020710	ENSG00000140853	NLRC5	protein_coding	-
ENST00000543049	TCONS_00096794	XLOC_020710	ENSG00000140853	NLRC5	retained_intron	-
ENST00000543103	TCONS_00096793	XLOC_020710	ENSG00000140853	NLRC5	retained_intron	-
ENST00000543141	TCONS_00096767	XLOC_020710	ENSG00000140853	NLRC5	processed_transcript	-
ENST00000543402	TCONS_00096789	XLOC_020710	ENSG00000140853	NLRC5	retained_intron	-
ENST00000544189	TCONS_00096791	XLOC_020710	ENSG00000140853	NLRC5	retained_intron	-
ENST00000544641	TCONS_00096770	XLOC_020710	ENSG00000140853	NLRC5	protein_coding	-
ENST00000545081	TCONS_00096775	XLOC_020710	ENSG00000140853	NLRC5	nonsense_mediated_decay	-
ENST00000545349	TCONS_00096790	XLOC_020710	ENSG00000140853	NLRC5	nonsense_mediated_decay	-
CUFF.16649.1	TCONS_00103606	XLOC_021904	NA	NA	NA	-
CUFF.16649.2	TCONS_00103604	XLOC_021904	NA	NA	NA	-
CUFF.16649.3	TCONS_00103603	XLOC_021904	NA	NA	NA	-
CUFF.16649.4	TCONS_00103605	XLOC_021904	NA	NA	NA	-
CUFF.16649.5	TCONS_00103602	XLOC_021904	NA	NA	NA	-
ENST00000268603	TCONS_00103608	XLOC_021904	ENSG00000140937	CDH11	protein_coding	-
ENST00000394156	TCONS_00103607	XLOC_021904	ENSG00000140937	CDH11	protein_coding	-
ENST00000562325	TCONS_00103620	XLOC_021904	ENSG00000140937	CDH11	protein_coding	-
ENST00000562712	TCONS_00103618	XLOC_021904	ENSG00000140937	CDH11	protein_coding	-
ENST00000562882	TCONS_00103619	XLOC_021904	ENSG00000140937	CDH11	protein_coding	-
ENST00000562998	TCONS_00103616	XLOC_021904	ENSG00000140937	CDH11	protein_coding	-
ENST00000563255	TCONS_00103624	XLOC_021904	ENSG00000140937	CDH11	processed_transcript	-
ENST00000563492	TCONS_00103623	XLOC_021904	ENSG00000140937	CDH11	processed_transcript	-
ENST00000564317	TCONS_00103617	XLOC_021904	ENSG00000140937	CDH11	protein_coding	-
ENST00000564770	TCONS_00103625	XLOC_021904	ENSG00000140937	CDH11	processed_transcript	-
ENST00000565210	TCONS_00103622	XLOC_021904	ENSG00000140937	CDH11	processed_transcript	-
ENST00000566827	TCONS_00103609	XLOC_021904	ENSG00000140937	CDH11	protein_coding	-
ENST00000567934	TCONS_00103614	XLOC_021904	ENSG00000140937	CDH11	protein_coding	-
ENST00000568340	TCONS_00103621	XLOC_021904	ENSG00000140937	CDH11	processed_transcript	-
ENST00000569095	TCONS_00103610	XLOC_021904	ENSG00000140937	CDH11	processed_transcript	-
ENST00000569128	TCONS_00103613	XLOC_021904	ENSG00000140937	CDH11	retained_intron	-
ENST00000569624	TCONS_00103615	XLOC_021904	ENSG00000140937	CDH11	processed_transcript	-
ENST00000569783	TCONS_00103626	XLOC_021904	ENSG00000140937	CDH11	processed_transcript	-
ENST00000619158	TCONS_00103612	XLOC_021904	ENSG00000140937	CDH11	protein_coding	-
ENST00000624875	TCONS_00103611	XLOC_021904	ENSG00000278893	AC010533.1	TEC	known
CUFF.44312.1	TCONS_00252585	XLOC_053187	NA	NA	NA	-
CUFF.44312.17	TCONS_00252599	XLOC_053187	NA	NA	NA	novel
CUFF.44312.2	TCONS_00252584	XLOC_053187	NA	NA	NA	-
CUFF.44312.24	TCONS_00252607	XLOC_053187	NA	NA	NA	novel
CUFF.44312.29	TCONS_00252612	XLOC_053187	NA	NA	NA	-
CUFF.44312.30	TCONS_00252614	XLOC_053187	NA	NA	NA	-
CUFF.44312.32	TCONS_00252617	XLOC_053187	NA	NA	NA	novel
CUFF.44312.36	TCONS_00252622	XLOC_053187	NA	NA	NA	-
ENST00000408388	TCONS_00252595	XLOC_053187	ENSG00000283710	MIR1204	miRNA	-
ENST00000504719	TCONS_00252583	XLOC_053187	ENSG00000249859	PVT1	lincRNA	known
ENST00000512617	TCONS_00252609	XLOC_053187	ENSG00000249859	PVT1	lincRNA	known
ENST00000513868	TCONS_00252601	XLOC_053187	ENSG00000249859	PVT1	lincRNA	known
ENST00000517525	TCONS_00252590	XLOC_053187	ENSG00000249859	PVT1	lincRNA	known
ENST00000517790	TCONS_00252592	XLOC_053187	ENSG00000249859	PVT1	lincRNA	known
ENST00000517838	TCONS_00252604	XLOC_053187	ENSG00000249859	PVT1	lincRNA	known
ENST00000518528	TCONS_00252594	XLOC_053187	ENSG00000249859	PVT1	lincRNA	known
ENST00000519481	TCONS_00252603	XLOC_053187	ENSG00000249859	PVT1	lincRNA	known
ENST00000520913	TCONS_00252602	XLOC_053187	ENSG00000249859	PVT1	lincRNA	known
ENST00000521122	TCONS_00252597	XLOC_053187	ENSG00000249859	PVT1	lincRNA	known
ENST00000521600	TCONS_00252610	XLOC_053187	ENSG00000249859	PVT1	lincRNA	known
ENST00000521951	TCONS_00252589	XLOC_053187	ENSG00000249859	PVT1	lincRNA	known
ENST00000522414	TCONS_00252621	XLOC_053187	ENSG00000249859	PVT1	lincRNA	known
ENST00000522875	TCONS_00252611	XLOC_053187	ENSG00000249859	PVT1	lincRNA	known
ENST00000522963	TCONS_00252593	XLOC_053187	ENSG00000249859	PVT1	lincRNA	known
ENST00000523068	TCONS_00252596	XLOC_053187	ENSG00000249859	PVT1	lincRNA	known
ENST00000523190	TCONS_00252616	XLOC_053187	ENSG00000249859	PVT1	lincRNA	known
ENST00000523328	TCONS_00252587	XLOC_053187	ENSG00000249859	PVT1	lincRNA	known
ENST00000523427	TCONS_00252591	XLOC_053187	ENSG00000249859	PVT1	lincRNA	known
ENST00000524165	TCONS_00252588	XLOC_053187	ENSG00000249859	PVT1	lincRNA	known
ENST00000612011	TCONS_00252605	XLOC_053187	ENSG00000249859	PVT1	misc_RNA	known
ENST00000613916	TCONS_00252620	XLOC_053187	ENSG00000249859	PVT1	misc_RNA	known
ENST00000615125	TCONS_00252586	XLOC_053187	ENSG00000276443	PVT1_1	misc_RNA	known
ENST00000615442	TCONS_00252598	XLOC_053187	ENSG00000249859	PVT1	misc_RNA	known
ENST00000616386	TCONS_00252619	XLOC_053187	ENSG00000249859	PVT1	misc_RNA	known
ENST00000617087	TCONS_00252608	XLOC_053187	ENSG00000249859	PVT1	misc_RNA	known
ENST00000620853	TCONS_00252600	XLOC_053187	ENSG00000278324	PVT1_3	misc_RNA	-
CUFF.23661.2	TCONS_00146806	XLOC_029495	NA	NA	NA	-
ENST00000302909	TCONS_00146807	XLOC_029495	ENSG00000171303	KCNK3	protein_coding	-
ENST00000620977	TCONS_00146805	XLOC_029495	ENSG00000171303	KCNK3	protein_coding	-
CUFF.16407.3	TCONS_00095908	XLOC_020447	NA	NA	NA	-
CUFF.16407.4	TCONS_00095909	XLOC_020447	NA	NA	NA	-
CUFF.16407.5	TCONS_00095910	XLOC_020447	NA	NA	NA	-
CUFF.16407.6	TCONS_00095911	XLOC_020447	NA	NA	NA	-
CUFF.16407.7	TCONS_00095912	XLOC_020447	NA	NA	NA	-
ENST00000268296	TCONS_00095913	XLOC_020447	ENSG00000140678	ITGAX	protein_coding	-
ENST00000562138	TCONS_00095918	XLOC_020447	ENSG00000140678	ITGAX	retained_intron	-
ENST00000562522	TCONS_00095916	XLOC_020447	ENSG00000140678	ITGAX	protein_coding	-
ENST00000562918	TCONS_00095914	XLOC_020447	ENSG00000140678	ITGAX	protein_coding	-
ENST00000564308	TCONS_00095907	XLOC_020447	ENSG00000140678	ITGAX	retained_intron	-
ENST00000567409	TCONS_00095915	XLOC_020447	ENSG00000140678	ITGAX	retained_intron	-
ENST00000571644	TCONS_00095917	XLOC_020447	ENSG00000140678	ITGAX	retained_intron	-
CUFF.18821.12	TCONS_00111398	XLOC_023310	NA	NA	NA	-
ENST00000262288	TCONS_00111387	XLOC_023310	ENSG00000121064	SCPEP1	protein_coding	-
ENST00000570479	TCONS_00111404	XLOC_023310	ENSG00000121064	SCPEP1	retained_intron	-
ENST00000570480	TCONS_00111399	XLOC_023310	ENSG00000121064	SCPEP1	retained_intron	-
ENST00000570505	TCONS_00111402	XLOC_023310	ENSG00000121064	SCPEP1	retained_intron	-
ENST00000570589	TCONS_00111400	XLOC_023310	ENSG00000121064	SCPEP1	retained_intron	-
ENST00000571345	TCONS_00111389	XLOC_023310	ENSG00000121064	SCPEP1	processed_transcript	-
ENST00000571898	TCONS_00111395	XLOC_023310	ENSG00000121064	SCPEP1	processed_transcript	-
ENST00000572591	TCONS_00111390	XLOC_023310	ENSG00000121064	SCPEP1	nonsense_mediated_decay	-
ENST00000572710	TCONS_00111391	XLOC_023310	ENSG00000121064	SCPEP1	protein_coding	-
ENST00000572877	TCONS_00111397	XLOC_023310	ENSG00000263120	AC004584.3	sense_intronic	known
ENST00000573239	TCONS_00111403	XLOC_023310	ENSG00000121064	SCPEP1	protein_coding	-
ENST00000573789	TCONS_00111401	XLOC_023310	ENSG00000121064	SCPEP1	retained_intron	-
ENST00000573823	TCONS_00111393	XLOC_023310	ENSG00000121064	SCPEP1	processed_transcript	-
ENST00000575395	TCONS_00111392	XLOC_023310	ENSG00000121064	SCPEP1	protein_coding	-
ENST00000575423	TCONS_00111388	XLOC_023310	ENSG00000121064	SCPEP1	nonsense_mediated_decay	-
ENST00000576154	TCONS_00111394	XLOC_023310	ENSG00000121064	SCPEP1	nonsense_mediated_decay	-
ENST00000631024	TCONS_00111396	XLOC_023310	ENSG00000121064	SCPEP1	protein_coding	-
CUFF.10227.2	TCONS_00063718	XLOC_013343	NA	NA	NA	-
CUFF.10227.3	TCONS_00063719	XLOC_013343	NA	NA	NA	-
CUFF.10227.5	TCONS_00063722	XLOC_013343	NA	NA	NA	-
ENST00000228705	TCONS_00063720	XLOC_013343	ENSG00000111110	PPM1H	protein_coding	-
ENST00000547857	TCONS_00063725	XLOC_013343	ENSG00000111110	PPM1H	processed_transcript	-
ENST00000548414	TCONS_00063724	XLOC_013343	ENSG00000111110	PPM1H	processed_transcript	-
ENST00000551214	TCONS_00063721	XLOC_013343	ENSG00000111110	PPM1H	processed_transcript	-
ENST00000551519	TCONS_00063723	XLOC_013343	ENSG00000111110	PPM1H	retained_intron	-
CUFF.34173.1	TCONS_00202647	XLOC_041165	NA	NA	NA	-
ENST00000307142	TCONS_00202650	XLOC_041165	ENSG00000172403	SYNPO2	protein_coding	-
ENST00000429713	TCONS_00202651	XLOC_041165	ENSG00000172403	SYNPO2	protein_coding	-
ENST00000434046	TCONS_00202652	XLOC_041165	ENSG00000172403	SYNPO2	protein_coding	-
ENST00000448416	TCONS_00202649	XLOC_041165	ENSG00000172403	SYNPO2	protein_coding	-
ENST00000504178	TCONS_00202654	XLOC_041165	ENSG00000172403	SYNPO2	protein_coding	-
ENST00000610556	TCONS_00202648	XLOC_041165	ENSG00000172403	SYNPO2	protein_coding	-
CUFF.18277.1	TCONS_00118173	XLOC_024448	NA	NA	NA	-
CUFF.18277.2	TCONS_00118174	XLOC_024448	NA	NA	NA	-
CUFF.18277.3	TCONS_00118176	XLOC_024448	NA	NA	NA	-
CUFF.18277.4	TCONS_00118177	XLOC_024448	NA	NA	NA	-
CUFF.18277.5	TCONS_00118175	XLOC_024448	NA	NA	NA	-
CUFF.18277.6	TCONS_00118178	XLOC_024448	NA	NA	NA	-
ENST00000311208	TCONS_00118179	XLOC_024448	ENSG00000128422	KRT17	protein_coding	-
ENST00000463128	TCONS_00118182	XLOC_024448	ENSG00000128422	KRT17	protein_coding	-
ENST00000491673	TCONS_00118185	XLOC_024448	ENSG00000128422	KRT17	retained_intron	-
ENST00000493253	TCONS_00118181	XLOC_024448	ENSG00000128422	KRT17	retained_intron	-
ENST00000540235	TCONS_00118180	XLOC_024448	ENSG00000128422	KRT17	protein_coding	-
ENST00000577817	TCONS_00118183	XLOC_024448	ENSG00000128422	KRT17	protein_coding	-
ENST00000590038	TCONS_00118184	XLOC_024448	ENSG00000128422	KRT17	protein_coding	-
ENST00000275525	TCONS_00236833	XLOC_049591	ENSG00000146678	IGFBP1	protein_coding	-
ENST00000457280	TCONS_00236834	XLOC_049591	ENSG00000146678	IGFBP1	protein_coding	-
ENST00000468955	TCONS_00236835	XLOC_049591	ENSG00000146678	IGFBP1	protein_coding	-
CUFF.3356.5	TCONS_00009794	XLOC_001915	NA	NA	NA	-
ENST00000367619	TCONS_00009792	XLOC_001915	ENSG00000057252	SOAT1	protein_coding	-
ENST00000426956	TCONS_00009793	XLOC_001915	ENSG00000057252	SOAT1	protein_coding	-
ENST00000539888	TCONS_00009790	XLOC_001915	ENSG00000057252	SOAT1	protein_coding	-
ENST00000540564	TCONS_00009791	XLOC_001915	ENSG00000057252	SOAT1	protein_coding	-
CUFF.11715.2	TCONS_00070223	XLOC_015033	NA	NA	NA	-
CUFF.11715.21	TCONS_00070246	XLOC_015033	NA	NA	NA	-
CUFF.11715.22	TCONS_00070244	XLOC_015033	NA	NA	NA	-
CUFF.11715.23	TCONS_00070245	XLOC_015033	NA	NA	NA	-
CUFF.11715.25	TCONS_00070248	XLOC_015033	NA	NA	NA	-
CUFF.11715.3	TCONS_00070222	XLOC_015033	NA	NA	NA	novel
ENST00000379561	TCONS_00070247	XLOC_015033	ENSG00000150907	FOXO1	protein_coding	-
ENST00000400430	TCONS_00070238	XLOC_015033	ENSG00000215483	LINC00598	lincRNA	known
ENST00000400431	TCONS_00070239	XLOC_015033	ENSG00000215483	LINC00598	lincRNA	known
ENST00000400432	TCONS_00070232	XLOC_015033	ENSG00000215483	LINC00598	lincRNA	known
ENST00000473775	TCONS_00070249	XLOC_015033	ENSG00000150907	FOXO1	processed_transcript	-
ENST00000542632	TCONS_00070237	XLOC_015033	ENSG00000215483	LINC00598	lincRNA	known
ENST00000615137	TCONS_00070240	XLOC_015033	ENSG00000215483	LINC00598	lincRNA	known
ENST00000615947	TCONS_00070224	XLOC_015033	ENSG00000215483	LINC00598	lincRNA	known
ENST00000616706	TCONS_00070236	XLOC_015033	ENSG00000215483	LINC00598	lincRNA	known
ENST00000617777	TCONS_00070226	XLOC_015033	ENSG00000215483	LINC00598	lincRNA	known
ENST00000635966	TCONS_00070225	XLOC_015033	ENSG00000215483	LINC00598	lincRNA	known
ENST00000636192	TCONS_00070230	XLOC_015033	ENSG00000215483	LINC00598	lincRNA	known
ENST00000636621	TCONS_00070233	XLOC_015033	ENSG00000215483	LINC00598	lincRNA	known
ENST00000636651	TCONS_00070241	XLOC_015033	ENSG00000150907	FOXO1	processed_transcript	known
ENST00000637124	TCONS_00070243	XLOC_015033	ENSG00000215483	LINC00598	lincRNA	known
ENST00000637438	TCONS_00070228	XLOC_015033	ENSG00000215483	LINC00598	lincRNA	known
ENST00000637523	TCONS_00070231	XLOC_015033	ENSG00000215483	LINC00598	lincRNA	known
ENST00000638084	TCONS_00070227	XLOC_015033	ENSG00000215483	LINC00598	lincRNA	known
ENST00000638163	TCONS_00070242	XLOC_015033	ENSG00000215483	LINC00598	lincRNA	known
CUFF.8251.3	TCONS_00040505	XLOC_008912	NA	NA	NA	-
ENST00000333090	TCONS_00040506	XLOC_008912	ENSG00000182704	TSKU	protein_coding	-
ENST00000525167	TCONS_00040507	XLOC_008912	ENSG00000182704	TSKU	protein_coding	-
ENST00000527881	TCONS_00040508	XLOC_008912	ENSG00000182704	TSKU	protein_coding	-
ENST00000533752	TCONS_00040503	XLOC_008912	ENSG00000182704	TSKU	protein_coding	-
ENST00000612930	TCONS_00040504	XLOC_008912	ENSG00000182704	TSKU	protein_coding	-
CUFF.34163.2	TCONS_00202309	XLOC_041082	NA	NA	NA	-
CUFF.34163.3	TCONS_00202310	XLOC_041082	NA	NA	NA	-
CUFF.34163.5	TCONS_00202311	XLOC_041082	NA	NA	NA	-
CUFF.34163.6	TCONS_00202312	XLOC_041082	NA	NA	NA	-
CUFF.34163.7	TCONS_00202313	XLOC_041082	NA	NA	NA	-
CUFF.34163.8	TCONS_00202314	XLOC_041082	NA	NA	NA	-
ENST00000305572	TCONS_00202319	XLOC_041082	ENSG00000168743	NPNT	protein_coding	-
ENST00000379987	TCONS_00202315	XLOC_041082	ENSG00000168743	NPNT	protein_coding	-
ENST00000427316	TCONS_00202317	XLOC_041082	ENSG00000168743	NPNT	protein_coding	-
ENST00000453617	TCONS_00202316	XLOC_041082	ENSG00000168743	NPNT	protein_coding	-
ENST00000503451	TCONS_00202321	XLOC_041082	ENSG00000168743	NPNT	protein_coding	-
ENST00000504304	TCONS_00202308	XLOC_041082	ENSG00000168743	NPNT	protein_coding	-
ENST00000504787	TCONS_00202328	XLOC_041082	ENSG00000168743	NPNT	protein_coding	-
ENST00000505821	TCONS_00202326	XLOC_041082	ENSG00000168743	NPNT	processed_transcript	-
ENST00000505917	TCONS_00202329	XLOC_041082	ENSG00000168743	NPNT	protein_coding	-
ENST00000506056	TCONS_00202324	XLOC_041082	ENSG00000168743	NPNT	retained_intron	-
ENST00000506666	TCONS_00202320	XLOC_041082	ENSG00000168743	NPNT	protein_coding	-
ENST00000511518	TCONS_00202325	XLOC_041082	ENSG00000168743	NPNT	retained_intron	-
ENST00000513430	TCONS_00202323	XLOC_041082	ENSG00000168743	NPNT	processed_transcript	-
ENST00000514622	TCONS_00202318	XLOC_041082	ENSG00000168743	NPNT	protein_coding	-
ENST00000514632	TCONS_00202327	XLOC_041082	ENSG00000168743	NPNT	retained_intron	-
ENST00000514837	TCONS_00202322	XLOC_041082	ENSG00000168743	NPNT	protein_coding	-
CUFF.33628.2	TCONS_00201333	XLOC_040861	NA	NA	NA	-
CUFF.33628.4	TCONS_00201335	XLOC_040861	NA	NA	NA	-
CUFF.33628.6	TCONS_00201336	XLOC_040861	NA	NA	NA	-
CUFF.33628.8	TCONS_00201339	XLOC_040861	NA	NA	NA	-
ENST00000308744	TCONS_00201332	XLOC_040861	ENSG00000056291	NPFFR2	protein_coding	-
ENST00000344413	TCONS_00201334	XLOC_040861	ENSG00000056291	NPFFR2	protein_coding	-
ENST00000358749	TCONS_00201338	XLOC_040861	ENSG00000056291	NPFFR2	protein_coding	-
ENST00000395999	TCONS_00201337	XLOC_040861	ENSG00000056291	NPFFR2	protein_coding	-
ENST00000506359	TCONS_00201340	XLOC_040861	ENSG00000056291	NPFFR2	processed_transcript	-
CUFF.7743.1	TCONS_00047163	XLOC_010196	NA	NA	NA	-
CUFF.7743.18	TCONS_00047180	XLOC_010196	NA	NA	NA	-
CUFF.7743.2	TCONS_00047164	XLOC_010196	NA	NA	NA	-
CUFF.7743.3	TCONS_00047165	XLOC_010196	NA	NA	NA	-
CUFF.7743.4	TCONS_00047166	XLOC_010196	NA	NA	NA	-
CUFF.7743.5	TCONS_00047167	XLOC_010196	NA	NA	NA	-
CUFF.7743.6	TCONS_00047168	XLOC_010196	NA	NA	NA	-
CUFF.7743.7	TCONS_00047169	XLOC_010196	NA	NA	NA	-
ENST00000354024	TCONS_00047175	XLOC_010196	ENSG00000068831	RASGRP2	protein_coding	-
ENST00000377485	TCONS_00047190	XLOC_010196	ENSG00000068831	RASGRP2	protein_coding	-
ENST00000377486	TCONS_00047186	XLOC_010196	ENSG00000068831	RASGRP2	protein_coding	-
ENST00000377487	TCONS_00047187	XLOC_010196	ENSG00000068831	RASGRP2	protein_coding	-
ENST00000377489	TCONS_00047188	XLOC_010196	ENSG00000068831	RASGRP2	protein_coding	-
ENST00000377494	TCONS_00047171	XLOC_010196	ENSG00000068831	RASGRP2	protein_coding	-
ENST00000377497	TCONS_00047174	XLOC_010196	ENSG00000068831	RASGRP2	protein_coding	-
ENST00000394428	TCONS_00047184	XLOC_010196	ENSG00000068831	RASGRP2	protein_coding	-
ENST00000394429	TCONS_00047185	XLOC_010196	ENSG00000068831	RASGRP2	protein_coding	-
ENST00000394430	TCONS_00047189	XLOC_010196	ENSG00000068831	RASGRP2	protein_coding	-
ENST00000394432	TCONS_00047173	XLOC_010196	ENSG00000068831	RASGRP2	protein_coding	-
ENST00000419843	TCONS_00047193	XLOC_010196	ENSG00000068831	RASGRP2	protein_coding	-
ENST00000421556	TCONS_00047172	XLOC_010196	ENSG00000068831	RASGRP2	nonsense_mediated_decay	-
ENST00000430645	TCONS_00047191	XLOC_010196	ENSG00000068831	RASGRP2	protein_coding	-
ENST00000431822	TCONS_00047182	XLOC_010196	ENSG00000068831	RASGRP2	protein_coding	-
ENST00000441258	TCONS_00047183	XLOC_010196	ENSG00000068831	RASGRP2	nonsense_mediated_decay	-
ENST00000445445	TCONS_00047181	XLOC_010196	ENSG00000068831	RASGRP2	nonsense_mediated_decay	-
ENST00000464324	TCONS_00047170	XLOC_010196	ENSG00000068831	RASGRP2	retained_intron	-
ENST00000465852	TCONS_00047179	XLOC_010196	ENSG00000068831	RASGRP2	retained_intron	-
ENST00000480443	TCONS_00047192	XLOC_010196	ENSG00000068831	RASGRP2	retained_intron	-
ENST00000488071	TCONS_00047176	XLOC_010196	ENSG00000068831	RASGRP2	retained_intron	-
ENST00000494001	TCONS_00047177	XLOC_010196	ENSG00000068831	RASGRP2	retained_intron	-
ENST00000497441	TCONS_00047178	XLOC_010196	ENSG00000068831	RASGRP2	retained_intron	-
CUFF.40152.1	TCONS_00235201	XLOC_049257	NA	NA	NA	-
CUFF.40152.14	TCONS_00235215	XLOC_049257	NA	NA	NA	-
CUFF.40152.2	TCONS_00235200	XLOC_049257	NA	NA	NA	-
CUFF.40152.9	TCONS_00235211	XLOC_049257	NA	NA	NA	-
ENST00000389531	TCONS_00235203	XLOC_049257	ENSG00000146555	SDK1	protein_coding	-
ENST00000404826	TCONS_00235202	XLOC_049257	ENSG00000146555	SDK1	protein_coding	-
ENST00000426596	TCONS_00235207	XLOC_049257	ENSG00000146555	SDK1	protein_coding	-
ENST00000466611	TCONS_00235213	XLOC_049257	ENSG00000146555	SDK1	processed_transcript	-
ENST00000467827	TCONS_00235214	XLOC_049257	ENSG00000146555	SDK1	retained_intron	-
ENST00000476701	TCONS_00235210	XLOC_049257	ENSG00000146555	SDK1	retained_intron	-
ENST00000478527	TCONS_00235208	XLOC_049257	ENSG00000146555	SDK1	retained_intron	-
ENST00000481856	TCONS_00235212	XLOC_049257	ENSG00000146555	SDK1	processed_transcript	-
ENST00000484011	TCONS_00235209	XLOC_049257	ENSG00000146555	SDK1	retained_intron	-
ENST00000615806	TCONS_00235204	XLOC_049257	ENSG00000146555	SDK1	protein_coding	-
CUFF.35996.2	TCONS_00218644	XLOC_045102	NA	NA	NA	-
CUFF.35996.3	TCONS_00218645	XLOC_045102	NA	NA	NA	-
ENST00000296591	TCONS_00218646	XLOC_045102	ENSG00000164176	EDIL3	protein_coding	-
ENST00000380138	TCONS_00218647	XLOC_045102	ENSG00000164176	EDIL3	protein_coding	-
ENST00000507663	TCONS_00218649	XLOC_045102	ENSG00000164176	EDIL3	processed_transcript	-
ENST00000510271	TCONS_00218648	XLOC_045102	ENSG00000164176	EDIL3	processed_transcript	-
CUFF.1724.11	TCONS_00004818	XLOC_000914	NA	NA	NA	-
CUFF.1724.12	TCONS_00004816	XLOC_000914	NA	NA	NA	-
CUFF.1724.17	TCONS_00004823	XLOC_000914	NA	NA	NA	-
CUFF.1724.18	TCONS_00004824	XLOC_000914	NA	NA	NA	-
CUFF.1724.2	TCONS_00004809	XLOC_000914	NA	NA	NA	-
CUFF.1724.20	TCONS_00004825	XLOC_000914	NA	NA	NA	-
CUFF.1724.23	TCONS_00004830	XLOC_000914	NA	NA	NA	-
CUFF.1724.25	TCONS_00004832	XLOC_000914	NA	NA	NA	-
CUFF.1724.28	TCONS_00004834	XLOC_000914	NA	NA	NA	-
CUFF.1724.5	TCONS_00004811	XLOC_000914	NA	NA	NA	-
CUFF.1724.6	TCONS_00004812	XLOC_000914	NA	NA	NA	-
ENST00000329654	TCONS_00004807	XLOC_000914	ENSG00000184588	PDE4B	protein_coding	-
ENST00000341517	TCONS_00004808	XLOC_000914	ENSG00000184588	PDE4B	protein_coding	-
ENST00000371045	TCONS_00004826	XLOC_000914	ENSG00000184588	PDE4B	protein_coding	-
ENST00000371048	TCONS_00004819	XLOC_000914	ENSG00000184588	PDE4B	processed_transcript	-
ENST00000412480	TCONS_00004817	XLOC_000914	ENSG00000184588	PDE4B	protein_coding	-
ENST00000423207	TCONS_00004810	XLOC_000914	ENSG00000184588	PDE4B	protein_coding	-
ENST00000480109	TCONS_00004829	XLOC_000914	ENSG00000184588	PDE4B	protein_coding	-
ENST00000483863	TCONS_00004835	XLOC_000914	ENSG00000184588	PDE4B	retained_intron	-
ENST00000490695	TCONS_00004820	XLOC_000914	ENSG00000184588	PDE4B	processed_transcript	-
ENST00000491340	TCONS_00004821	XLOC_000914	ENSG00000184588	PDE4B	protein_coding	-
ENST00000524999	TCONS_00004833	XLOC_000914	ENSG00000184588	PDE4B	processed_transcript	-
ENST00000526197	TCONS_00004828	XLOC_000914	ENSG00000184588	PDE4B	protein_coding	-
ENST00000526666	TCONS_00004815	XLOC_000914	ENSG00000184588	PDE4B	processed_transcript	-
ENST00000528771	TCONS_00004822	XLOC_000914	ENSG00000184588	PDE4B	protein_coding	-
ENST00000531025	TCONS_00004827	XLOC_000914	ENSG00000184588	PDE4B	protein_coding	-
ENST00000531358	TCONS_00004813	XLOC_000914	ENSG00000184588	PDE4B	processed_transcript	-
ENST00000532040	TCONS_00004814	XLOC_000914	ENSG00000184588	PDE4B	processed_transcript	-
ENST00000534463	TCONS_00004831	XLOC_000914	ENSG00000184588	PDE4B	retained_intron	-
CUFF.13313.1	TCONS_00080409	XLOC_017249	NA	NA	NA	-
CUFF.13313.13	TCONS_00080421	XLOC_017249	NA	NA	NA	-
CUFF.13313.14	TCONS_00080420	XLOC_017249	NA	NA	NA	-
CUFF.13313.2	TCONS_00080408	XLOC_017249	NA	NA	NA	-
CUFF.13313.3	TCONS_00080410	XLOC_017249	NA	NA	NA	-
CUFF.13313.4	TCONS_00080412	XLOC_017249	NA	NA	NA	-
CUFF.13313.5	TCONS_00080413	XLOC_017249	NA	NA	NA	-
CUFF.13313.6	TCONS_00080411	XLOC_017249	NA	NA	NA	-
ENST00000267540	TCONS_00080418	XLOC_017249	ENSG00000140022	STON2	protein_coding	-
ENST00000553821	TCONS_00080416	XLOC_017249	ENSG00000140022	STON2	protein_coding	-
ENST00000554710	TCONS_00080425	XLOC_017249	ENSG00000140022	STON2	protein_coding	-
ENST00000555226	TCONS_00080423	XLOC_017249	ENSG00000140022	STON2	retained_intron	-
ENST00000555284	TCONS_00080417	XLOC_017249	ENSG00000140022	STON2	retained_intron	-
ENST00000555447	TCONS_00080414	XLOC_017249	ENSG00000140022	STON2	protein_coding	-
ENST00000556280	TCONS_00080419	XLOC_017249	ENSG00000140022	STON2	processed_transcript	-
ENST00000557055	TCONS_00080424	XLOC_017249	ENSG00000140022	STON2	protein_coding	-
ENST00000614646	TCONS_00080415	XLOC_017249	ENSG00000140022	STON2	protein_coding	-
ENST00000241393	TCONS_00161591	XLOC_032427	ENSG00000121966	CXCR4	protein_coding	-
ENST00000409817	TCONS_00161590	XLOC_032427	ENSG00000121966	CXCR4	protein_coding	-
ENST00000466288	TCONS_00161592	XLOC_032427	ENSG00000121966	CXCR4	processed_transcript	-
CUFF.26012.1	TCONS_00153457	XLOC_030806	NA	NA	NA	-
CUFF.26012.2	TCONS_00153458	XLOC_030806	NA	NA	NA	-
ENST00000428675	TCONS_00153459	XLOC_030806	ENSG00000115896	PLCL1	protein_coding	-
ENST00000435320	TCONS_00153460	XLOC_030806	ENSG00000115896	PLCL1	nonsense_mediated_decay	-
ENST00000437704	TCONS_00153462	XLOC_030806	ENSG00000115896	PLCL1	protein_coding	-
ENST00000472193	TCONS_00153464	XLOC_030806	ENSG00000115896	PLCL1	processed_transcript	-
ENST00000487695	TCONS_00153461	XLOC_030806	ENSG00000115896	PLCL1	protein_coding	-
ENST00000625084	TCONS_00153463	XLOC_030806	ENSG00000115896	PLCL1	processed_transcript	-
CUFF.7740.1	TCONS_00047140	XLOC_010195	NA	NA	NA	-
CUFF.7740.10	TCONS_00047136	XLOC_010195	NA	NA	NA	-
CUFF.7740.11	TCONS_00047137	XLOC_010195	NA	NA	NA	-
CUFF.7740.12	TCONS_00047138	XLOC_010195	NA	NA	NA	-
CUFF.7740.13	TCONS_00047139	XLOC_010195	NA	NA	NA	-
CUFF.7740.2	TCONS_00047145	XLOC_010195	NA	NA	NA	-
CUFF.7740.23	TCONS_00047156	XLOC_010195	NA	NA	NA	-
CUFF.7740.3	TCONS_00047146	XLOC_010195	NA	NA	NA	-
CUFF.7740.4	TCONS_00047141	XLOC_010195	NA	NA	NA	-
CUFF.7740.5	TCONS_00047142	XLOC_010195	NA	NA	NA	-
CUFF.7740.6	TCONS_00047143	XLOC_010195	NA	NA	NA	-
CUFF.7740.7	TCONS_00047147	XLOC_010195	NA	NA	NA	-
CUFF.7740.8	TCONS_00047148	XLOC_010195	NA	NA	NA	-
ENST00000265459	TCONS_00047150	XLOC_010195	ENSG00000110076	NRXN2	protein_coding	-
ENST00000301894	TCONS_00047135	XLOC_010195	ENSG00000110076	NRXN2	protein_coding	-
ENST00000377551	TCONS_00047144	XLOC_010195	ENSG00000110076	NRXN2	protein_coding	-
ENST00000377559	TCONS_00047149	XLOC_010195	ENSG00000110076	NRXN2	protein_coding	-
ENST00000409571	TCONS_00047151	XLOC_010195	ENSG00000110076	NRXN2	protein_coding	-
ENST00000417749	TCONS_00047160	XLOC_010195	ENSG00000110076	NRXN2	protein_coding	-
ENST00000423049	TCONS_00047153	XLOC_010195	ENSG00000110076	NRXN2	protein_coding	-
ENST00000437746	TCONS_00047161	XLOC_010195	ENSG00000110076	NRXN2	protein_coding	-
ENST00000442300	TCONS_00047159	XLOC_010195	ENSG00000110076	NRXN2	protein_coding	-
ENST00000464307	TCONS_00047134	XLOC_010195	ENSG00000110076	NRXN2	retained_intron	-
ENST00000466324	TCONS_00047162	XLOC_010195	ENSG00000110076	NRXN2	retained_intron	-
ENST00000467055	TCONS_00047154	XLOC_010195	ENSG00000110076	NRXN2	processed_transcript	-
ENST00000475737	TCONS_00047152	XLOC_010195	ENSG00000110076	NRXN2	processed_transcript	-
ENST00000486057	TCONS_00047157	XLOC_010195	ENSG00000110076	NRXN2	processed_transcript	-
ENST00000487484	TCONS_00047155	XLOC_010195	ENSG00000110076	NRXN2	processed_transcript	-
ENST00000496291	TCONS_00047158	XLOC_010195	ENSG00000110076	NRXN2	processed_transcript	-
CUFF.38950.1	TCONS_00226647	XLOC_047023	NA	NA	NA	-
CUFF.38950.2	TCONS_00226648	XLOC_047023	NA	NA	NA	-
CUFF.38950.3	TCONS_00226649	XLOC_047023	NA	NA	NA	-
CUFF.38950.4	TCONS_00226650	XLOC_047023	NA	NA	NA	-
ENST00000318991	TCONS_00226655	XLOC_047023	ENSG00000164418	GRIK2	protein_coding	-
ENST00000358361	TCONS_00226654	XLOC_047023	ENSG00000164418	GRIK2	protein_coding	-
ENST00000369134	TCONS_00226656	XLOC_047023	ENSG00000164418	GRIK2	protein_coding	-
ENST00000369137	TCONS_00226657	XLOC_047023	ENSG00000164418	GRIK2	protein_coding	-
ENST00000369138	TCONS_00226651	XLOC_047023	ENSG00000164418	GRIK2	protein_coding	-
ENST00000413795	TCONS_00226652	XLOC_047023	ENSG00000164418	GRIK2	protein_coding	-
ENST00000421544	TCONS_00226653	XLOC_047023	ENSG00000164418	GRIK2	protein_coding	-
ENST00000436862	TCONS_00226659	XLOC_047023	ENSG00000164418	GRIK2	protein_coding	-
ENST00000455610	TCONS_00226658	XLOC_047023	ENSG00000164418	GRIK2	protein_coding	-
ENST00000487161	TCONS_00226661	XLOC_047023	ENSG00000164418	GRIK2	retained_intron	-
ENST00000487395	TCONS_00226660	XLOC_047023	ENSG00000164418	GRIK2	retained_intron	-
CUFF.7313.3	TCONS_00045452	XLOC_009854	NA	NA	NA	-
CUFF.7313.4	TCONS_00045454	XLOC_009854	NA	NA	NA	-
CUFF.7313.5	TCONS_00045455	XLOC_009854	NA	NA	NA	-
ENST00000527605	TCONS_00045460	XLOC_009854	ENSG00000149090	PAMR1	protein_coding	-
ENST00000529303	TCONS_00045462	XLOC_009854	ENSG00000149090	PAMR1	protein_coding	-
ENST00000531219	TCONS_00045461	XLOC_009854	ENSG00000149090	PAMR1	retained_intron	-
ENST00000534803	TCONS_00045463	XLOC_009854	ENSG00000149090	PAMR1	processed_transcript	-
ENST00000611014	TCONS_00045458	XLOC_009854	ENSG00000149090	PAMR1	protein_coding	-
ENST00000615849	TCONS_00045457	XLOC_009854	ENSG00000149090	PAMR1	protein_coding	-
ENST00000619888	TCONS_00045456	XLOC_009854	ENSG00000149090	PAMR1	protein_coding	-
ENST00000621476	TCONS_00045459	XLOC_009854	ENSG00000149090	PAMR1	protein_coding	-
ENST00000622144	TCONS_00045453	XLOC_009854	ENSG00000149090	PAMR1	protein_coding	-
ENST00000372524	TCONS_00032230	XLOC_007172	ENSG00000165655	ZNF503	protein_coding	-
ENST00000418818	TCONS_00032226	XLOC_007172	ENSG00000270087	AC010997.3	lincRNA	known
ENST00000445450	TCONS_00032227	XLOC_007172	ENSG00000270087	AC010997.3	lincRNA	known
ENST00000295113	TCONS_00163197	XLOC_032715	ENSG00000162998	FRZB	protein_coding	-
ENST00000300231	TCONS_00083472	XLOC_018140	ENSG00000166963	MAP1A	protein_coding	-
ENST00000382031	TCONS_00083471	XLOC_018140	ENSG00000166963	MAP1A	protein_coding	-
CUFF.35326.12	TCONS_00210824	XLOC_043316	NA	NA	NA	-
CUFF.35326.2	TCONS_00210814	XLOC_043316	NA	NA	NA	-
CUFF.35326.5	TCONS_00210817	XLOC_043316	NA	NA	NA	-
ENST00000303115	TCONS_00210818	XLOC_043316	ENSG00000168685	IL7R	protein_coding	-
ENST00000505093	TCONS_00210823	XLOC_043316	ENSG00000168685	IL7R	protein_coding	-
ENST00000505875	TCONS_00210825	XLOC_043316	ENSG00000168685	IL7R	retained_intron	-
ENST00000506850	TCONS_00210820	XLOC_043316	ENSG00000168685	IL7R	protein_coding	-
ENST00000508941	TCONS_00210813	XLOC_043316	ENSG00000168685	IL7R	protein_coding	-
ENST00000509668	TCONS_00210822	XLOC_043316	ENSG00000168685	IL7R	retained_intron	-
ENST00000511031	TCONS_00210815	XLOC_043316	ENSG00000168685	IL7R	processed_transcript	-
ENST00000511982	TCONS_00210821	XLOC_043316	ENSG00000168685	IL7R	protein_coding	-
ENST00000514217	TCONS_00210819	XLOC_043316	ENSG00000168685	IL7R	nonsense_mediated_decay	-
ENST00000515665	TCONS_00210816	XLOC_043316	ENSG00000168685	IL7R	protein_coding	-
CUFF.30802.1	TCONS_00185088	XLOC_037590	NA	NA	NA	-
CUFF.30802.11	TCONS_00185097	XLOC_037590	NA	NA	NA	-
CUFF.30802.2	TCONS_00185089	XLOC_037590	NA	NA	NA	-
CUFF.30802.3	TCONS_00185090	XLOC_037590	NA	NA	NA	-
CUFF.30802.4	TCONS_00185091	XLOC_037590	NA	NA	NA	-
CUFF.30802.5	TCONS_00185092	XLOC_037590	NA	NA	NA	-
CUFF.30802.6	TCONS_00185093	XLOC_037590	NA	NA	NA	-
ENST00000416872	TCONS_00185094	XLOC_037590	ENSG00000162267	ITIH3	protein_coding	-
ENST00000449956	TCONS_00185095	XLOC_037590	ENSG00000162267	ITIH3	protein_coding	-
ENST00000463893	TCONS_00185098	XLOC_037590	ENSG00000162267	ITIH3	processed_transcript	-
ENST00000464804	TCONS_00185099	XLOC_037590	ENSG00000162267	ITIH3	retained_intron	-
ENST00000465243	TCONS_00185096	XLOC_037590	ENSG00000162267	ITIH3	processed_transcript	-
ENST00000465314	TCONS_00185100	XLOC_037590	ENSG00000162267	ITIH3	retained_intron	-
ENST00000467268	TCONS_00185086	XLOC_037590	ENSG00000162267	ITIH3	retained_intron	-
ENST00000475931	TCONS_00185101	XLOC_037590	ENSG00000162267	ITIH3	retained_intron	-
ENST00000493136	TCONS_00185103	XLOC_037590	ENSG00000162267	ITIH3	retained_intron	-
ENST00000495622	TCONS_00185102	XLOC_037590	ENSG00000162267	ITIH3	retained_intron	-
ENST00000621946	TCONS_00185087	XLOC_037590	ENSG00000162267	ITIH3	protein_coding	-
CUFF.20159.3	TCONS_00125090	XLOC_025727	NA	NA	NA	-
ENST00000336429	TCONS_00125089	XLOC_025727	ENSG00000166396	SERPINB7	protein_coding	-
ENST00000398019	TCONS_00125092	XLOC_025727	ENSG00000166396	SERPINB7	protein_coding	-
ENST00000425392	TCONS_00125088	XLOC_025727	ENSG00000166396	SERPINB7	protein_coding	-
ENST00000431370	TCONS_00125095	XLOC_025727	ENSG00000166396	SERPINB7	protein_coding	-
ENST00000447428	TCONS_00125093	XLOC_025727	ENSG00000166396	SERPINB7	protein_coding	-
ENST00000540675	TCONS_00125091	XLOC_025727	ENSG00000166396	SERPINB7	protein_coding	-
ENST00000546027	TCONS_00125094	XLOC_025727	ENSG00000166396	SERPINB7	protein_coding	-
CUFF.41876.1	TCONS_00245557	XLOC_051450	NA	NA	NA	-
CUFF.41876.14	TCONS_00245571	XLOC_051450	NA	NA	NA	-
CUFF.41876.15	TCONS_00245572	XLOC_051450	NA	NA	NA	-
CUFF.41876.16	TCONS_00245573	XLOC_051450	NA	NA	NA	-
CUFF.41876.2	TCONS_00245558	XLOC_051450	NA	NA	NA	-
CUFF.41876.3	TCONS_00245559	XLOC_051450	NA	NA	NA	-
CUFF.41877.1	TCONS_00245564	XLOC_051450	NA	NA	NA	-
CUFF.41878.1	TCONS_00245570	XLOC_051450	NA	NA	NA	-
ENST00000222982	TCONS_00245556	XLOC_051450	ENSG00000106258	CYP3A5	protein_coding	-
ENST00000339843	TCONS_00245562	XLOC_051450	ENSG00000106258	CYP3A5	protein_coding	-
ENST00000439761	TCONS_00245575	XLOC_051450	ENSG00000106258	CYP3A5	protein_coding	-
ENST00000456417	TCONS_00245577	XLOC_051450	ENSG00000106258	CYP3A5	nonsense_mediated_decay	-
ENST00000461920	TCONS_00245561	XLOC_051450	ENSG00000106258	CYP3A5	retained_intron	-
ENST00000463364	TCONS_00245566	XLOC_051450	ENSG00000106258	CYP3A5	retained_intron	-
ENST00000463907	TCONS_00245574	XLOC_051450	ENSG00000106258	CYP3A5	retained_intron	-
ENST00000466061	TCONS_00245568	XLOC_051450	ENSG00000106258	CYP3A5	retained_intron	-
ENST00000469622	TCONS_00245576	XLOC_051450	ENSG00000106258	CYP3A5	retained_intron	-
ENST00000469887	TCONS_00245560	XLOC_051450	ENSG00000106258	CYP3A5	retained_intron	-
ENST00000473347	TCONS_00245565	XLOC_051450	ENSG00000106258	CYP3A5	retained_intron	-
ENST00000480723	TCONS_00245569	XLOC_051450	ENSG00000106258	CYP3A5	processed_transcript	-
ENST00000481825	TCONS_00245567	XLOC_051450	ENSG00000106258	CYP3A5	retained_intron	-
ENST00000488187	TCONS_00245563	XLOC_051450	ENSG00000106258	CYP3A5	retained_intron	-
ENST00000489231	TCONS_00245578	XLOC_051450	ENSG00000106258	CYP3A5	retained_intron	-
CUFF.8832.3	TCONS_00042282	XLOC_009278	NA	NA	NA	-
ENST00000328965	TCONS_00042279	XLOC_009278	ENSG00000184232	OAF	protein_coding	-
ENST00000531220	TCONS_00042280	XLOC_009278	ENSG00000184232	OAF	protein_coding	-
CUFF.18185.2	TCONS_00117851	XLOC_024366	NA	NA	NA	-
CUFF.18185.3	TCONS_00117852	XLOC_024366	NA	NA	NA	-
ENST00000293068	TCONS_00117855	XLOC_024366	ENSG00000161405	IKZF3	nonsense_mediated_decay	-
ENST00000346243	TCONS_00117865	XLOC_024366	ENSG00000161405	IKZF3	protein_coding	-
ENST00000346872	TCONS_00117853	XLOC_024366	ENSG00000161405	IKZF3	protein_coding	-
ENST00000348427	TCONS_00117856	XLOC_024366	ENSG00000161405	IKZF3	nonsense_mediated_decay	-
ENST00000350532	TCONS_00117866	XLOC_024366	ENSG00000161405	IKZF3	protein_coding	-
ENST00000351680	TCONS_00117867	XLOC_024366	ENSG00000161405	IKZF3	protein_coding	-
ENST00000377944	TCONS_00117857	XLOC_024366	ENSG00000161405	IKZF3	protein_coding	-
ENST00000377945	TCONS_00117858	XLOC_024366	ENSG00000161405	IKZF3	protein_coding	-
ENST00000377952	TCONS_00117859	XLOC_024366	ENSG00000161405	IKZF3	protein_coding	-
ENST00000377958	TCONS_00117860	XLOC_024366	ENSG00000161405	IKZF3	protein_coding	-
ENST00000394189	TCONS_00117861	XLOC_024366	ENSG00000161405	IKZF3	protein_coding	-
ENST00000439016	TCONS_00117869	XLOC_024366	ENSG00000161405	IKZF3	protein_coding	-
ENST00000439167	TCONS_00117862	XLOC_024366	ENSG00000161405	IKZF3	protein_coding	-
ENST00000467757	TCONS_00117868	XLOC_024366	ENSG00000161405	IKZF3	protein_coding	-
ENST00000535189	TCONS_00117863	XLOC_024366	ENSG00000161405	IKZF3	protein_coding	-
ENST00000583368	TCONS_00117864	XLOC_024366	ENSG00000161405	IKZF3	protein_coding	-
ENST00000623724	TCONS_00117854	XLOC_024366	ENSG00000161405	IKZF3	protein_coding	-
CUFF.26618.1	TCONS_00159775	XLOC_031943	NA	NA	NA	-
CUFF.26618.2	TCONS_00159770	XLOC_031943	NA	NA	NA	-
CUFF.26618.3	TCONS_00159771	XLOC_031943	NA	NA	NA	-
CUFF.26618.4	TCONS_00159768	XLOC_031943	NA	NA	NA	-
CUFF.26618.6	TCONS_00159772	XLOC_031943	NA	NA	NA	-
CUFF.26618.7	TCONS_00159769	XLOC_031943	NA	NA	NA	-
CUFF.26618.8	TCONS_00159773	XLOC_031943	NA	NA	NA	-
ENST00000306262	TCONS_00159831	XLOC_031943	ENSG00000115525	ST3GAL5	nonsense_mediated_decay	-
ENST00000377332	TCONS_00159785	XLOC_031943	ENSG00000115525	ST3GAL5	protein_coding	-
ENST00000393805	TCONS_00159780	XLOC_031943	ENSG00000115525	ST3GAL5	protein_coding	-
ENST00000393808	TCONS_00159779	XLOC_031943	ENSG00000115525	ST3GAL5	protein_coding	-
ENST00000433665	TCONS_00159840	XLOC_031943	ENSG00000115525	ST3GAL5	nonsense_mediated_decay	-
ENST00000455892	TCONS_00159834	XLOC_031943	ENSG00000115525	ST3GAL5	protein_coding	-
ENST00000461199	TCONS_00159839	XLOC_031943	ENSG00000115525	ST3GAL5	processed_transcript	-
ENST00000461206	TCONS_00159777	XLOC_031943	ENSG00000115525	ST3GAL5	processed_transcript	-
ENST00000461892	TCONS_00159838	XLOC_031943	ENSG00000115525	ST3GAL5	processed_transcript	-
ENST00000473122	TCONS_00159836	XLOC_031943	ENSG00000115525	ST3GAL5	nonsense_mediated_decay	-
ENST00000484728	TCONS_00159841	XLOC_031943	ENSG00000115525	ST3GAL5	retained_intron	-
ENST00000487896	TCONS_00159837	XLOC_031943	ENSG00000115525	ST3GAL5	retained_intron	-
ENST00000490946	TCONS_00159842	XLOC_031943	ENSG00000115525	ST3GAL5	processed_transcript	-
ENST00000638178	TCONS_00159811	XLOC_031943	ENSG00000115525	ST3GAL5	protein_coding	-
ENST00000638227	TCONS_00159792	XLOC_031943	ENSG00000115525	ST3GAL5	nonsense_mediated_decay	-
ENST00000638258	TCONS_00159843	XLOC_031943	ENSG00000115525	ST3GAL5	protein_coding	-
ENST00000638288	TCONS_00159813	XLOC_031943	ENSG00000115525	ST3GAL5	nonsense_mediated_decay	-
ENST00000638321	TCONS_00159796	XLOC_031943	ENSG00000115525	ST3GAL5	nonsense_mediated_decay	-
ENST00000638484	TCONS_00159806	XLOC_031943	ENSG00000115525	ST3GAL5	nonsense_mediated_decay	-
ENST00000638523	TCONS_00159826	XLOC_031943	ENSG00000115525	ST3GAL5	nonsense_mediated_decay	-
ENST00000638542	TCONS_00159807	XLOC_031943	ENSG00000115525	ST3GAL5	nonsense_mediated_decay	-
ENST00000638572	TCONS_00159774	XLOC_031943	ENSG00000115525	ST3GAL5	protein_coding	-
ENST00000638581	TCONS_00159827	XLOC_031943	ENSG00000115525	ST3GAL5	processed_transcript	-
ENST00000638659	TCONS_00159783	XLOC_031943	ENSG00000115525	ST3GAL5	nonsense_mediated_decay	-
ENST00000638678	TCONS_00159802	XLOC_031943	ENSG00000115525	ST3GAL5	nonsense_mediated_decay	-
ENST00000638855	TCONS_00159812	XLOC_031943	ENSG00000115525	ST3GAL5	nonsense_mediated_decay	-
ENST00000638885	TCONS_00159804	XLOC_031943	ENSG00000115525	ST3GAL5	nonsense_mediated_decay	-
ENST00000638956	TCONS_00159819	XLOC_031943	ENSG00000115525	ST3GAL5	nonsense_mediated_decay	-
ENST00000638986	TCONS_00159815	XLOC_031943	ENSG00000115525	ST3GAL5	protein_coding	-
ENST00000639074	TCONS_00159794	XLOC_031943	ENSG00000115525	ST3GAL5	retained_intron	-
ENST00000639119	TCONS_00159786	XLOC_031943	ENSG00000115525	ST3GAL5	protein_coding	-
ENST00000639184	TCONS_00159798	XLOC_031943	ENSG00000115525	ST3GAL5	nonsense_mediated_decay	-
ENST00000639202	TCONS_00159828	XLOC_031943	ENSG00000115525	ST3GAL5	nonsense_mediated_decay	-
ENST00000639216	TCONS_00159824	XLOC_031943	ENSG00000115525	ST3GAL5	processed_transcript	-
ENST00000639305	TCONS_00159814	XLOC_031943	ENSG00000115525	ST3GAL5	protein_coding	-
ENST00000639311	TCONS_00159784	XLOC_031943	ENSG00000115525	ST3GAL5	nonsense_mediated_decay	-
ENST00000639421	TCONS_00159832	XLOC_031943	ENSG00000115525	ST3GAL5	nonsense_mediated_decay	-
ENST00000639432	TCONS_00159797	XLOC_031943	ENSG00000115525	ST3GAL5	protein_coding	-
ENST00000639472	TCONS_00159789	XLOC_031943	ENSG00000115525	ST3GAL5	retained_intron	-
ENST00000639519	TCONS_00159833	XLOC_031943	ENSG00000115525	ST3GAL5	nonsense_mediated_decay	-
ENST00000639541	TCONS_00159817	XLOC_031943	ENSG00000115525	ST3GAL5	nonsense_mediated_decay	-
ENST00000639608	TCONS_00159816	XLOC_031943	ENSG00000115525	ST3GAL5	nonsense_mediated_decay	-
ENST00000639690	TCONS_00159835	XLOC_031943	ENSG00000115525	ST3GAL5	nonsense_mediated_decay	-
ENST00000639743	TCONS_00159791	XLOC_031943	ENSG00000115525	ST3GAL5	retained_intron	-
ENST00000639820	TCONS_00159808	XLOC_031943	ENSG00000115525	ST3GAL5	nonsense_mediated_decay	-
ENST00000639867	TCONS_00159776	XLOC_031943	ENSG00000115525	ST3GAL5	retained_intron	-
ENST00000639945	TCONS_00159818	XLOC_031943	ENSG00000115525	ST3GAL5	nonsense_mediated_decay	-
ENST00000639981	TCONS_00159820	XLOC_031943	ENSG00000115525	ST3GAL5	nonsense_mediated_decay	-
ENST00000640024	TCONS_00159809	XLOC_031943	ENSG00000115525	ST3GAL5	nonsense_mediated_decay	-
ENST00000640222	TCONS_00159810	XLOC_031943	ENSG00000115525	ST3GAL5	nonsense_mediated_decay	-
ENST00000640295	TCONS_00159803	XLOC_031943	ENSG00000115525	ST3GAL5	nonsense_mediated_decay	-
ENST00000640314	TCONS_00159823	XLOC_031943	ENSG00000115525	ST3GAL5	nonsense_mediated_decay	-
ENST00000640315	TCONS_00159790	XLOC_031943	ENSG00000115525	ST3GAL5	nonsense_mediated_decay	-
ENST00000640322	TCONS_00159781	XLOC_031943	ENSG00000115525	ST3GAL5	protein_coding	-
ENST00000640336	TCONS_00159829	XLOC_031943	ENSG00000115525	ST3GAL5	retained_intron	-
ENST00000640378	TCONS_00159778	XLOC_031943	ENSG00000115525	ST3GAL5	nonsense_mediated_decay	-
ENST00000640418	TCONS_00159788	XLOC_031943	ENSG00000115525	ST3GAL5	protein_coding	-
ENST00000640425	TCONS_00159801	XLOC_031943	ENSG00000115525	ST3GAL5	nonsense_mediated_decay	-
ENST00000640453	TCONS_00159793	XLOC_031943	ENSG00000115525	ST3GAL5	processed_transcript	-
ENST00000640572	TCONS_00159822	XLOC_031943	ENSG00000115525	ST3GAL5	nonsense_mediated_decay	-
ENST00000640594	TCONS_00159805	XLOC_031943	ENSG00000115525	ST3GAL5	nonsense_mediated_decay	-
ENST00000640712	TCONS_00159782	XLOC_031943	ENSG00000115525	ST3GAL5	retained_intron	-
ENST00000640763	TCONS_00159787	XLOC_031943	ENSG00000115525	ST3GAL5	nonsense_mediated_decay	-
ENST00000640798	TCONS_00159795	XLOC_031943	ENSG00000115525	ST3GAL5	retained_intron	-
ENST00000640835	TCONS_00159825	XLOC_031943	ENSG00000115525	ST3GAL5	nonsense_mediated_decay	-
ENST00000640849	TCONS_00159830	XLOC_031943	ENSG00000115525	ST3GAL5	nonsense_mediated_decay	-
ENST00000640903	TCONS_00159821	XLOC_031943	ENSG00000115525	ST3GAL5	nonsense_mediated_decay	-
ENST00000640982	TCONS_00159799	XLOC_031943	ENSG00000115525	ST3GAL5	protein_coding	-
ENST00000640992	TCONS_00159800	XLOC_031943	ENSG00000115525	ST3GAL5	protein_coding	-
CUFF.19634.1	TCONS_00123472	XLOC_025339	NA	NA	NA	-
ENST00000355285	TCONS_00123473	XLOC_025339	ENSG00000154856	APCDD1	protein_coding	-
ENST00000423585	TCONS_00123474	XLOC_025339	ENSG00000154856	APCDD1	nonsense_mediated_decay	-
ENST00000578882	TCONS_00123476	XLOC_025339	ENSG00000154856	APCDD1	protein_coding	-
ENST00000579685	TCONS_00123478	XLOC_025339	ENSG00000154856	APCDD1	nonsense_mediated_decay	-
ENST00000582723	TCONS_00123475	XLOC_025339	ENSG00000154856	APCDD1	nonsense_mediated_decay	-
ENST00000584596	TCONS_00123477	XLOC_025339	ENSG00000154856	APCDD1	protein_coding	-
CUFF.43456.1	TCONS_00254985	XLOC_053762	NA	NA	NA	-
ENST00000220809	TCONS_00254987	XLOC_053762	ENSG00000104368	PLAT	protein_coding	-
ENST00000352041	TCONS_00254988	XLOC_053762	ENSG00000104368	PLAT	protein_coding	-
ENST00000429089	TCONS_00254986	XLOC_053762	ENSG00000104368	PLAT	protein_coding	-
ENST00000429710	TCONS_00254990	XLOC_053762	ENSG00000104368	PLAT	protein_coding	-
ENST00000519510	TCONS_00254989	XLOC_053762	ENSG00000104368	PLAT	protein_coding	-
ENST00000520523	TCONS_00254996	XLOC_053762	ENSG00000104368	PLAT	protein_coding	-
ENST00000521042	TCONS_00254993	XLOC_053762	ENSG00000104368	PLAT	nonsense_mediated_decay	-
ENST00000521647	TCONS_00254995	XLOC_053762	ENSG00000104368	PLAT	retained_intron	-
ENST00000521694	TCONS_00254997	XLOC_053762	ENSG00000104368	PLAT	protein_coding	-
ENST00000522812	TCONS_00254992	XLOC_053762	ENSG00000104368	PLAT	retained_intron	-
ENST00000524009	TCONS_00254991	XLOC_053762	ENSG00000104368	PLAT	protein_coding	-
ENST00000524261	TCONS_00254994	XLOC_053762	ENSG00000104368	PLAT	retained_intron	-
CUFF.46708.1	TCONS_00268078	XLOC_056791	NA	NA	NA	-
CUFF.46708.3	TCONS_00268079	XLOC_056791	NA	NA	NA	-
ENST00000298628	TCONS_00268087	XLOC_056791	ENSG00000123453	SARDH	protein_coding	-
ENST00000371867	TCONS_00268086	XLOC_056791	ENSG00000123453	SARDH	protein_coding	-
ENST00000371868	TCONS_00268081	XLOC_056791	ENSG00000123453	SARDH	protein_coding	-
ENST00000371872	TCONS_00268080	XLOC_056791	ENSG00000123453	SARDH	protein_coding	-
ENST00000422262	TCONS_00268082	XLOC_056791	ENSG00000123453	SARDH	protein_coding	-
ENST00000427237	TCONS_00268085	XLOC_056791	ENSG00000123453	SARDH	protein_coding	-
ENST00000439388	TCONS_00268083	XLOC_056791	ENSG00000123453	SARDH	protein_coding	-
ENST00000469828	TCONS_00268084	XLOC_056791	ENSG00000123453	SARDH	processed_transcript	-
CUFF.25448.13	TCONS_00151866	XLOC_030510	NA	NA	NA	-
CUFF.25448.14	TCONS_00151867	XLOC_030510	NA	NA	NA	-
CUFF.25448.15	TCONS_00151868	XLOC_030510	NA	NA	NA	-
CUFF.25448.16	TCONS_00151869	XLOC_030510	NA	NA	NA	-
CUFF.25448.17	TCONS_00151870	XLOC_030510	NA	NA	NA	-
CUFF.25448.2	TCONS_00151854	XLOC_030510	NA	NA	NA	-
CUFF.25448.23	TCONS_00151875	XLOC_030510	NA	NA	NA	-
CUFF.25448.24	TCONS_00151876	XLOC_030510	NA	NA	NA	-
CUFF.25448.3	TCONS_00151855	XLOC_030510	NA	NA	NA	-
CUFF.25448.4	TCONS_00151857	XLOC_030510	NA	NA	NA	-
CUFF.25448.6	TCONS_00151858	XLOC_030510	NA	NA	NA	-
CUFF.25448.7	TCONS_00151859	XLOC_030510	NA	NA	NA	-
CUFF.25448.8	TCONS_00151860	XLOC_030510	NA	NA	NA	-
CUFF.25448.9	TCONS_00151861	XLOC_030510	NA	NA	NA	-
ENST00000280115	TCONS_00151877	XLOC_030510	ENSG00000150556	LYPD6B	protein_coding	-
ENST00000409029	TCONS_00151863	XLOC_030510	ENSG00000150556	LYPD6B	protein_coding	-
ENST00000409642	TCONS_00151856	XLOC_030510	ENSG00000150556	LYPD6B	protein_coding	-
ENST00000409876	TCONS_00151862	XLOC_030510	ENSG00000150556	LYPD6B	protein_coding	-
ENST00000437627	TCONS_00151871	XLOC_030510	ENSG00000150556	LYPD6B	nonsense_mediated_decay	-
ENST00000442722	TCONS_00151873	XLOC_030510	ENSG00000150556	LYPD6B	nonsense_mediated_decay	-
ENST00000450639	TCONS_00151872	XLOC_030510	ENSG00000150556	LYPD6B	protein_coding	-
ENST00000473800	TCONS_00151853	XLOC_030510	ENSG00000150556	LYPD6B	processed_transcript	-
ENST00000473975	TCONS_00151865	XLOC_030510	ENSG00000150556	LYPD6B	processed_transcript	-
ENST00000480545	TCONS_00151864	XLOC_030510	ENSG00000150556	LYPD6B	processed_transcript	-
ENST00000498249	TCONS_00151874	XLOC_030510	ENSG00000150556	LYPD6B	processed_transcript	-
CUFF.47549.2	TCONS_00273911	XLOC_058708	NA	NA	NA	-
CUFF.47549.3	TCONS_00273908	XLOC_058708	NA	NA	NA	-
CUFF.47549.4	TCONS_00273910	XLOC_058708	NA	NA	NA	-
CUFF.47549.5	TCONS_00273907	XLOC_058708	NA	NA	NA	-
ENST00000379226	TCONS_00273909	XLOC_058708	ENSG00000184831	APOO	protein_coding	-
ENST00000439528	TCONS_00273914	XLOC_058708	ENSG00000184831	APOO	protein_coding	-
ENST00000476598	TCONS_00273913	XLOC_058708	ENSG00000184831	APOO	retained_intron	-
ENST00000490078	TCONS_00273915	XLOC_058708	ENSG00000184831	APOO	nonsense_mediated_decay	-
ENST00000633372	TCONS_00273919	XLOC_058708	ENSG00000184831	APOO	protein_coding	-
ENST00000633432	TCONS_00273906	XLOC_058708	ENSG00000184831	APOO	protein_coding	-
ENST00000633609	TCONS_00273916	XLOC_058708	ENSG00000184831	APOO	processed_transcript	-
ENST00000634086	TCONS_00273912	XLOC_058708	ENSG00000184831	APOO	protein_coding	-
ENST00000634188	TCONS_00273918	XLOC_058708	ENSG00000184831	APOO	retained_intron	-
CUFF.25179.3	TCONS_00150887	XLOC_030312	NA	NA	NA	-
ENST00000306406	TCONS_00150888	XLOC_030312	ENSG00000171227	TMEM37	protein_coding	-
ENST00000409826	TCONS_00150885	XLOC_030312	ENSG00000171227	TMEM37	protein_coding	-
ENST00000417645	TCONS_00150886	XLOC_030312	ENSG00000171227	TMEM37	protein_coding	-
ENST00000465296	TCONS_00150889	XLOC_030312	ENSG00000171227	TMEM37	processed_transcript	-
CUFF.11811.1	TCONS_00070590	XLOC_015124	NA	NA	NA	-
CUFF.11811.2	TCONS_00070588	XLOC_015124	NA	NA	NA	-
CUFF.11811.3	TCONS_00070589	XLOC_015124	NA	NA	NA	-
CUFF.11811.4	TCONS_00070586	XLOC_015124	NA	NA	NA	-
CUFF.11811.5	TCONS_00070587	XLOC_015124	NA	NA	NA	-
CUFF.11811.6	TCONS_00070585	XLOC_015124	NA	NA	NA	-
ENST00000347776	TCONS_00070592	XLOC_015124	ENSG00000102547	CAB39L	protein_coding	-
ENST00000355854	TCONS_00070591	XLOC_015124	ENSG00000102547	CAB39L	protein_coding	-
ENST00000409082	TCONS_00070600	XLOC_015124	ENSG00000102547	CAB39L	protein_coding	-
ENST00000409130	TCONS_00070595	XLOC_015124	ENSG00000102547	CAB39L	protein_coding	-
ENST00000409308	TCONS_00070594	XLOC_015124	ENSG00000102547	CAB39L	protein_coding	-
ENST00000410043	TCONS_00070597	XLOC_015124	ENSG00000102547	CAB39L	protein_coding	-
ENST00000413278	TCONS_00070599	XLOC_015124	ENSG00000102547	CAB39L	protein_coding	-
ENST00000425242	TCONS_00070596	XLOC_015124	ENSG00000102547	CAB39L	protein_coding	-
ENST00000457041	TCONS_00070598	XLOC_015124	ENSG00000102547	CAB39L	protein_coding	-
ENST00000470410	TCONS_00070602	XLOC_015124	ENSG00000102547	CAB39L	processed_transcript	-
ENST00000476943	TCONS_00070601	XLOC_015124	ENSG00000102547	CAB39L	processed_transcript	-
ENST00000610540	TCONS_00070593	XLOC_015124	ENSG00000102547	CAB39L	protein_coding	-
CUFF.17633.2	TCONS_00115968	XLOC_023989	NA	NA	NA	-
CUFF.17633.3	TCONS_00115969	XLOC_023989	NA	NA	NA	-
CUFF.17633.4	TCONS_00115970	XLOC_023989	NA	NA	NA	-
ENST00000417510	TCONS_00115971	XLOC_023989	ENSG00000226145	KRT16P6	processed_transcript	-
ENST00000425692	TCONS_00115973	XLOC_023989	ENSG00000226145	KRT16P6	transcribed_unprocessed_pseudogene	-
ENST00000583748	TCONS_00115974	XLOC_023989	ENSG00000226145	KRT16P6	processed_transcript	-
ENST00000584481	TCONS_00115972	XLOC_023989	ENSG00000226145	KRT16P6	processed_transcript	-
CUFF.35862.13	TCONS_00212168	XLOC_043609	NA	NA	NA	novel
CUFF.35862.2	TCONS_00212157	XLOC_043609	NA	NA	NA	-
CUFF.35862.3	TCONS_00212158	XLOC_043609	NA	NA	NA	-
CUFF.35862.4	TCONS_00212159	XLOC_043609	NA	NA	NA	novel
ENST00000502433	TCONS_00212164	XLOC_043609	ENSG00000250802	ZBED3-AS1	antisense_RNA	known
ENST00000503360	TCONS_00212177	XLOC_043609	ENSG00000251566	HMGB1P35	processed_pseudogene	-
ENST00000503969	TCONS_00212156	XLOC_043609	ENSG00000250802	ZBED3-AS1	antisense_RNA	known
ENST00000504506	TCONS_00212171	XLOC_043609	ENSG00000250802	ZBED3-AS1	antisense_RNA	known
ENST00000505918	TCONS_00212160	XLOC_043609	ENSG00000250802	ZBED3-AS1	retained_intron	known
ENST00000507749	TCONS_00212172	XLOC_043609	ENSG00000250802	ZBED3-AS1	antisense_RNA	known
ENST00000508401	TCONS_00212174	XLOC_043609	ENSG00000250802	ZBED3-AS1	antisense_RNA	known
ENST00000511547	TCONS_00212175	XLOC_043609	ENSG00000250802	ZBED3-AS1	antisense_RNA	known
ENST00000512001	TCONS_00212165	XLOC_043609	ENSG00000250802	ZBED3-AS1	antisense_RNA	known
ENST00000512213	TCONS_00212163	XLOC_043609	ENSG00000250802	ZBED3-AS1	antisense_RNA	known
ENST00000513406	TCONS_00212173	XLOC_043609	ENSG00000250802	ZBED3-AS1	antisense_RNA	known
ENST00000513591	TCONS_00212169	XLOC_043609	ENSG00000250802	ZBED3-AS1	antisense_RNA	known
ENST00000514114	TCONS_00212167	XLOC_043609	ENSG00000250802	ZBED3-AS1	antisense_RNA	known
ENST00000514288	TCONS_00212170	XLOC_043609	ENSG00000250802	ZBED3-AS1	antisense_RNA	known
ENST00000514640	TCONS_00212166	XLOC_043609	ENSG00000250802	ZBED3-AS1	antisense_RNA	known
ENST00000514905	TCONS_00212161	XLOC_043609	ENSG00000250802	ZBED3-AS1	antisense_RNA	known
ENST00000515356	TCONS_00212176	XLOC_043609	ENSG00000250802	ZBED3-AS1	antisense_RNA	known
ENST00000515419	TCONS_00212162	XLOC_043609	ENSG00000250802	ZBED3-AS1	antisense_RNA	known
CUFF.30974.11	TCONS_00185472	XLOC_037660	NA	NA	NA	novel
CUFF.30974.12	TCONS_00185473	XLOC_037660	NA	NA	NA	novel
ENST00000466225	TCONS_00185477	XLOC_037660	ENSG00000241158	ADAMTS9-AS1	antisense_RNA	known
ENST00000470447	TCONS_00185463	XLOC_037660	ENSG00000241158	ADAMTS9-AS1	antisense_RNA	known
ENST00000471990	TCONS_00185474	XLOC_037660	ENSG00000241158	ADAMTS9-AS1	antisense_RNA	known
ENST00000474313	TCONS_00185468	XLOC_037660	ENSG00000241158	ADAMTS9-AS1	antisense_RNA	known
ENST00000480831	TCONS_00185462	XLOC_037660	ENSG00000241158	ADAMTS9-AS1	antisense_RNA	known
ENST00000493124	TCONS_00185464	XLOC_037660	ENSG00000241158	ADAMTS9-AS1	antisense_RNA	known
ENST00000594810	TCONS_00185467	XLOC_037660	ENSG00000241158	ADAMTS9-AS1	antisense_RNA	known
ENST00000597944	TCONS_00185475	XLOC_037660	ENSG00000241158	ADAMTS9-AS1	antisense_RNA	known
ENST00000601022	TCONS_00185469	XLOC_037660	ENSG00000241158	ADAMTS9-AS1	antisense_RNA	known
ENST00000625328	TCONS_00185466	XLOC_037660	ENSG00000241158	ADAMTS9-AS1	antisense_RNA	known
ENST00000625396	TCONS_00185479	XLOC_037660	ENSG00000241158	ADAMTS9-AS1	antisense_RNA	known
ENST00000625433	TCONS_00185470	XLOC_037660	ENSG00000241158	ADAMTS9-AS1	antisense_RNA	known
ENST00000625636	TCONS_00185481	XLOC_037660	ENSG00000241158	ADAMTS9-AS1	antisense_RNA	known
ENST00000625832	TCONS_00185483	XLOC_037660	ENSG00000241158	ADAMTS9-AS1	antisense_RNA	known
ENST00000626014	TCONS_00185461	XLOC_037660	ENSG00000241158	ADAMTS9-AS1	antisense_RNA	known
ENST00000626280	TCONS_00185465	XLOC_037660	ENSG00000241158	ADAMTS9-AS1	antisense_RNA	known
ENST00000627227	TCONS_00185476	XLOC_037660	ENSG00000241158	ADAMTS9-AS1	antisense_RNA	known
ENST00000628461	TCONS_00185480	XLOC_037660	ENSG00000241158	ADAMTS9-AS1	antisense_RNA	known
ENST00000630336	TCONS_00185478	XLOC_037660	ENSG00000241158	ADAMTS9-AS1	antisense_RNA	known
ENST00000631269	TCONS_00185482	XLOC_037660	ENSG00000241158	ADAMTS9-AS1	antisense_RNA	known
CUFF.31652.1	TCONS_00195782	XLOC_039514	NA	NA	NA	-
CUFF.31652.13	TCONS_00195792	XLOC_039514	NA	NA	NA	novel
CUFF.31652.2	TCONS_00195780	XLOC_039514	NA	NA	NA	-
CUFF.31652.3	TCONS_00195783	XLOC_039514	NA	NA	NA	novel
CUFF.31652.4	TCONS_00195784	XLOC_039514	NA	NA	NA	novel
CUFF.31652.5	TCONS_00195785	XLOC_039514	NA	NA	NA	-
CUFF.31652.6	TCONS_00195781	XLOC_039514	NA	NA	NA	novel
CUFF.31652.9	TCONS_00195788	XLOC_039514	NA	NA	NA	-
ENST00000500074	TCONS_00195791	XLOC_039514	ENSG00000253540	FAM86HP	processed_transcript	-
ENST00000506448	TCONS_00195789	XLOC_039514	ENSG00000253540	FAM86HP	processed_transcript	-
ENST00000511564	TCONS_00195786	XLOC_039514	ENSG00000253540	FAM86HP	processed_transcript	-
ENST00000513466	TCONS_00195787	XLOC_039514	ENSG00000253540	FAM86HP	transcribed_unprocessed_pseudogene	-
ENST00000515245	TCONS_00195790	XLOC_039514	ENSG00000253540	FAM86HP	processed_transcript	-
CUFF.9693.1	TCONS_00061136	XLOC_012924	NA	NA	NA	-
CUFF.9693.2	TCONS_00061137	XLOC_012924	NA	NA	NA	-
CUFF.9693.3	TCONS_00061138	XLOC_012924	NA	NA	NA	-
CUFF.9693.4	TCONS_00061139	XLOC_012924	NA	NA	NA	-
ENST00000256062	TCONS_00061140	XLOC_012924	ENSG00000133687	TMTC1	protein_coding	-
ENST00000319685	TCONS_00061144	XLOC_012924	ENSG00000133687	TMTC1	processed_transcript	-
ENST00000539277	TCONS_00061145	XLOC_012924	ENSG00000133687	TMTC1	protein_coding	-
ENST00000546582	TCONS_00061148	XLOC_012924	ENSG00000133687	TMTC1	processed_transcript	-
ENST00000550354	TCONS_00061147	XLOC_012924	ENSG00000133687	TMTC1	protein_coding	-
ENST00000551659	TCONS_00061141	XLOC_012924	ENSG00000133687	TMTC1	protein_coding	-
ENST00000552618	TCONS_00061142	XLOC_012924	ENSG00000133687	TMTC1	protein_coding	-
ENST00000552925	TCONS_00061143	XLOC_012924	ENSG00000133687	TMTC1	processed_transcript	-
ENST00000553189	TCONS_00061146	XLOC_012924	ENSG00000133687	TMTC1	retained_intron	-
CUFF.39308.1	TCONS_00233243	XLOC_048600	NA	NA	NA	-
CUFF.39308.2	TCONS_00233245	XLOC_048600	NA	NA	NA	-
CUFF.39308.3	TCONS_00233242	XLOC_048600	NA	NA	NA	-
CUFF.39308.4	TCONS_00233244	XLOC_048600	NA	NA	NA	-
ENST00000324172	TCONS_00233260	XLOC_048600	ENSG00000164483	SAMD3	protein_coding	-
ENST00000368134	TCONS_00233251	XLOC_048600	ENSG00000164483	SAMD3	protein_coding	-
ENST00000415964	TCONS_00233241	XLOC_048600	ENSG00000227678	AL355581.1	antisense_RNA	known
ENST00000437477	TCONS_00233254	XLOC_048600	ENSG00000164483	SAMD3	protein_coding	-
ENST00000439090	TCONS_00233253	XLOC_048600	ENSG00000164483	SAMD3	protein_coding	-
ENST00000457563	TCONS_00233252	XLOC_048600	ENSG00000164483	SAMD3	protein_coding	-
ENST00000463253	TCONS_00233255	XLOC_048600	ENSG00000164483	SAMD3	protein_coding	-
ENST00000524930	TCONS_00233261	XLOC_048600	ENSG00000164483	SAMD3	nonsense_mediated_decay	-
ENST00000526886	TCONS_00233258	XLOC_048600	ENSG00000164483	SAMD3	retained_intron	-
ENST00000528422	TCONS_00233257	XLOC_048600	ENSG00000164483	SAMD3	processed_transcript	-
ENST00000529119	TCONS_00233265	XLOC_048600	ENSG00000164483	SAMD3	processed_transcript	-
ENST00000529723	TCONS_00233264	XLOC_048600	ENSG00000164483	SAMD3	protein_coding	-
ENST00000531544	TCONS_00233263	XLOC_048600	ENSG00000164483	SAMD3	protein_coding	-
ENST00000532309	TCONS_00233262	XLOC_048600	ENSG00000164483	SAMD3	protein_coding	-
ENST00000532763	TCONS_00233256	XLOC_048600	ENSG00000164483	SAMD3	protein_coding	-
ENST00000533296	TCONS_00233259	XLOC_048600	ENSG00000164483	SAMD3	processed_transcript	-
ENST00000591297	TCONS_00233246	XLOC_048600	ENSG00000227678	AL355581.1	antisense_RNA	known
ENST00000609978	TCONS_00233248	XLOC_048600	ENSG00000227678	AL355581.1	antisense_RNA	known
ENST00000614735	TCONS_00233249	XLOC_048600	ENSG00000227678	AL355581.1	antisense_RNA	known
ENST00000617353	TCONS_00233247	XLOC_048600	ENSG00000227678	AL355581.1	antisense_RNA	known
ENST00000622734	TCONS_00233250	XLOC_048600	ENSG00000227678	AL355581.1	antisense_RNA	known
ENST00000373960	TCONS_00154740	XLOC_031027	ENSG00000175084	DES	protein_coding	-
ENST00000477226	TCONS_00154741	XLOC_031027	ENSG00000175084	DES	retained_intron	-
ENST00000483395	TCONS_00154743	XLOC_031027	ENSG00000175084	DES	retained_intron	-
ENST00000492726	TCONS_00154742	XLOC_031027	ENSG00000175084	DES	retained_intron	-
CUFF.43602.1	TCONS_00255559	XLOC_053915	NA	NA	NA	-
CUFF.43602.2	TCONS_00255560	XLOC_053915	NA	NA	NA	-
CUFF.43602.4	TCONS_00255562	XLOC_053915	NA	NA	NA	-
ENST00000310193	TCONS_00255563	XLOC_053915	ENSG00000172817	CYP7B1	protein_coding	-
ENST00000523954	TCONS_00255561	XLOC_053915	ENSG00000172817	CYP7B1	processed_transcript	-
CUFF.47767.1	TCONS_00274345	XLOC_058872	NA	NA	NA	-
CUFF.47767.11	TCONS_00274359	XLOC_058872	NA	NA	NA	-
CUFF.47767.12	TCONS_00274349	XLOC_058872	NA	NA	NA	-
CUFF.47767.13	TCONS_00274354	XLOC_058872	NA	NA	NA	-
CUFF.47767.14	TCONS_00274350	XLOC_058872	NA	NA	NA	-
CUFF.47767.15	TCONS_00274347	XLOC_058872	NA	NA	NA	-
CUFF.47767.16	TCONS_00274348	XLOC_058872	NA	NA	NA	-
CUFF.47767.17	TCONS_00274360	XLOC_058872	NA	NA	NA	-
CUFF.47767.2	TCONS_00274355	XLOC_058872	NA	NA	NA	-
CUFF.47767.23	TCONS_00274368	XLOC_058872	NA	NA	NA	-
CUFF.47767.3	TCONS_00274351	XLOC_058872	NA	NA	NA	-
CUFF.47767.4	TCONS_00274361	XLOC_058872	NA	NA	NA	-
CUFF.47767.5	TCONS_00274356	XLOC_058872	NA	NA	NA	-
CUFF.47767.6	TCONS_00274352	XLOC_058872	NA	NA	NA	-
CUFF.47767.7	TCONS_00274357	XLOC_058872	NA	NA	NA	-
CUFF.47767.8	TCONS_00274353	XLOC_058872	NA	NA	NA	-
CUFF.47767.9	TCONS_00274346	XLOC_058872	NA	NA	NA	-
ENST00000413668	TCONS_00274372	XLOC_058872	ENSG00000017483	SLC38A5	protein_coding	-
ENST00000416711	TCONS_00274373	XLOC_058872	ENSG00000017483	SLC38A5	protein_coding	-
ENST00000429543	TCONS_00274375	XLOC_058872	ENSG00000017483	SLC38A5	protein_coding	-
ENST00000440085	TCONS_00274370	XLOC_058872	ENSG00000017483	SLC38A5	protein_coding	-
ENST00000441948	TCONS_00274371	XLOC_058872	ENSG00000017483	SLC38A5	protein_coding	-
ENST00000480105	TCONS_00274367	XLOC_058872	ENSG00000017483	SLC38A5	retained_intron	-
ENST00000488083	TCONS_00274374	XLOC_058872	ENSG00000017483	SLC38A5	protein_coding	-
ENST00000494034	TCONS_00274369	XLOC_058872	ENSG00000017483	SLC38A5	nonsense_mediated_decay	-
ENST00000497336	TCONS_00274365	XLOC_058872	ENSG00000017483	SLC38A5	processed_transcript	-
ENST00000595796	TCONS_00274358	XLOC_058872	ENSG00000017483	SLC38A5	protein_coding	-
ENST00000615300	TCONS_00274366	XLOC_058872	ENSG00000017483	SLC38A5	retained_intron	-
ENST00000619100	TCONS_00274363	XLOC_058872	ENSG00000017483	SLC38A5	protein_coding	-
ENST00000620913	TCONS_00274362	XLOC_058872	ENSG00000017483	SLC38A5	protein_coding	-
ENST00000622196	TCONS_00274364	XLOC_058872	ENSG00000017483	SLC38A5	protein_coding	-
CUFF.7362.11	TCONS_00037026	XLOC_008338	NA	NA	NA	-
CUFF.7362.2	TCONS_00037017	XLOC_008338	NA	NA	NA	-
ENST00000227155	TCONS_00037018	XLOC_008338	ENSG00000085117	CD82	protein_coding	-
ENST00000342935	TCONS_00037019	XLOC_008338	ENSG00000085117	CD82	protein_coding	-
ENST00000524704	TCONS_00037025	XLOC_008338	ENSG00000085117	CD82	protein_coding	-
ENST00000524750	TCONS_00037031	XLOC_008338	ENSG00000085117	CD82	protein_coding	-
ENST00000525210	TCONS_00037022	XLOC_008338	ENSG00000085117	CD82	protein_coding	-
ENST00000525813	TCONS_00037027	XLOC_008338	ENSG00000085117	CD82	protein_coding	-
ENST00000525898	TCONS_00037023	XLOC_008338	ENSG00000085117	CD82	retained_intron	-
ENST00000526958	TCONS_00037016	XLOC_008338	ENSG00000085117	CD82	protein_coding	-
ENST00000527737	TCONS_00037024	XLOC_008338	ENSG00000085117	CD82	protein_coding	-
ENST00000529277	TCONS_00037021	XLOC_008338	ENSG00000085117	CD82	processed_transcript	-
ENST00000529853	TCONS_00037028	XLOC_008338	ENSG00000085117	CD82	retained_intron	-
ENST00000530601	TCONS_00037029	XLOC_008338	ENSG00000085117	CD82	protein_coding	-
ENST00000530931	TCONS_00037030	XLOC_008338	ENSG00000085117	CD82	processed_transcript	-
ENST00000532544	TCONS_00037020	XLOC_008338	ENSG00000085117	CD82	protein_coding	-
CUFF.3137.1	TCONS_00021763	XLOC_004329	NA	NA	NA	-
CUFF.3137.2	TCONS_00021762	XLOC_004329	NA	NA	NA	-
ENST00000362089	TCONS_00021766	XLOC_004329	ENSG00000198821	CD247	protein_coding	-
ENST00000392122	TCONS_00021767	XLOC_004329	ENSG00000198821	CD247	protein_coding	-
ENST00000470379	TCONS_00021769	XLOC_004329	ENSG00000198821	CD247	processed_transcript	-
ENST00000476733	TCONS_00021768	XLOC_004329	ENSG00000198821	CD247	processed_transcript	-
ENST00000479979	TCONS_00021770	XLOC_004329	ENSG00000198821	CD247	processed_transcript	-
ENST00000483825	TCONS_00021765	XLOC_004329	ENSG00000198821	CD247	processed_transcript	-
ENST00000485089	TCONS_00021764	XLOC_004329	ENSG00000198821	CD247	processed_transcript	-
CUFF.6696.1	TCONS_00043510	XLOC_009497	NA	NA	NA	-
CUFF.6696.10	TCONS_00043502	XLOC_009497	NA	NA	NA	-
CUFF.6696.11	TCONS_00043507	XLOC_009497	NA	NA	NA	-
CUFF.6696.12	TCONS_00043513	XLOC_009497	NA	NA	NA	-
CUFF.6696.13	TCONS_00043514	XLOC_009497	NA	NA	NA	-
CUFF.6696.14	TCONS_00043505	XLOC_009497	NA	NA	NA	-
CUFF.6696.2	TCONS_00043511	XLOC_009497	NA	NA	NA	-
CUFF.6696.3	TCONS_00043512	XLOC_009497	NA	NA	NA	-
CUFF.6696.4	TCONS_00043508	XLOC_009497	NA	NA	NA	-
CUFF.6696.5	TCONS_00043503	XLOC_009497	NA	NA	NA	-
CUFF.6696.6	TCONS_00043501	XLOC_009497	NA	NA	NA	-
CUFF.6696.7	TCONS_00043506	XLOC_009497	NA	NA	NA	-
CUFF.6696.8	TCONS_00043509	XLOC_009497	NA	NA	NA	-
CUFF.6696.9	TCONS_00043504	XLOC_009497	NA	NA	NA	-
ENST00000324155	TCONS_00043519	XLOC_009497	ENSG00000180176	TH	nonsense_mediated_decay	-
ENST00000333684	TCONS_00043515	XLOC_009497	ENSG00000180176	TH	protein_coding	-
ENST00000352909	TCONS_00043518	XLOC_009497	ENSG00000180176	TH	protein_coding	-
ENST00000381168	TCONS_00043524	XLOC_009497	ENSG00000180176	TH	nonsense_mediated_decay	-
ENST00000381175	TCONS_00043516	XLOC_009497	ENSG00000180176	TH	protein_coding	-
ENST00000381178	TCONS_00043517	XLOC_009497	ENSG00000180176	TH	protein_coding	-
ENST00000412076	TCONS_00043521	XLOC_009497	ENSG00000180176	TH	protein_coding	-
ENST00000416223	TCONS_00043522	XLOC_009497	ENSG00000180176	TH	nonsense_mediated_decay	-
ENST00000461172	TCONS_00043523	XLOC_009497	ENSG00000180176	TH	retained_intron	-
ENST00000469226	TCONS_00043525	XLOC_009497	ENSG00000180176	TH	retained_intron	-
ENST00000479437	TCONS_00043520	XLOC_009497	ENSG00000180176	TH	retained_intron	-
CUFF.32488.2	TCONS_00198140	XLOC_040013	NA	NA	NA	-
ENST00000347624	TCONS_00198141	XLOC_040013	ENSG00000172061	LRRC15	protein_coding	-
ENST00000428839	TCONS_00198142	XLOC_040013	ENSG00000172061	LRRC15	protein_coding	-
CUFF.47480.2	TCONS_00273714	XLOC_058672	NA	NA	NA	-
CUFF.47480.3	TCONS_00273715	XLOC_058672	NA	NA	NA	-
CUFF.47480.4	TCONS_00273716	XLOC_058672	NA	NA	NA	-
ENST00000331511	TCONS_00273719	XLOC_058672	ENSG00000131831	RAI2	protein_coding	-
ENST00000360011	TCONS_00273718	XLOC_058672	ENSG00000131831	RAI2	protein_coding	-
ENST00000415486	TCONS_00273717	XLOC_058672	ENSG00000131831	RAI2	protein_coding	-
ENST00000451717	TCONS_00273720	XLOC_058672	ENSG00000131831	RAI2	protein_coding	-
ENST00000509491	TCONS_00273722	XLOC_058672	ENSG00000131831	RAI2	protein_coding	-
ENST00000545871	TCONS_00273721	XLOC_058672	ENSG00000131831	RAI2	protein_coding	-
CUFF.32882.1	TCONS_00204678	XLOC_041652	NA	NA	NA	-
CUFF.32882.2	TCONS_00204674	XLOC_041652	NA	NA	NA	-
CUFF.32882.3	TCONS_00204675	XLOC_041652	NA	NA	NA	-
CUFF.32882.4	TCONS_00204677	XLOC_041652	NA	NA	NA	-
CUFF.32882.5	TCONS_00204676	XLOC_041652	NA	NA	NA	-
ENST00000290974	TCONS_00204680	XLOC_041652	ENSG00000159733	ZFYVE28	protein_coding	-
ENST00000503000	TCONS_00204687	XLOC_041652	ENSG00000159733	ZFYVE28	protein_coding	-
ENST00000504743	TCONS_00204689	XLOC_041652	ENSG00000159733	ZFYVE28	processed_transcript	-
ENST00000508184	TCONS_00204688	XLOC_041652	ENSG00000159733	ZFYVE28	protein_coding	-
ENST00000508471	TCONS_00204679	XLOC_041652	ENSG00000159733	ZFYVE28	protein_coding	-
ENST00000509171	TCONS_00204686	XLOC_041652	ENSG00000159733	ZFYVE28	protein_coding	-
ENST00000511071	TCONS_00204681	XLOC_041652	ENSG00000159733	ZFYVE28	protein_coding	-
ENST00000514248	TCONS_00204683	XLOC_041652	ENSG00000159733	ZFYVE28	retained_intron	-
ENST00000515169	TCONS_00204685	XLOC_041652	ENSG00000159733	ZFYVE28	protein_coding	-
ENST00000515312	TCONS_00204682	XLOC_041652	ENSG00000159733	ZFYVE28	protein_coding	-
CUFF.18258.1	TCONS_00118164	XLOC_024446	NA	NA	NA	-
ENST00000167586	TCONS_00118165	XLOC_024446	ENSG00000186847	KRT14	protein_coding	-
ENST00000441550	TCONS_00118166	XLOC_024446	ENSG00000186847	KRT14	retained_intron	-
ENST00000476662	TCONS_00118167	XLOC_024446	ENSG00000186847	KRT14	retained_intron	-
CUFF.8258.12	TCONS_00040554	XLOC_008916	NA	NA	NA	-
CUFF.8258.2	TCONS_00040543	XLOC_008916	NA	NA	NA	-
CUFF.8258.3	TCONS_00040544	XLOC_008916	NA	NA	NA	-
CUFF.8258.4	TCONS_00040545	XLOC_008916	NA	NA	NA	-
CUFF.8258.5	TCONS_00040546	XLOC_008916	NA	NA	NA	-
ENST00000278559	TCONS_00040547	XLOC_008916	ENSG00000149260	CAPN5	protein_coding	-
ENST00000456580	TCONS_00040550	XLOC_008916	ENSG00000149260	CAPN5	protein_coding	-
ENST00000527066	TCONS_00040548	XLOC_008916	ENSG00000149260	CAPN5	protein_coding	-
ENST00000527129	TCONS_00040553	XLOC_008916	ENSG00000149260	CAPN5	retained_intron	-
ENST00000529629	TCONS_00040549	XLOC_008916	ENSG00000149260	CAPN5	protein_coding	-
ENST00000531028	TCONS_00040542	XLOC_008916	ENSG00000149260	CAPN5	protein_coding	-
ENST00000533889	TCONS_00040551	XLOC_008916	ENSG00000149260	CAPN5	retained_intron	-
CUFF.36401.1	TCONS_00213301	XLOC_043881	NA	NA	NA	-
CUFF.36401.10	TCONS_00213302	XLOC_043881	NA	NA	NA	-
CUFF.36401.16	TCONS_00213315	XLOC_043881	NA	NA	NA	-
CUFF.36401.17	TCONS_00213316	XLOC_043881	NA	NA	NA	-
CUFF.36401.18	TCONS_00213317	XLOC_043881	NA	NA	NA	-
CUFF.36401.2	TCONS_00213303	XLOC_043881	NA	NA	NA	-
CUFF.36401.20	TCONS_00213318	XLOC_043881	NA	NA	NA	-
CUFF.36401.21	TCONS_00213319	XLOC_043881	NA	NA	NA	-
CUFF.36401.3	TCONS_00213304	XLOC_043881	NA	NA	NA	-
CUFF.36401.30	TCONS_00213330	XLOC_043881	NA	NA	NA	-
CUFF.36401.4	TCONS_00213305	XLOC_043881	NA	NA	NA	-
CUFF.36401.5	TCONS_00213306	XLOC_043881	NA	NA	NA	-
CUFF.36401.6	TCONS_00213307	XLOC_043881	NA	NA	NA	-
CUFF.36401.7	TCONS_00213308	XLOC_043881	NA	NA	NA	-
CUFF.36401.8	TCONS_00213309	XLOC_043881	NA	NA	NA	-
CUFF.36401.9	TCONS_00213310	XLOC_043881	NA	NA	NA	-
ENST00000261367	TCONS_00213325	XLOC_043881	ENSG00000064692	SNCAIP	protein_coding	-
ENST00000261368	TCONS_00213320	XLOC_043881	ENSG00000064692	SNCAIP	protein_coding	-
ENST00000379538	TCONS_00213322	XLOC_043881	ENSG00000064692	SNCAIP	protein_coding	-
ENST00000395466	TCONS_00213333	XLOC_043881	ENSG00000064692	SNCAIP	nonsense_mediated_decay	-
ENST00000395469	TCONS_00213334	XLOC_043881	ENSG00000064692	SNCAIP	nonsense_mediated_decay	-
ENST00000414317	TCONS_00213331	XLOC_043881	ENSG00000064692	SNCAIP	protein_coding	-
ENST00000504884	TCONS_00213332	XLOC_043881	ENSG00000064692	SNCAIP	protein_coding	-
ENST00000506272	TCONS_00213312	XLOC_043881	ENSG00000064692	SNCAIP	protein_coding	-
ENST00000508017	TCONS_00213328	XLOC_043881	ENSG00000064692	SNCAIP	nonsense_mediated_decay	-
ENST00000508681	TCONS_00213313	XLOC_043881	ENSG00000064692	SNCAIP	protein_coding	-
ENST00000509023	TCONS_00213327	XLOC_043881	ENSG00000064692	SNCAIP	nonsense_mediated_decay	-
ENST00000509154	TCONS_00213314	XLOC_043881	ENSG00000064692	SNCAIP	protein_coding	-
ENST00000509652	TCONS_00213329	XLOC_043881	ENSG00000064692	SNCAIP	protein_coding	-
ENST00000510003	TCONS_00213326	XLOC_043881	ENSG00000064692	SNCAIP	retained_intron	-
ENST00000510658	TCONS_00213311	XLOC_043881	ENSG00000064692	SNCAIP	nonsense_mediated_decay	-
ENST00000512146	TCONS_00213335	XLOC_043881	ENSG00000064692	SNCAIP	nonsense_mediated_decay	-
ENST00000512385	TCONS_00213321	XLOC_043881	ENSG00000064692	SNCAIP	nonsense_mediated_decay	-
ENST00000513719	TCONS_00213337	XLOC_043881	ENSG00000064692	SNCAIP	retained_intron	-
ENST00000514467	TCONS_00213300	XLOC_043881	ENSG00000064692	SNCAIP	protein_coding	-
ENST00000514497	TCONS_00213324	XLOC_043881	ENSG00000064692	SNCAIP	protein_coding	-
ENST00000515215	TCONS_00213336	XLOC_043881	ENSG00000064692	SNCAIP	nonsense_mediated_decay	-
ENST00000542191	TCONS_00213323	XLOC_043881	ENSG00000064692	SNCAIP	protein_coding	-
CUFF.23004.2	TCONS_00136362	XLOC_027788	NA	NA	NA	-
ENST00000389623	TCONS_00136365	XLOC_027788	ENSG00000179954	SSC5D	protein_coding	-
ENST00000587166	TCONS_00136364	XLOC_027788	ENSG00000179954	SSC5D	protein_coding	-
ENST00000588254	TCONS_00136363	XLOC_027788	ENSG00000179954	SSC5D	retained_intron	-
ENST00000589020	TCONS_00136366	XLOC_027788	ENSG00000179954	SSC5D	protein_coding	-
ENST00000594321	TCONS_00136361	XLOC_027788	ENSG00000179954	SSC5D	protein_coding	-
CUFF.9341.1	TCONS_00052527	XLOC_011327	NA	NA	NA	novel
CUFF.9341.11	TCONS_00052533	XLOC_011327	NA	NA	NA	novel
CUFF.9341.2	TCONS_00052526	XLOC_011327	NA	NA	NA	novel
CUFF.9341.3	TCONS_00052528	XLOC_011327	NA	NA	NA	-
CUFF.9341.4	TCONS_00052523	XLOC_011327	NA	NA	NA	novel
CUFF.9341.5	TCONS_00052524	XLOC_011327	NA	NA	NA	novel
CUFF.9341.6	TCONS_00052525	XLOC_011327	NA	NA	NA	novel
CUFF.9341.7	TCONS_00052530	XLOC_011327	NA	NA	NA	-
ENST00000427111	TCONS_00052531	XLOC_011327	ENSG00000237248	LINC00987	lincRNA	known
ENST00000538219	TCONS_00052532	XLOC_011327	ENSG00000256427	AC010175.1	lincRNA	known
CUFF.31900.2	TCONS_00187897	XLOC_038189	NA	NA	NA	-
ENST00000309575	TCONS_00187896	XLOC_038189	ENSG00000175040	CHST2	protein_coding	-
ENST00000465880	TCONS_00187899	XLOC_038189	ENSG00000241679	AC018450.1	lincRNA	known
ENST00000483262	TCONS_00187898	XLOC_038189	ENSG00000241679	AC018450.1	3prime_overlapping_ncRNA	known
CUFF.3674.1	TCONS_00022725	XLOC_004601	NA	NA	NA	-
CUFF.3674.2	TCONS_00022726	XLOC_004601	NA	NA	NA	-
CUFF.3674.4	TCONS_00022727	XLOC_004601	NA	NA	NA	-
ENST00000309017	TCONS_00022724	XLOC_004601	ENSG00000143851	PTPN7	protein_coding	-
ENST00000367279	TCONS_00022723	XLOC_004601	ENSG00000143851	PTPN7	protein_coding	-
ENST00000435759	TCONS_00022740	XLOC_004601	ENSG00000143851	PTPN7	protein_coding	-
ENST00000462815	TCONS_00022729	XLOC_004601	ENSG00000143851	PTPN7	nonsense_mediated_decay	-
ENST00000464870	TCONS_00022738	XLOC_004601	ENSG00000143851	PTPN7	protein_coding	-
ENST00000467283	TCONS_00022739	XLOC_004601	ENSG00000143851	PTPN7	protein_coding	-
ENST00000468385	TCONS_00022744	XLOC_004601	ENSG00000143851	PTPN7	retained_intron	-
ENST00000476061	TCONS_00022737	XLOC_004601	ENSG00000143851	PTPN7	protein_coding	-
ENST00000477554	TCONS_00022732	XLOC_004601	ENSG00000143851	PTPN7	protein_coding	-
ENST00000477625	TCONS_00022734	XLOC_004601	ENSG00000143851	PTPN7	protein_coding	-
ENST00000479092	TCONS_00022736	XLOC_004601	ENSG00000143851	PTPN7	processed_transcript	-
ENST00000480836	TCONS_00022731	XLOC_004601	ENSG00000143851	PTPN7	nonsense_mediated_decay	-
ENST00000486116	TCONS_00022741	XLOC_004601	ENSG00000143851	PTPN7	protein_coding	-
ENST00000491584	TCONS_00022742	XLOC_004601	ENSG00000143851	PTPN7	retained_intron	-
ENST00000492451	TCONS_00022743	XLOC_004601	ENSG00000143851	PTPN7	protein_coding	-
ENST00000492977	TCONS_00022733	XLOC_004601	ENSG00000143851	PTPN7	processed_transcript	-
ENST00000495688	TCONS_00022728	XLOC_004601	ENSG00000143851	PTPN7	nonsense_mediated_decay	-
ENST00000496197	TCONS_00022730	XLOC_004601	ENSG00000143851	PTPN7	nonsense_mediated_decay	-
ENST00000629151	TCONS_00022735	XLOC_004601	ENSG00000143851	PTPN7	protein_coding	-
CUFF.20755.1	TCONS_00138662	XLOC_028104	NA	NA	NA	-
CUFF.20755.2	TCONS_00138663	XLOC_028104	NA	NA	NA	-
CUFF.20755.3	TCONS_00138658	XLOC_028104	NA	NA	NA	-
CUFF.20755.4	TCONS_00138659	XLOC_028104	NA	NA	NA	-
CUFF.20755.5	TCONS_00138660	XLOC_028104	NA	NA	NA	-
CUFF.20755.6	TCONS_00138661	XLOC_028104	NA	NA	NA	-
ENST00000397910	TCONS_00138664	XLOC_028104	ENSG00000181143	MUC16	protein_coding	-
ENST00000596768	TCONS_00138665	XLOC_028104	ENSG00000181143	MUC16	nonsense_mediated_decay	-
ENST00000596956	TCONS_00138668	XLOC_028104	ENSG00000181143	MUC16	processed_transcript	-
ENST00000599436	TCONS_00138666	XLOC_028104	ENSG00000181143	MUC16	protein_coding	-
ENST00000601404	TCONS_00138667	XLOC_028104	ENSG00000181143	MUC16	nonsense_mediated_decay	-
CUFF.40381.13	TCONS_00242589	XLOC_050816	NA	NA	NA	-
CUFF.40381.15	TCONS_00242587	XLOC_050816	NA	NA	NA	-
CUFF.40381.16	TCONS_00242590	XLOC_050816	NA	NA	NA	-
CUFF.40381.2	TCONS_00242578	XLOC_050816	NA	NA	NA	-
CUFF.40381.3	TCONS_00242579	XLOC_050816	NA	NA	NA	-
CUFF.40381.4	TCONS_00242576	XLOC_050816	NA	NA	NA	-
CUFF.40381.5	TCONS_00242577	XLOC_050816	NA	NA	NA	-
ENST00000332878	TCONS_00242591	XLOC_050816	ENSG00000183742	MACC1	protein_coding	-
ENST00000400331	TCONS_00242588	XLOC_050816	ENSG00000183742	MACC1	protein_coding	-
ENST00000415499	TCONS_00242582	XLOC_050816	ENSG00000243004	AC005062.1	sense_overlapping	known
ENST00000418442	TCONS_00242585	XLOC_050816	ENSG00000243004	AC005062.1	sense_overlapping	known
ENST00000424516	TCONS_00242584	XLOC_050816	ENSG00000243004	AC005062.1	sense_overlapping	known
ENST00000428100	TCONS_00242586	XLOC_050816	ENSG00000243004	AC005062.1	sense_overlapping	known
ENST00000435968	TCONS_00242581	XLOC_050816	ENSG00000243004	AC005062.1	sense_overlapping	known
ENST00000437191	TCONS_00242583	XLOC_050816	ENSG00000243004	AC005062.1	sense_overlapping	known
ENST00000449573	TCONS_00242580	XLOC_050816	ENSG00000243004	AC005062.1	sense_overlapping	known
ENST00000457921	TCONS_00242575	XLOC_050816	ENSG00000243004	AC005062.1	sense_overlapping	known
ENST00000471019	TCONS_00242593	XLOC_050816	ENSG00000183742	MACC1	processed_transcript	-
ENST00000483317	TCONS_00242594	XLOC_050816	ENSG00000183742	MACC1	retained_intron	-
ENST00000589011	TCONS_00242592	XLOC_050816	ENSG00000183742	MACC1	protein_coding	-
CUFF.35108.1	TCONS_00203930	XLOC_041496	NA	NA	NA	-
CUFF.35108.10	TCONS_00203938	XLOC_041496	NA	NA	NA	-
CUFF.35108.11	TCONS_00203939	XLOC_041496	NA	NA	NA	-
CUFF.35108.12	TCONS_00203946	XLOC_041496	NA	NA	NA	novel
CUFF.35108.13	TCONS_00203940	XLOC_041496	NA	NA	NA	-
CUFF.35108.14	TCONS_00203941	XLOC_041496	NA	NA	NA	-
CUFF.35108.15	TCONS_00203942	XLOC_041496	NA	NA	NA	-
CUFF.35108.18	TCONS_00203943	XLOC_041496	NA	NA	NA	-
CUFF.35108.3	TCONS_00203933	XLOC_041496	NA	NA	NA	-
CUFF.35108.4	TCONS_00203934	XLOC_041496	NA	NA	NA	-
CUFF.35108.51	TCONS_00203981	XLOC_041496	NA	NA	NA	-
CUFF.35108.53	TCONS_00203982	XLOC_041496	NA	NA	NA	-
CUFF.35108.6	TCONS_00203935	XLOC_041496	NA	NA	NA	-
CUFF.35108.7	TCONS_00203944	XLOC_041496	NA	NA	NA	-
CUFF.35108.8	TCONS_00203947	XLOC_041496	NA	NA	NA	novel
CUFF.35108.9	TCONS_00203945	XLOC_041496	NA	NA	NA	-
ENST00000502334	TCONS_00203949	XLOC_041496	ENSG00000237125	HAND2-AS1	antisense_RNA	known
ENST00000502896	TCONS_00203956	XLOC_041496	ENSG00000237125	HAND2-AS1	antisense_RNA	known
ENST00000502941	TCONS_00203950	XLOC_041496	ENSG00000237125	HAND2-AS1	antisense_RNA	known
ENST00000503198	TCONS_00203963	XLOC_041496	ENSG00000237125	HAND2-AS1	antisense_RNA	known
ENST00000503309	TCONS_00203973	XLOC_041496	ENSG00000237125	HAND2-AS1	antisense_RNA	known
ENST00000503474	TCONS_00203971	XLOC_041496	ENSG00000237125	HAND2-AS1	antisense_RNA	known
ENST00000504429	TCONS_00203980	XLOC_041496	ENSG00000237125	HAND2-AS1	antisense_RNA	known
ENST00000504740	TCONS_00203975	XLOC_041496	ENSG00000237125	HAND2-AS1	antisense_RNA	known
ENST00000505032	TCONS_00203966	XLOC_041496	ENSG00000237125	HAND2-AS1	antisense_RNA	known
ENST00000505621	TCONS_00203957	XLOC_041496	ENSG00000237125	HAND2-AS1	antisense_RNA	known
ENST00000505817	TCONS_00203977	XLOC_041496	ENSG00000237125	HAND2-AS1	antisense_RNA	known
ENST00000507062	TCONS_00203937	XLOC_041496	ENSG00000237125	HAND2-AS1	antisense_RNA	known
ENST00000507322	TCONS_00203951	XLOC_041496	ENSG00000237125	HAND2-AS1	antisense_RNA	known
ENST00000507571	TCONS_00203958	XLOC_041496	ENSG00000237125	HAND2-AS1	antisense_RNA	known
ENST00000507636	TCONS_00203952	XLOC_041496	ENSG00000237125	HAND2-AS1	antisense_RNA	known
ENST00000508534	TCONS_00203959	XLOC_041496	ENSG00000237125	HAND2-AS1	antisense_RNA	known
ENST00000508887	TCONS_00203976	XLOC_041496	ENSG00000237125	HAND2-AS1	antisense_RNA	known
ENST00000509640	TCONS_00203953	XLOC_041496	ENSG00000237125	HAND2-AS1	antisense_RNA	known
ENST00000509866	TCONS_00203969	XLOC_041496	ENSG00000237125	HAND2-AS1	antisense_RNA	known
ENST00000510221	TCONS_00203954	XLOC_041496	ENSG00000237125	HAND2-AS1	antisense_RNA	known
ENST00000510268	TCONS_00203979	XLOC_041496	ENSG00000237125	HAND2-AS1	antisense_RNA	known
ENST00000510339	TCONS_00203960	XLOC_041496	ENSG00000237125	HAND2-AS1	antisense_RNA	known
ENST00000511196	TCONS_00203964	XLOC_041496	ENSG00000237125	HAND2-AS1	antisense_RNA	known
ENST00000511728	TCONS_00203968	XLOC_041496	ENSG00000237125	HAND2-AS1	antisense_RNA	known
ENST00000512099	TCONS_00203931	XLOC_041496	ENSG00000237125	HAND2-AS1	antisense_RNA	known
ENST00000512209	TCONS_00203974	XLOC_041496	ENSG00000237125	HAND2-AS1	antisense_RNA	known
ENST00000512246	TCONS_00203955	XLOC_041496	ENSG00000237125	HAND2-AS1	antisense_RNA	known
ENST00000512929	TCONS_00203948	XLOC_041496	ENSG00000237125	HAND2-AS1	antisense_RNA	known
ENST00000512943	TCONS_00203970	XLOC_041496	ENSG00000237125	HAND2-AS1	antisense_RNA	known
ENST00000514431	TCONS_00203978	XLOC_041496	ENSG00000237125	HAND2-AS1	antisense_RNA	known
ENST00000514673	TCONS_00203936	XLOC_041496	ENSG00000237125	HAND2-AS1	antisense_RNA	known
ENST00000515310	TCONS_00203932	XLOC_041496	ENSG00000237125	HAND2-AS1	antisense_RNA	known
ENST00000515345	TCONS_00203972	XLOC_041496	ENSG00000237125	HAND2-AS1	antisense_RNA	known
ENST00000515350	TCONS_00203961	XLOC_041496	ENSG00000237125	HAND2-AS1	antisense_RNA	known
ENST00000515376	TCONS_00203965	XLOC_041496	ENSG00000237125	HAND2-AS1	antisense_RNA	known
ENST00000515741	TCONS_00203967	XLOC_041496	ENSG00000237125	HAND2-AS1	antisense_RNA	known
ENST00000616485	TCONS_00203962	XLOC_041496	ENSG00000237125	HAND2-AS1	antisense_RNA	known
CUFF.8763.2	TCONS_00041909	XLOC_009234	NA	NA	NA	-
ENST00000361763	TCONS_00041910	XLOC_009234	ENSG00000198851	CD3E	protein_coding	-
ENST00000526146	TCONS_00041913	XLOC_009234	ENSG00000198851	CD3E	retained_intron	-
ENST00000528435	TCONS_00041912	XLOC_009234	ENSG00000198851	CD3E	retained_intron	-
ENST00000528600	TCONS_00041914	XLOC_009234	ENSG00000198851	CD3E	protein_coding	-
ENST00000529713	TCONS_00041911	XLOC_009234	ENSG00000198851	CD3E	retained_intron	-
ENST00000531913	TCONS_00041915	XLOC_009234	ENSG00000198851	CD3E	retained_intron	-
CUFF.2068.2	TCONS_00018377	XLOC_003714	NA	NA	NA	-
CUFF.2068.3	TCONS_00018378	XLOC_003714	NA	NA	NA	-
CUFF.2068.5	TCONS_00018379	XLOC_003714	NA	NA	NA	-
ENST00000353414	TCONS_00018381	XLOC_003714	ENSG00000060718	COL11A1	protein_coding	-
ENST00000358392	TCONS_00018380	XLOC_003714	ENSG00000060718	COL11A1	protein_coding	-
ENST00000370096	TCONS_00018376	XLOC_003714	ENSG00000060718	COL11A1	protein_coding	-
ENST00000427239	TCONS_00018389	XLOC_003714	ENSG00000060718	COL11A1	protein_coding	-
ENST00000447608	TCONS_00018390	XLOC_003714	ENSG00000060718	COL11A1	protein_coding	-
ENST00000461720	TCONS_00018387	XLOC_003714	ENSG00000060718	COL11A1	processed_transcript	-
ENST00000465209	TCONS_00018386	XLOC_003714	ENSG00000060718	COL11A1	retained_intron	-
ENST00000470170	TCONS_00018384	XLOC_003714	ENSG00000060718	COL11A1	retained_intron	-
ENST00000475980	TCONS_00018388	XLOC_003714	ENSG00000060718	COL11A1	processed_transcript	-
ENST00000512756	TCONS_00018385	XLOC_003714	ENSG00000060718	COL11A1	protein_coding	-
ENST00000635193	TCONS_00018382	XLOC_003714	ENSG00000060718	COL11A1	nonsense_mediated_decay	-
ENST00000639098	TCONS_00018383	XLOC_003714	ENSG00000060718	COL11A1	processed_transcript	-
CUFF.24807.1	TCONS_00149849	XLOC_030101	NA	NA	NA	-
CUFF.24807.3	TCONS_00149851	XLOC_030101	NA	NA	NA	-
CUFF.24807.4	TCONS_00149852	XLOC_030101	NA	NA	NA	-
CUFF.24807.6	TCONS_00149854	XLOC_030101	NA	NA	NA	-
ENST00000264972	TCONS_00149850	XLOC_030101	ENSG00000115085	ZAP70	protein_coding	-
ENST00000451498	TCONS_00149858	XLOC_030101	ENSG00000115085	ZAP70	protein_coding	-
ENST00000463643	TCONS_00149855	XLOC_030101	ENSG00000115085	ZAP70	processed_transcript	-
ENST00000483781	TCONS_00149853	XLOC_030101	ENSG00000115085	ZAP70	retained_intron	-
ENST00000487283	TCONS_00149857	XLOC_030101	ENSG00000115085	ZAP70	retained_intron	-
ENST00000489250	TCONS_00149860	XLOC_030101	ENSG00000115085	ZAP70	retained_intron	-
ENST00000495754	TCONS_00149859	XLOC_030101	ENSG00000115085	ZAP70	retained_intron	-
ENST00000498836	TCONS_00149856	XLOC_030101	ENSG00000115085	ZAP70	retained_intron	-
CUFF.20826.12	TCONS_00130012	XLOC_026783	NA	NA	NA	-
CUFF.20826.2	TCONS_00130002	XLOC_026783	NA	NA	NA	-
CUFF.20826.3	TCONS_00130003	XLOC_026783	NA	NA	NA	-
CUFF.20826.4	TCONS_00130004	XLOC_026783	NA	NA	NA	-
CUFF.20826.8	TCONS_00130009	XLOC_026783	NA	NA	NA	-
CUFF.20826.9	TCONS_00130010	XLOC_026783	NA	NA	NA	-
ENST00000252456	TCONS_00130001	XLOC_026783	ENSG00000130176	CNN1	protein_coding	-
ENST00000535659	TCONS_00130006	XLOC_026783	ENSG00000130176	CNN1	protein_coding	-
ENST00000585869	TCONS_00130011	XLOC_026783	ENSG00000130176	CNN1	protein_coding	-
ENST00000586059	TCONS_00130008	XLOC_026783	ENSG00000130176	CNN1	protein_coding	-
ENST00000586577	TCONS_00130015	XLOC_026783	ENSG00000130176	CNN1	protein_coding	-
ENST00000587087	TCONS_00130013	XLOC_026783	ENSG00000130176	CNN1	protein_coding	-
ENST00000588468	TCONS_00130007	XLOC_026783	ENSG00000130176	CNN1	processed_transcript	-
ENST00000588935	TCONS_00130016	XLOC_026783	ENSG00000130176	CNN1	protein_coding	-
ENST00000592338	TCONS_00130014	XLOC_026783	ENSG00000130176	CNN1	protein_coding	-
ENST00000592923	TCONS_00130005	XLOC_026783	ENSG00000130176	CNN1	protein_coding	-
CUFF.10022.2	TCONS_00054629	XLOC_011741	NA	NA	NA	-
ENST00000301464	TCONS_00054631	XLOC_011741	ENSG00000167779	IGFBP6	protein_coding	-
ENST00000548176	TCONS_00054632	XLOC_011741	ENSG00000167779	IGFBP6	nonsense_mediated_decay	-
ENST00000548547	TCONS_00054630	XLOC_011741	ENSG00000167779	IGFBP6	protein_coding	-
ENST00000549628	TCONS_00054633	XLOC_011741	ENSG00000167779	IGFBP6	processed_transcript	-
CUFF.37031.1	TCONS_00215617	XLOC_044299	NA	NA	NA	-
CUFF.37031.10	TCONS_00215623	XLOC_044299	NA	NA	NA	-
CUFF.37031.11	TCONS_00215624	XLOC_044299	NA	NA	NA	-
CUFF.37031.12	TCONS_00215625	XLOC_044299	NA	NA	NA	-
CUFF.37031.13	TCONS_00215626	XLOC_044299	NA	NA	NA	-
CUFF.37031.14	TCONS_00215627	XLOC_044299	NA	NA	NA	-
CUFF.37031.6	TCONS_00215621	XLOC_044299	NA	NA	NA	-
CUFF.37031.7	TCONS_00215628	XLOC_044299	NA	NA	NA	-
CUFF.37031.8	TCONS_00215629	XLOC_044299	NA	NA	NA	-
CUFF.37031.9	TCONS_00215630	XLOC_044299	NA	NA	NA	-
ENST00000265294	TCONS_00215632	XLOC_044299	ENSG00000094755	GABRP	protein_coding	-
ENST00000518122	TCONS_00215631	XLOC_044299	ENSG00000094755	GABRP	protein_coding	-
ENST00000518525	TCONS_00215622	XLOC_044299	ENSG00000094755	GABRP	protein_coding	-
ENST00000519137	TCONS_00215635	XLOC_044299	ENSG00000094755	GABRP	retained_intron	-
ENST00000519196	TCONS_00215619	XLOC_044299	ENSG00000094755	GABRP	protein_coding	-
ENST00000519385	TCONS_00215633	XLOC_044299	ENSG00000094755	GABRP	protein_coding	-
ENST00000519598	TCONS_00215634	XLOC_044299	ENSG00000094755	GABRP	protein_coding	-
ENST00000521009	TCONS_00215618	XLOC_044299	ENSG00000094755	GABRP	protein_coding	-
ENST00000521481	TCONS_00215616	XLOC_044299	ENSG00000094755	GABRP	protein_coding	-
ENST00000522868	TCONS_00215620	XLOC_044299	ENSG00000094755	GABRP	protein_coding	-
CUFF.34419.1	TCONS_00203095	XLOC_041282	NA	NA	NA	-
CUFF.34419.2	TCONS_00203096	XLOC_041282	NA	NA	NA	-
CUFF.34419.4	TCONS_00203098	XLOC_041282	NA	NA	NA	-
CUFF.34419.9	TCONS_00203103	XLOC_041282	NA	NA	NA	-
ENST00000296545	TCONS_00203099	XLOC_041282	ENSG00000164136	IL15	protein_coding	-
ENST00000320650	TCONS_00203097	XLOC_041282	ENSG00000164136	IL15	protein_coding	-
ENST00000394159	TCONS_00203105	XLOC_041282	ENSG00000164136	IL15	protein_coding	-
ENST00000477265	TCONS_00203102	XLOC_041282	ENSG00000164136	IL15	protein_coding	-
ENST00000505351	TCONS_00203104	XLOC_041282	ENSG00000164136	IL15	retained_intron	-
ENST00000509249	TCONS_00203106	XLOC_041282	ENSG00000164136	IL15	retained_intron	-
ENST00000514653	TCONS_00203100	XLOC_041282	ENSG00000164136	IL15	protein_coding	-
ENST00000529613	TCONS_00203101	XLOC_041282	ENSG00000164136	IL15	protein_coding	-
CUFF.19050.10	TCONS_00111873	XLOC_023402	NA	NA	NA	-
CUFF.19050.11	TCONS_00111871	XLOC_023402	NA	NA	NA	-
CUFF.19050.14	TCONS_00111883	XLOC_023402	NA	NA	NA	-
CUFF.19050.32	TCONS_00111900	XLOC_023402	NA	NA	NA	-
CUFF.19050.4	TCONS_00111878	XLOC_023402	NA	NA	NA	-
CUFF.19050.6	TCONS_00111879	XLOC_023402	NA	NA	NA	-
CUFF.19050.7	TCONS_00111874	XLOC_023402	NA	NA	NA	-
CUFF.19050.8	TCONS_00111875	XLOC_023402	NA	NA	NA	-
CUFF.19050.9	TCONS_00111876	XLOC_023402	NA	NA	NA	-
ENST00000290863	TCONS_00111887	XLOC_023402	ENSG00000159640	ACE	protein_coding	-
ENST00000290866	TCONS_00111881	XLOC_023402	ENSG00000159640	ACE	protein_coding	-
ENST00000413513	TCONS_00111890	XLOC_023402	ENSG00000159640	ACE	protein_coding	-
ENST00000423435	TCONS_00111901	XLOC_023402	ENSG00000224353	ACE3P	transcribed_unprocessed_pseudogene	-
ENST00000428043	TCONS_00111877	XLOC_023402	ENSG00000159640	ACE	protein_coding	-
ENST00000577418	TCONS_00111895	XLOC_023402	ENSG00000159640	ACE	processed_transcript	-
ENST00000577647	TCONS_00111886	XLOC_023402	ENSG00000264813	AC113554.2	nonsense_mediated_decay	-
ENST00000578679	TCONS_00111897	XLOC_023402	ENSG00000159640	ACE	retained_intron	-
ENST00000578839	TCONS_00111889	XLOC_023402	ENSG00000159640	ACE	nonsense_mediated_decay	-
ENST00000579204	TCONS_00111892	XLOC_023402	ENSG00000159640	ACE	nonsense_mediated_decay	-
ENST00000579314	TCONS_00111891	XLOC_023402	ENSG00000159640	ACE	nonsense_mediated_decay	-
ENST00000579409	TCONS_00111898	XLOC_023402	ENSG00000159640	ACE	protein_coding	-
ENST00000579462	TCONS_00111880	XLOC_023402	ENSG00000159640	ACE	retained_intron	-
ENST00000579726	TCONS_00111885	XLOC_023402	ENSG00000159640	ACE	nonsense_mediated_decay	-
ENST00000580318	TCONS_00111884	XLOC_023402	ENSG00000159640	ACE	retained_intron	-
ENST00000582005	TCONS_00111888	XLOC_023402	ENSG00000159640	ACE	nonsense_mediated_decay	-
ENST00000582244	TCONS_00111899	XLOC_023402	ENSG00000159640	ACE	retained_intron	-
ENST00000582627	TCONS_00111882	XLOC_023402	ENSG00000159640	ACE	protein_coding	-
ENST00000582678	TCONS_00111872	XLOC_023402	ENSG00000159640	ACE	nonsense_mediated_decay	-
ENST00000582761	TCONS_00111894	XLOC_023402	ENSG00000159640	ACE	protein_coding	-
ENST00000583336	TCONS_00111869	XLOC_023402	ENSG00000159640	ACE	processed_transcript	-
ENST00000583645	TCONS_00111896	XLOC_023402	ENSG00000159640	ACE	retained_intron	-
ENST00000584529	TCONS_00111870	XLOC_023402	ENSG00000159640	ACE	processed_transcript	-
ENST00000584865	TCONS_00111893	XLOC_023402	ENSG00000159640	ACE	retained_intron	-
CUFF.10153.10	TCONS_00062899	XLOC_013236	NA	NA	NA	-
CUFF.10153.2	TCONS_00062895	XLOC_013236	NA	NA	NA	-
CUFF.10153.3	TCONS_00062896	XLOC_013236	NA	NA	NA	-
CUFF.10153.4	TCONS_00062897	XLOC_013236	NA	NA	NA	-
CUFF.10153.5	TCONS_00062900	XLOC_013236	NA	NA	NA	-
CUFF.10153.6	TCONS_00062901	XLOC_013236	NA	NA	NA	-
CUFF.10153.7	TCONS_00062902	XLOC_013236	NA	NA	NA	-
CUFF.10153.8	TCONS_00062903	XLOC_013236	NA	NA	NA	-
CUFF.10153.9	TCONS_00062904	XLOC_013236	NA	NA	NA	-
ENST00000316577	TCONS_00062909	XLOC_013236	ENSG00000135426	TESPA1	protein_coding	-
ENST00000449076	TCONS_00062908	XLOC_013236	ENSG00000135426	TESPA1	protein_coding	-
ENST00000524622	TCONS_00062898	XLOC_013236	ENSG00000135426	TESPA1	protein_coding	-
ENST00000524668	TCONS_00062916	XLOC_013236	ENSG00000135426	TESPA1	protein_coding	-
ENST00000524923	TCONS_00062905	XLOC_013236	ENSG00000135426	TESPA1	nonsense_mediated_decay	-
ENST00000524959	TCONS_00062912	XLOC_013236	ENSG00000135426	TESPA1	processed_transcript	-
ENST00000525978	TCONS_00062915	XLOC_013236	ENSG00000135426	TESPA1	nonsense_mediated_decay	-
ENST00000526532	TCONS_00062913	XLOC_013236	ENSG00000135426	TESPA1	protein_coding	-
ENST00000528240	TCONS_00062906	XLOC_013236	ENSG00000135426	TESPA1	protein_coding	-
ENST00000531122	TCONS_00062911	XLOC_013236	ENSG00000135426	TESPA1	protein_coding	-
ENST00000532757	TCONS_00062910	XLOC_013236	ENSG00000135426	TESPA1	protein_coding	-
ENST00000532804	TCONS_00062907	XLOC_013236	ENSG00000135426	TESPA1	protein_coding	-
ENST00000533446	TCONS_00062914	XLOC_013236	ENSG00000135426	TESPA1	protein_coding	-
ENST00000533607	TCONS_00062917	XLOC_013236	ENSG00000135426	TESPA1	protein_coding	-
CUFF.30787.2	TCONS_00193469	XLOC_039081	NA	NA	NA	-
CUFF.30787.3	TCONS_00193467	XLOC_039081	NA	NA	NA	-
CUFF.30787.4	TCONS_00193468	XLOC_039081	NA	NA	NA	-
ENST00000264634	TCONS_00193471	XLOC_039081	ENSG00000114251	WNT5A	protein_coding	-
ENST00000474267	TCONS_00193470	XLOC_039081	ENSG00000114251	WNT5A	protein_coding	-
ENST00000482079	TCONS_00193474	XLOC_039081	ENSG00000114251	WNT5A	protein_coding	-
ENST00000493406	TCONS_00193472	XLOC_039081	ENSG00000114251	WNT5A	processed_transcript	-
ENST00000497027	TCONS_00193473	XLOC_039081	ENSG00000114251	WNT5A	protein_coding	-
ENST00000497817	TCONS_00193475	XLOC_039081	ENSG00000114251	WNT5A	retained_intron	-
CUFF.45387.2	TCONS_00265711	XLOC_056281	NA	NA	NA	-
CUFF.45387.3	TCONS_00265712	XLOC_056281	NA	NA	NA	-
ENST00000297785	TCONS_00265710	XLOC_056281	ENSG00000165092	ALDH1A1	protein_coding	-
ENST00000376939	TCONS_00265713	XLOC_056281	ENSG00000165092	ALDH1A1	protein_coding	-
ENST00000419959	TCONS_00265715	XLOC_056281	ENSG00000165092	ALDH1A1	protein_coding	-
ENST00000446946	TCONS_00265716	XLOC_056281	ENSG00000165092	ALDH1A1	protein_coding	-
ENST00000482210	TCONS_00265714	XLOC_056281	ENSG00000165092	ALDH1A1	processed_transcript	-
ENST00000493113	TCONS_00265717	XLOC_056281	ENSG00000165092	ALDH1A1	processed_transcript	-
ENST00000493311	TCONS_00265718	XLOC_056281	ENSG00000165092	ALDH1A1	processed_transcript	-
CUFF.48919.6	TCONS_00272910	XLOC_058499	NA	NA	NA	-
CUFF.48919.7	TCONS_00272911	XLOC_058499	NA	NA	NA	-
ENST00000263519	TCONS_00272909	XLOC_058499	ENSG00000067842	ATP2B3	protein_coding	-
ENST00000349466	TCONS_00272905	XLOC_058499	ENSG00000067842	ATP2B3	protein_coding	-
ENST00000359149	TCONS_00272908	XLOC_058499	ENSG00000067842	ATP2B3	protein_coding	-
ENST00000370186	TCONS_00272906	XLOC_058499	ENSG00000067842	ATP2B3	protein_coding	-
ENST00000393842	TCONS_00272907	XLOC_058499	ENSG00000067842	ATP2B3	protein_coding	-
ENST00000460549	TCONS_00272912	XLOC_058499	ENSG00000067842	ATP2B3	processed_transcript	-
ENST00000496610	TCONS_00272913	XLOC_058499	ENSG00000067842	ATP2B3	processed_transcript	-
CUFF.3519.2	TCONS_00010208	XLOC_002032	NA	NA	NA	-
ENST00000359637	TCONS_00010211	XLOC_002032	ENSG00000000971	CFH	protein_coding	-
ENST00000367429	TCONS_00010207	XLOC_002032	ENSG00000000971	CFH	protein_coding	-
ENST00000466229	TCONS_00010212	XLOC_002032	ENSG00000000971	CFH	retained_intron	-
ENST00000470918	TCONS_00010213	XLOC_002032	ENSG00000000971	CFH	retained_intron	-
ENST00000496761	TCONS_00010210	XLOC_002032	ENSG00000000971	CFH	processed_transcript	-
ENST00000630130	TCONS_00010209	XLOC_002032	ENSG00000000971	CFH	protein_coding	-
CUFF.22605.10	TCONS_00135310	XLOC_027576	NA	NA	NA	-
CUFF.22605.11	TCONS_00135311	XLOC_027576	NA	NA	NA	-
CUFF.22605.2	TCONS_00135302	XLOC_027576	NA	NA	NA	-
CUFF.22605.3	TCONS_00135303	XLOC_027576	NA	NA	NA	-
CUFF.22605.4	TCONS_00135304	XLOC_027576	NA	NA	NA	-
ENST00000262269	TCONS_00135314	XLOC_027576	ENSG00000105357	MYH14	protein_coding	-
ENST00000376970	TCONS_00135306	XLOC_027576	ENSG00000105357	MYH14	protein_coding	-
ENST00000425460	TCONS_00135307	XLOC_027576	ENSG00000105357	MYH14	protein_coding	-
ENST00000440075	TCONS_00135305	XLOC_027576	ENSG00000105357	MYH14	protein_coding	-
ENST00000595016	TCONS_00135315	XLOC_027576	ENSG00000105357	MYH14	retained_intron	-
ENST00000596571	TCONS_00135312	XLOC_027576	ENSG00000105357	MYH14	protein_coding	-
ENST00000597072	TCONS_00135316	XLOC_027576	ENSG00000105357	MYH14	retained_intron	-
ENST00000598205	TCONS_00135301	XLOC_027576	ENSG00000105357	MYH14	protein_coding	-
ENST00000599920	TCONS_00135308	XLOC_027576	ENSG00000105357	MYH14	protein_coding	-
ENST00000601313	TCONS_00135309	XLOC_027576	ENSG00000105357	MYH14	protein_coding	-
CUFF.8755.3	TCONS_00050384	XLOC_010796	NA	NA	NA	-
CUFF.8755.4	TCONS_00050381	XLOC_010796	NA	NA	NA	-
CUFF.8755.5	TCONS_00050385	XLOC_010796	NA	NA	NA	-
ENST00000324727	TCONS_00050383	XLOC_010796	ENSG00000177098	SCN4B	protein_coding	-
ENST00000415030	TCONS_00050382	XLOC_010796	ENSG00000177098	SCN4B	retained_intron	-
ENST00000423160	TCONS_00050386	XLOC_010796	ENSG00000177098	SCN4B	processed_transcript	-
ENST00000529878	TCONS_00050388	XLOC_010796	ENSG00000177098	SCN4B	protein_coding	-
ENST00000531550	TCONS_00050387	XLOC_010796	ENSG00000177098	SCN4B	retained_intron	-
ENST00000532138	TCONS_00050389	XLOC_010796	ENSG00000177098	SCN4B	retained_intron	-
ENST00000337911	TCONS_00037989	XLOC_008575	ENSG00000166961	MS4A15	protein_coding	-
ENST00000405633	TCONS_00037991	XLOC_008575	ENSG00000166961	MS4A15	protein_coding	-
ENST00000429322	TCONS_00037990	XLOC_008575	ENSG00000166961	MS4A15	nonsense_mediated_decay	-
ENST00000528170	TCONS_00037988	XLOC_008575	ENSG00000166961	MS4A15	protein_coding	-
CUFF.22634.2	TCONS_00135457	XLOC_027600	NA	NA	NA	-
CUFF.22634.3	TCONS_00135455	XLOC_027600	NA	NA	NA	-
CUFF.22634.4	TCONS_00135458	XLOC_027600	NA	NA	NA	-
CUFF.22634.9	TCONS_00135464	XLOC_027600	NA	NA	NA	-
ENST00000305628	TCONS_00135460	XLOC_027600	ENSG00000168995	SIGLEC7	protein_coding	-
ENST00000317643	TCONS_00135459	XLOC_027600	ENSG00000168995	SIGLEC7	protein_coding	-
ENST00000536156	TCONS_00135461	XLOC_027600	ENSG00000168995	SIGLEC7	nonsense_mediated_decay	-
ENST00000599250	TCONS_00135465	XLOC_027600	ENSG00000168995	SIGLEC7	retained_intron	-
ENST00000600577	TCONS_00135462	XLOC_027600	ENSG00000168995	SIGLEC7	protein_coding	-
ENST00000601682	TCONS_00135456	XLOC_027600	ENSG00000168995	SIGLEC7	protein_coding	-
CUFF.29565.1	TCONS_00178068	XLOC_036369	NA	NA	NA	-
CUFF.29565.10	TCONS_00178078	XLOC_036369	NA	NA	NA	-
CUFF.29565.11	TCONS_00178079	XLOC_036369	NA	NA	NA	-
CUFF.29565.2	TCONS_00178069	XLOC_036369	NA	NA	NA	-
CUFF.29565.3	TCONS_00178070	XLOC_036369	NA	NA	NA	-
ENST00000401548	TCONS_00178067	XLOC_036369	ENSG00000167077	MEI1	protein_coding	-
ENST00000403492	TCONS_00178086	XLOC_036369	ENSG00000167077	MEI1	protein_coding	-
ENST00000423900	TCONS_00178087	XLOC_036369	ENSG00000167077	MEI1	protein_coding	-
ENST00000460702	TCONS_00178076	XLOC_036369	ENSG00000167077	MEI1	retained_intron	-
ENST00000462246	TCONS_00178077	XLOC_036369	ENSG00000167077	MEI1	processed_transcript	-
ENST00000462450	TCONS_00178081	XLOC_036369	ENSG00000167077	MEI1	retained_intron	-
ENST00000473736	TCONS_00178080	XLOC_036369	ENSG00000167077	MEI1	retained_intron	-
ENST00000476614	TCONS_00178075	XLOC_036369	ENSG00000167077	MEI1	processed_transcript	-
ENST00000476893	TCONS_00178084	XLOC_036369	ENSG00000167077	MEI1	processed_transcript	-
ENST00000482055	TCONS_00178074	XLOC_036369	ENSG00000167077	MEI1	processed_transcript	-
ENST00000484966	TCONS_00178085	XLOC_036369	ENSG00000167077	MEI1	processed_transcript	-
ENST00000487535	TCONS_00178083	XLOC_036369	ENSG00000167077	MEI1	processed_transcript	-
ENST00000492484	TCONS_00178073	XLOC_036369	ENSG00000167077	MEI1	processed_transcript	-
ENST00000498456	TCONS_00178082	XLOC_036369	ENSG00000167077	MEI1	processed_transcript	-
ENST00000540833	TCONS_00178071	XLOC_036369	ENSG00000167077	MEI1	protein_coding	-
CUFF.17756.1	TCONS_00107950	XLOC_022673	NA	NA	NA	-
ENST00000461366	TCONS_00107953	XLOC_022673	ENSG00000128482	RNF112	protein_coding	-
ENST00000574149	TCONS_00107952	XLOC_022673	ENSG00000128482	RNF112	retained_intron	-
ENST00000574782	TCONS_00107955	XLOC_022673	ENSG00000128482	RNF112	retained_intron	-
ENST00000575165	TCONS_00107951	XLOC_022673	ENSG00000128482	RNF112	protein_coding	-
ENST00000580109	TCONS_00107954	XLOC_022673	ENSG00000128482	RNF112	processed_transcript	-
CUFF.39369.1	TCONS_00233619	XLOC_048662	NA	NA	NA	-
ENST00000359015	TCONS_00233620	XLOC_048662	ENSG00000197442	MAP3K5	protein_coding	-
ENST00000463140	TCONS_00233621	XLOC_048662	ENSG00000197442	MAP3K5	processed_transcript	-
CUFF.24844.1	TCONS_00160546	XLOC_032121	NA	NA	NA	-
ENST00000393437	TCONS_00160547	XLOC_032121	ENSG00000170500	LONRF2	protein_coding	-
ENST00000409647	TCONS_00160548	XLOC_032121	ENSG00000170500	LONRF2	protein_coding	-
CUFF.11159.1	TCONS_00058749	XLOC_012477	NA	NA	NA	-
CUFF.11159.2	TCONS_00058750	XLOC_012477	NA	NA	NA	-
ENST00000299308	TCONS_00058754	XLOC_012477	ENSG00000139364	TMEM132B	protein_coding	-
ENST00000418253	TCONS_00058751	XLOC_012477	ENSG00000139364	TMEM132B	processed_transcript	-
ENST00000534945	TCONS_00058755	XLOC_012477	ENSG00000139364	TMEM132B	retained_intron	-
ENST00000535330	TCONS_00058753	XLOC_012477	ENSG00000139364	TMEM132B	processed_transcript	-
ENST00000535886	TCONS_00058757	XLOC_012477	ENSG00000139364	TMEM132B	processed_transcript	-
ENST00000613307	TCONS_00058756	XLOC_012477	ENSG00000139364	TMEM132B	protein_coding	-
CUFF.42602.1	TCONS_00247929	XLOC_051911	NA	NA	NA	-
CUFF.42602.2	TCONS_00247930	XLOC_051911	NA	NA	NA	-
CUFF.42602.3	TCONS_00247928	XLOC_051911	NA	NA	NA	-
ENST00000337323	TCONS_00247933	XLOC_051911	ENSG00000127377	CRYGN	protein_coding	-
ENST00000462809	TCONS_00247932	XLOC_051911	ENSG00000127377	CRYGN	processed_transcript	-
ENST00000476631	TCONS_00247931	XLOC_051911	ENSG00000127377	CRYGN	processed_transcript	-
ENST00000478106	TCONS_00247935	XLOC_051911	ENSG00000127377	CRYGN	protein_coding	-
ENST00000491928	TCONS_00247934	XLOC_051911	ENSG00000127377	CRYGN	protein_coding	-
CUFF.12359.1	TCONS_00072145	XLOC_015723	NA	NA	NA	-
CUFF.12359.10	TCONS_00072165	XLOC_015723	NA	NA	NA	-
CUFF.12359.12	TCONS_00072174	XLOC_015723	NA	NA	NA	-
CUFF.12359.13	TCONS_00072184	XLOC_015723	NA	NA	NA	-
CUFF.12359.15	TCONS_00072190	XLOC_015723	NA	NA	NA	-
CUFF.12359.17	TCONS_00072202	XLOC_015723	NA	NA	NA	-
CUFF.12359.4	TCONS_00072155	XLOC_015723	NA	NA	NA	-
CUFF.12359.5	TCONS_00072156	XLOC_015723	NA	NA	NA	-
CUFF.12359.8	TCONS_00072163	XLOC_015723	NA	NA	NA	-
ENST00000390485	TCONS_00072146	XLOC_015723	ENSG00000211837	TRAJ53	TR_J_gene	-
ENST00000390492	TCONS_00072154	XLOC_015723	ENSG00000211844	TRAJ45	TR_J_gene	-
ENST00000390493	TCONS_00072157	XLOC_015723	ENSG00000211845	TRAJ44	TR_J_gene	-
ENST00000390498	TCONS_00072162	XLOC_015723	ENSG00000211850	TRAJ39	TR_J_gene	-
ENST00000390499	TCONS_00072164	XLOC_015723	ENSG00000211851	TRAJ38	TR_J_gene	-
ENST00000390507	TCONS_00072173	XLOC_015723	ENSG00000211859	TRAJ30	TR_J_gene	-
ENST00000390517	TCONS_00072185	XLOC_015723	ENSG00000211869	TRAJ20	TR_J_gene	-
ENST00000390533	TCONS_00072201	XLOC_015723	ENSG00000211885	TRAJ4	TR_J_gene	-
ENST00000611116	TCONS_00072206	XLOC_015723	ENSG00000277734	TRAC	TR_C_gene	-
CUFF.20245.1	TCONS_00127794	XLOC_026374	NA	NA	NA	-
CUFF.20245.10	TCONS_00127797	XLOC_026374	NA	NA	NA	-
CUFF.20245.2	TCONS_00127800	XLOC_026374	NA	NA	NA	-
CUFF.20245.3	TCONS_00127795	XLOC_026374	NA	NA	NA	-
CUFF.20245.4	TCONS_00127796	XLOC_026374	NA	NA	NA	-
CUFF.20245.5	TCONS_00127793	XLOC_026374	NA	NA	NA	-
CUFF.20245.6	TCONS_00127798	XLOC_026374	NA	NA	NA	-
CUFF.20245.7	TCONS_00127799	XLOC_026374	NA	NA	NA	-
CUFF.20245.8	TCONS_00127801	XLOC_026374	NA	NA	NA	-
CUFF.20245.9	TCONS_00127792	XLOC_026374	NA	NA	NA	-
ENST00000443185	TCONS_00127802	XLOC_026374	ENSG00000101493	ZNF516	protein_coding	-
ENST00000532857	TCONS_00127807	XLOC_026374	ENSG00000101493	ZNF516	protein_coding	-
ENST00000542818	TCONS_00127805	XLOC_026374	ENSG00000101493	ZNF516	protein_coding	-
ENST00000543743	TCONS_00127803	XLOC_026374	ENSG00000101493	ZNF516	processed_transcript	-
ENST00000617840	TCONS_00127804	XLOC_026374	ENSG00000101493	ZNF516	protein_coding	-
CUFF.17321.1	TCONS_00114720	XLOC_023801	NA	NA	NA	-
ENST00000293761	TCONS_00114722	XLOC_023801	ENSG00000161905	ALOX15	protein_coding	-
ENST00000570836	TCONS_00114721	XLOC_023801	ENSG00000161905	ALOX15	protein_coding	-
ENST00000572265	TCONS_00114725	XLOC_023801	ENSG00000161905	ALOX15	protein_coding	-
ENST00000573740	TCONS_00114726	XLOC_023801	ENSG00000161905	ALOX15	retained_intron	-
ENST00000574640	TCONS_00114723	XLOC_023801	ENSG00000161905	ALOX15	protein_coding	-
ENST00000576394	TCONS_00114727	XLOC_023801	ENSG00000161905	ALOX15	protein_coding	-
ENST00000576572	TCONS_00114724	XLOC_023801	ENSG00000161905	ALOX15	retained_intron	-
CUFF.868.11	TCONS_00002677	XLOC_000516	NA	NA	NA	-
CUFF.868.3	TCONS_00002666	XLOC_000516	NA	NA	NA	-
ENST00000333070	TCONS_00002680	XLOC_000516	ENSG00000182866	LCK	protein_coding	-
ENST00000336890	TCONS_00002668	XLOC_000516	ENSG00000182866	LCK	protein_coding	-
ENST00000355928	TCONS_00002671	XLOC_000516	ENSG00000182866	LCK	retained_intron	-
ENST00000373557	TCONS_00002679	XLOC_000516	ENSG00000182866	LCK	protein_coding	-
ENST00000373562	TCONS_00002676	XLOC_000516	ENSG00000182866	LCK	protein_coding	-
ENST00000373564	TCONS_00002667	XLOC_000516	ENSG00000182866	LCK	protein_coding	-
ENST00000461712	TCONS_00002675	XLOC_000516	ENSG00000182866	LCK	protein_coding	-
ENST00000469765	TCONS_00002673	XLOC_000516	ENSG00000182866	LCK	retained_intron	-
ENST00000469956	TCONS_00002681	XLOC_000516	ENSG00000182866	LCK	retained_intron	-
ENST00000476457	TCONS_00002672	XLOC_000516	ENSG00000182866	LCK	retained_intron	-
ENST00000477031	TCONS_00002678	XLOC_000516	ENSG00000182866	LCK	protein_coding	-
ENST00000482949	TCONS_00002669	XLOC_000516	ENSG00000182866	LCK	protein_coding	-
ENST00000495610	TCONS_00002670	XLOC_000516	ENSG00000182866	LCK	protein_coding	-
ENST00000619559	TCONS_00002674	XLOC_000516	ENSG00000182866	LCK	protein_coding	-
CUFF.24401.2	TCONS_00148916	XLOC_029863	NA	NA	NA	-
ENST00000345517	TCONS_00148920	XLOC_029863	ENSG00000163017	ACTG2	protein_coding	-
ENST00000409624	TCONS_00148924	XLOC_029863	ENSG00000163017	ACTG2	protein_coding	-
ENST00000409731	TCONS_00148919	XLOC_029863	ENSG00000163017	ACTG2	protein_coding	-
ENST00000409918	TCONS_00148921	XLOC_029863	ENSG00000163017	ACTG2	protein_coding	-
ENST00000429756	TCONS_00148918	XLOC_029863	ENSG00000163017	ACTG2	nonsense_mediated_decay	-
ENST00000438902	TCONS_00148915	XLOC_029863	ENSG00000163017	ACTG2	nonsense_mediated_decay	-
ENST00000442912	TCONS_00148922	XLOC_029863	ENSG00000163017	ACTG2	protein_coding	-
ENST00000468543	TCONS_00148923	XLOC_029863	ENSG00000163017	ACTG2	retained_intron	-
ENST00000473016	TCONS_00148917	XLOC_029863	ENSG00000163017	ACTG2	retained_intron	-
ENST00000254661	TCONS_00155723	XLOC_031197	ENSG00000132329	RAMP1	protein_coding	-
ENST00000403885	TCONS_00155725	XLOC_031197	ENSG00000132329	RAMP1	protein_coding	-
ENST00000404910	TCONS_00155722	XLOC_031197	ENSG00000132329	RAMP1	protein_coding	-
ENST00000409726	TCONS_00155724	XLOC_031197	ENSG00000132329	RAMP1	protein_coding	-
CUFF.26661.3	TCONS_00155829	XLOC_031211	NA	NA	NA	-
ENST00000448943	TCONS_00155827	XLOC_031211	ENSG00000233608	TWIST2	protein_coding	-
ENST00000612363	TCONS_00155828	XLOC_031211	ENSG00000233608	TWIST2	protein_coding	-
ENST00000373079	TCONS_00275608	XLOC_059210	ENSG00000186310	NAP1L3	protein_coding	-
ENST00000475430	TCONS_00275609	XLOC_059210	ENSG00000186310	NAP1L3	protein_coding	-
CUFF.39698.2	TCONS_00234321	XLOC_048836	NA	NA	NA	-
CUFF.39698.3	TCONS_00234322	XLOC_048836	NA	NA	NA	-
CUFF.39698.4	TCONS_00234323	XLOC_048836	NA	NA	NA	-
ENST00000366952	TCONS_00234327	XLOC_048836	ENSG00000112499	SLC22A2	protein_coding	-
ENST00000366953	TCONS_00234324	XLOC_048836	ENSG00000112499	SLC22A2	protein_coding	-
ENST00000486916	TCONS_00234320	XLOC_048836	ENSG00000112499	SLC22A2	processed_transcript	-
ENST00000489644	TCONS_00234328	XLOC_048836	ENSG00000112499	SLC22A2	processed_transcript	-
ENST00000491092	TCONS_00234326	XLOC_048836	ENSG00000112499	SLC22A2	processed_transcript	-
ENST00000498556	TCONS_00234325	XLOC_048836	ENSG00000112499	SLC22A2	processed_transcript	-
CUFF.3770.1	TCONS_00023118	XLOC_004686	NA	NA	NA	-
CUFF.3770.2	TCONS_00023119	XLOC_004686	NA	NA	NA	-
CUFF.3770.3	TCONS_00023120	XLOC_004686	NA	NA	NA	-
CUFF.3770.4	TCONS_00023121	XLOC_004686	NA	NA	NA	-
CUFF.3770.5	TCONS_00023122	XLOC_004686	NA	NA	NA	-
CUFF.3770.6	TCONS_00023117	XLOC_004686	NA	NA	NA	-
ENST00000359470	TCONS_00023123	XLOC_004686	ENSG00000182795	C1orf116	protein_coding	-
ENST00000461135	TCONS_00023124	XLOC_004686	ENSG00000182795	C1orf116	protein_coding	-
ENST00000257189	TCONS_00124044	XLOC_025480	ENSG00000134757	DSG3	protein_coding	-
ENST00000356524	TCONS_00036195	XLOC_008162	ENSG00000173432	SAA1	protein_coding	-
ENST00000364825	TCONS_00036198	XLOC_008162	ENSG00000201695	RNA5SP334	rRNA	-
ENST00000405158	TCONS_00036197	XLOC_008162	ENSG00000173432	SAA1	protein_coding	-
ENST00000532858	TCONS_00036196	XLOC_008162	ENSG00000173432	SAA1	protein_coding	-
CUFF.38017.2	TCONS_00224632	XLOC_046542	NA	NA	NA	-
ENST00000343139	TCONS_00224633	XLOC_046542	ENSG00000196735	HLA-DQA1	protein_coding	-
ENST00000374949	TCONS_00224636	XLOC_046542	ENSG00000196735	HLA-DQA1	protein_coding	-
ENST00000395363	TCONS_00224634	XLOC_046542	ENSG00000196735	HLA-DQA1	protein_coding	-
ENST00000422863	TCONS_00224631	XLOC_046542	ENSG00000196735	HLA-DQA1	protein_coding	-
ENST00000460633	TCONS_00224638	XLOC_046542	ENSG00000196735	HLA-DQA1	retained_intron	-
ENST00000482745	TCONS_00224637	XLOC_046542	ENSG00000196735	HLA-DQA1	nonsense_mediated_decay	-
ENST00000496318	TCONS_00224635	XLOC_046542	ENSG00000196735	HLA-DQA1	protein_coding	-
CUFF.33914.2	TCONS_00207284	XLOC_042236	NA	NA	NA	-
ENST00000333209	TCONS_00207286	XLOC_042236	ENSG00000185477	GPRIN3	protein_coding	-
ENST00000609438	TCONS_00207285	XLOC_042236	ENSG00000185477	GPRIN3	protein_coding	-
CUFF.31131.1	TCONS_00185894	XLOC_037807	NA	NA	NA	-
CUFF.31131.2	TCONS_00185892	XLOC_037807	NA	NA	NA	-
CUFF.31131.3	TCONS_00185893	XLOC_037807	NA	NA	NA	-
CUFF.31131.4	TCONS_00185895	XLOC_037807	NA	NA	NA	-
ENST00000503164	TCONS_00185896	XLOC_037807	ENSG00000249321	OR5H5P	unprocessed_pseudogene	-
CUFF.8554.1	TCONS_00049620	XLOC_010623	NA	NA	NA	-
CUFF.8554.13	TCONS_00049633	XLOC_010623	NA	NA	NA	-
CUFF.8554.14	TCONS_00049634	XLOC_010623	NA	NA	NA	-
CUFF.8554.15	TCONS_00049632	XLOC_010623	NA	NA	NA	-
CUFF.8554.16	TCONS_00049635	XLOC_010623	NA	NA	NA	-
CUFF.8554.2	TCONS_00049621	XLOC_010623	NA	NA	NA	-
CUFF.8554.3	TCONS_00049623	XLOC_010623	NA	NA	NA	-
CUFF.8554.4	TCONS_00049622	XLOC_010623	NA	NA	NA	-
CUFF.8554.5	TCONS_00049619	XLOC_010623	NA	NA	NA	-
ENST00000263463	TCONS_00049627	XLOC_010623	ENSG00000082175	PGR	protein_coding	-
ENST00000325455	TCONS_00049624	XLOC_010623	ENSG00000082175	PGR	protein_coding	-
ENST00000526300	TCONS_00049628	XLOC_010623	ENSG00000082175	PGR	nonsense_mediated_decay	-
ENST00000528960	TCONS_00049629	XLOC_010623	ENSG00000082175	PGR	nonsense_mediated_decay	-
ENST00000530764	TCONS_00049631	XLOC_010623	ENSG00000082175	PGR	retained_intron	-
ENST00000533207	TCONS_00049626	XLOC_010623	ENSG00000082175	PGR	retained_intron	-
ENST00000534013	TCONS_00049625	XLOC_010623	ENSG00000082175	PGR	protein_coding	-
ENST00000534780	TCONS_00049630	XLOC_010623	ENSG00000082175	PGR	nonsense_mediated_decay	-
ENST00000617858	TCONS_00049636	XLOC_010623	ENSG00000082175	PGR	protein_coding	-
ENST00000619228	TCONS_00049637	XLOC_010623	ENSG00000082175	PGR	protein_coding	-
ENST00000632634	TCONS_00049638	XLOC_010623	ENSG00000082175	PGR	protein_coding	-
CUFF.35285.3	TCONS_00210684	XLOC_043290	NA	NA	NA	-
CUFF.35285.6	TCONS_00210687	XLOC_043290	NA	NA	NA	-
ENST00000265074	TCONS_00210688	XLOC_043290	ENSG00000113389	NPR3	protein_coding	-
ENST00000326958	TCONS_00210685	XLOC_043290	ENSG00000113389	NPR3	protein_coding	-
ENST00000415167	TCONS_00210689	XLOC_043290	ENSG00000113389	NPR3	protein_coding	-
ENST00000434067	TCONS_00210683	XLOC_043290	ENSG00000113389	NPR3	protein_coding	-
ENST00000506712	TCONS_00210686	XLOC_043290	ENSG00000113389	NPR3	retained_intron	-
ENST00000507141	TCONS_00210690	XLOC_043290	ENSG00000113389	NPR3	protein_coding	-
ENST00000509104	TCONS_00210682	XLOC_043290	ENSG00000113389	NPR3	protein_coding	-
CUFF.41350.1	TCONS_00237871	XLOC_049889	NA	NA	NA	-
CUFF.41350.2	TCONS_00237872	XLOC_049889	NA	NA	NA	-
ENST00000257632	TCONS_00237874	XLOC_049889	ENSG00000243566	UPK3B	protein_coding	-
ENST00000334348	TCONS_00237873	XLOC_049889	ENSG00000243566	UPK3B	protein_coding	-
ENST00000394849	TCONS_00237875	XLOC_049889	ENSG00000243566	UPK3B	protein_coding	-
ENST00000469114	TCONS_00237877	XLOC_049889	ENSG00000243566	UPK3B	retained_intron	-
ENST00000490360	TCONS_00237876	XLOC_049889	ENSG00000243566	UPK3B	retained_intron	-
ENST00000295927	TCONS_00188296	XLOC_038284	ENSG00000163661	PTX3	protein_coding	-
ENST00000225688	TCONS_00116047	XLOC_024003	ENSG00000108551	RASD1	protein_coding	-
ENST00000579152	TCONS_00116048	XLOC_024003	ENSG00000108551	RASD1	protein_coding	-
CUFF.8835.1	TCONS_00050641	XLOC_010833	NA	NA	NA	-
ENST00000284240	TCONS_00050642	XLOC_010833	ENSG00000154096	THY1	protein_coding	-
ENST00000524659	TCONS_00050649	XLOC_010833	ENSG00000154096	THY1	protein_coding	-
ENST00000524970	TCONS_00050646	XLOC_010833	ENSG00000154096	THY1	protein_coding	-
ENST00000527590	TCONS_00050647	XLOC_010833	ENSG00000154096	THY1	processed_transcript	-
ENST00000528295	TCONS_00050645	XLOC_010833	ENSG00000154096	THY1	nonsense_mediated_decay	-
ENST00000528522	TCONS_00050644	XLOC_010833	ENSG00000154096	THY1	protein_coding	-
ENST00000532974	TCONS_00050650	XLOC_010833	ENSG00000154096	THY1	retained_intron	-
ENST00000533840	TCONS_00050651	XLOC_010833	ENSG00000154096	THY1	retained_intron	-
ENST00000580275	TCONS_00050648	XLOC_010833	ENSG00000154096	THY1	protein_coding	-
ENST00000584021	TCONS_00050643	XLOC_010833	ENSG00000154096	THY1	retained_intron	-
ENST00000380605	TCONS_00169406	XLOC_034185	ENSG00000088882	CPXM1	protein_coding	-
CUFF.40651.1	TCONS_00236460	XLOC_049520	NA	NA	NA	-
CUFF.40651.2	TCONS_00236461	XLOC_049520	NA	NA	NA	-
CUFF.40651.3	TCONS_00236462	XLOC_049520	NA	NA	NA	-
ENST00000199447	TCONS_00236471	XLOC_049520	ENSG00000086288	NME8	protein_coding	-
ENST00000199448	TCONS_00236477	XLOC_049520	ENSG00000086289	EPDR1	protein_coding	-
ENST00000334425	TCONS_00236468	XLOC_049520	ENSG00000187037	GPR141	protein_coding	-
ENST00000423717	TCONS_00236478	XLOC_049520	ENSG00000086289	EPDR1	protein_coding	-
ENST00000425345	TCONS_00236479	XLOC_049520	ENSG00000086289	EPDR1	protein_coding	-
ENST00000426106	TCONS_00236475	XLOC_049520	ENSG00000086288	NME8	nonsense_mediated_decay	-
ENST00000440017	TCONS_00236474	XLOC_049520	ENSG00000086288	NME8	protein_coding	-
ENST00000444718	TCONS_00236473	XLOC_049520	ENSG00000086288	NME8	protein_coding	-
ENST00000447769	TCONS_00236467	XLOC_049520	ENSG00000187037	GPR141	protein_coding	-
ENST00000450180	TCONS_00236464	XLOC_049520	ENSG00000187037	GPR141	protein_coding	-
ENST00000455500	TCONS_00236472	XLOC_049520	ENSG00000086288	NME8	protein_coding	-
ENST00000461610	TCONS_00236463	XLOC_049520	ENSG00000187037	GPR141	processed_transcript	-
ENST00000467202	TCONS_00236466	XLOC_049520	ENSG00000187037	GPR141	processed_transcript	-
ENST00000476435	TCONS_00236476	XLOC_049520	ENSG00000086288	NME8	retained_intron	-
ENST00000476620	TCONS_00236465	XLOC_049520	ENSG00000086289	EPDR1	protein_coding	-
CUFF.22633.1	TCONS_00144468	XLOC_028964	NA	NA	NA	-
ENST00000221978	TCONS_00144470	XLOC_028964	ENSG00000105374	NKG7	protein_coding	-
ENST00000593572	TCONS_00144471	XLOC_028964	ENSG00000105374	NKG7	protein_coding	-
ENST00000595157	TCONS_00144473	XLOC_028964	ENSG00000105374	NKG7	protein_coding	-
ENST00000595217	TCONS_00144469	XLOC_028964	ENSG00000105374	NKG7	protein_coding	-
ENST00000600427	TCONS_00144472	XLOC_028964	ENSG00000105374	NKG7	protein_coding	-
CUFF.41848.1	TCONS_00239214	XLOC_050094	NA	NA	NA	-
CUFF.41848.2	TCONS_00239215	XLOC_050094	NA	NA	NA	-
ENST00000313669	TCONS_00239216	XLOC_050094	ENSG00000160963	COL26A1	protein_coding	-
ENST00000613091	TCONS_00239218	XLOC_050094	ENSG00000160963	COL26A1	retained_intron	-
ENST00000613501	TCONS_00239217	XLOC_050094	ENSG00000160963	COL26A1	protein_coding	-
CUFF.41252.4	TCONS_00237439	XLOC_049817	NA	NA	NA	-
ENST00000333538	TCONS_00237436	XLOC_049817	ENSG00000185274	GALNT17	protein_coding	-
ENST00000447516	TCONS_00237438	XLOC_049817	ENSG00000185274	GALNT17	protein_coding	-
ENST00000467723	TCONS_00237440	XLOC_049817	ENSG00000185274	GALNT17	processed_transcript	-
ENST00000498380	TCONS_00237437	XLOC_049817	ENSG00000185274	GALNT17	processed_transcript	-
ENST00000618959	TCONS_00237442	XLOC_049817	ENSG00000185274	GALNT17	protein_coding	-
CUFF.5585.3	TCONS_00031936	XLOC_007124	NA	NA	NA	-
ENST00000317376	TCONS_00031937	XLOC_007124	ENSG00000107742	SPOCK2	protein_coding	-
ENST00000373109	TCONS_00031935	XLOC_007124	ENSG00000107742	SPOCK2	protein_coding	-
ENST00000412663	TCONS_00031942	XLOC_007124	ENSG00000107742	SPOCK2	protein_coding	-
ENST00000460053	TCONS_00031941	XLOC_007124	ENSG00000107742	SPOCK2	processed_transcript	-
ENST00000463279	TCONS_00031939	XLOC_007124	ENSG00000107742	SPOCK2	processed_transcript	-
ENST00000469121	TCONS_00031940	XLOC_007124	ENSG00000107742	SPOCK2	processed_transcript	-
ENST00000483699	TCONS_00031944	XLOC_007124	ENSG00000107742	SPOCK2	processed_transcript	-
ENST00000495888	TCONS_00031943	XLOC_007124	ENSG00000107742	SPOCK2	processed_transcript	-
ENST00000536168	TCONS_00031938	XLOC_007124	ENSG00000107742	SPOCK2	protein_coding	-
CUFF.18275.2	TCONS_00118125	XLOC_024441	NA	NA	NA	-
ENST00000246635	TCONS_00118123	XLOC_024441	ENSG00000171401	KRT13	protein_coding	-
ENST00000336861	TCONS_00118124	XLOC_024441	ENSG00000171401	KRT13	protein_coding	-
ENST00000464634	TCONS_00118129	XLOC_024441	ENSG00000171401	KRT13	nonsense_mediated_decay	-
ENST00000468313	TCONS_00118127	XLOC_024441	ENSG00000171401	KRT13	retained_intron	-
ENST00000475217	TCONS_00118126	XLOC_024441	ENSG00000171401	KRT13	processed_transcript	-
ENST00000587118	TCONS_00118132	XLOC_024441	ENSG00000171401	KRT13	processed_transcript	-
ENST00000587435	TCONS_00118131	XLOC_024441	ENSG00000171401	KRT13	protein_coding	-
ENST00000587544	TCONS_00118128	XLOC_024441	ENSG00000171401	KRT13	protein_coding	-
ENST00000590425	TCONS_00118130	XLOC_024441	ENSG00000171401	KRT13	protein_coding	-
CUFF.2737.1	TCONS_00007818	XLOC_001550	NA	NA	NA	-
CUFF.2737.2	TCONS_00007819	XLOC_001550	NA	NA	NA	-
ENST00000295367	TCONS_00007823	XLOC_001550	ENSG00000163209	SPRR3	protein_coding	-
ENST00000331860	TCONS_00007820	XLOC_001550	ENSG00000163209	SPRR3	protein_coding	-
ENST00000443178	TCONS_00007822	XLOC_001550	ENSG00000163209	SPRR3	protein_coding	-
ENST00000495845	TCONS_00007821	XLOC_001550	ENSG00000163209	SPRR3	processed_transcript	-
CUFF.15507.1	TCONS_00092751	XLOC_019955	NA	NA	NA	-
CUFF.15507.10	TCONS_00092760	XLOC_019955	NA	NA	NA	-
CUFF.15507.2	TCONS_00092752	XLOC_019955	NA	NA	NA	-
CUFF.15507.3	TCONS_00092753	XLOC_019955	NA	NA	NA	-
CUFF.15507.4	TCONS_00092754	XLOC_019955	NA	NA	NA	-
ENST00000382862	TCONS_00092758	XLOC_019955	ENSG00000102854	MSLN	protein_coding	-
ENST00000384847	TCONS_00092764	XLOC_019955	ENSG00000207579	MIR662	miRNA	-
ENST00000545450	TCONS_00092756	XLOC_019955	ENSG00000102854	MSLN	protein_coding	-
ENST00000561896	TCONS_00092763	XLOC_019955	ENSG00000102854	MSLN	protein_coding	-
ENST00000563651	TCONS_00092759	XLOC_019955	ENSG00000102854	MSLN	protein_coding	-
ENST00000563941	TCONS_00092755	XLOC_019955	ENSG00000102854	MSLN	protein_coding	-
ENST00000566269	TCONS_00092762	XLOC_019955	ENSG00000102854	MSLN	protein_coding	-
ENST00000566549	TCONS_00092757	XLOC_019955	ENSG00000102854	MSLN	protein_coding	-
ENST00000569566	TCONS_00092761	XLOC_019955	ENSG00000102854	MSLN	protein_coding	-
CUFF.22069.14	TCONS_00133421	XLOC_027324	NA	NA	NA	-
CUFF.22069.6	TCONS_00133411	XLOC_027324	NA	NA	NA	-
ENST00000338932	TCONS_00133413	XLOC_027324	ENSG00000160460	SPTBN4	protein_coding	-
ENST00000352632	TCONS_00133410	XLOC_027324	ENSG00000160460	SPTBN4	protein_coding	-
ENST00000392023	TCONS_00133416	XLOC_027324	ENSG00000160460	SPTBN4	protein_coding	-
ENST00000392025	TCONS_00133409	XLOC_027324	ENSG00000160460	SPTBN4	protein_coding	-
ENST00000593816	TCONS_00133420	XLOC_027324	ENSG00000160460	SPTBN4	processed_transcript	-
ENST00000593932	TCONS_00133418	XLOC_027324	ENSG00000160460	SPTBN4	retained_intron	-
ENST00000595535	TCONS_00133408	XLOC_027324	ENSG00000160460	SPTBN4	protein_coding	-
ENST00000595690	TCONS_00133423	XLOC_027324	ENSG00000160460	SPTBN4	retained_intron	-
ENST00000596411	TCONS_00133422	XLOC_027324	ENSG00000160460	SPTBN4	retained_intron	-
ENST00000596900	TCONS_00133417	XLOC_027324	ENSG00000160460	SPTBN4	retained_intron	-
ENST00000597389	TCONS_00133415	XLOC_027324	ENSG00000160460	SPTBN4	nonsense_mediated_decay	-
ENST00000598249	TCONS_00133412	XLOC_027324	ENSG00000160460	SPTBN4	protein_coding	-
ENST00000598775	TCONS_00133414	XLOC_027324	ENSG00000160460	SPTBN4	retained_intron	-
ENST00000599926	TCONS_00133419	XLOC_027324	ENSG00000160460	SPTBN4	processed_transcript	-
CUFF.28780.1	TCONS_00173633	XLOC_035307	NA	NA	NA	-
CUFF.28780.10	TCONS_00173642	XLOC_035307	NA	NA	NA	-
CUFF.28780.11	TCONS_00173643	XLOC_035307	NA	NA	NA	-
CUFF.28780.12	TCONS_00173645	XLOC_035307	NA	NA	NA	-
CUFF.28780.19	TCONS_00173651	XLOC_035307	NA	NA	NA	-
CUFF.28780.2	TCONS_00173634	XLOC_035307	NA	NA	NA	-
CUFF.28780.20	TCONS_00173652	XLOC_035307	NA	NA	NA	-
CUFF.28780.3	TCONS_00173635	XLOC_035307	NA	NA	NA	-
CUFF.28780.33	TCONS_00173666	XLOC_035307	NA	NA	NA	-
CUFF.28780.5	TCONS_00173637	XLOC_035307	NA	NA	NA	-
CUFF.28780.6	TCONS_00173638	XLOC_035307	NA	NA	NA	-
ENST00000400304	TCONS_00173662	XLOC_035307	ENSG00000183570	PCBP3	protein_coding	-
ENST00000400305	TCONS_00173661	XLOC_035307	ENSG00000183570	PCBP3	protein_coding	-
ENST00000400308	TCONS_00173654	XLOC_035307	ENSG00000183570	PCBP3	protein_coding	-
ENST00000400309	TCONS_00173655	XLOC_035307	ENSG00000183570	PCBP3	protein_coding	-
ENST00000400310	TCONS_00173653	XLOC_035307	ENSG00000183570	PCBP3	protein_coding	-
ENST00000400314	TCONS_00173639	XLOC_035307	ENSG00000183570	PCBP3	protein_coding	-
ENST00000423045	TCONS_00173650	XLOC_035307	ENSG00000183570	PCBP3	processed_transcript	-
ENST00000449640	TCONS_00173656	XLOC_035307	ENSG00000183570	PCBP3	protein_coding	-
ENST00000465077	TCONS_00173636	XLOC_035307	ENSG00000183570	PCBP3	processed_transcript	-
ENST00000468429	TCONS_00173663	XLOC_035307	ENSG00000183570	PCBP3	processed_transcript	-
ENST00000472191	TCONS_00173640	XLOC_035307	ENSG00000183570	PCBP3	processed_transcript	-
ENST00000475402	TCONS_00173664	XLOC_035307	ENSG00000183570	PCBP3	processed_transcript	-
ENST00000481302	TCONS_00173657	XLOC_035307	ENSG00000183570	PCBP3	processed_transcript	-
ENST00000498121	TCONS_00173658	XLOC_035307	ENSG00000183570	PCBP3	retained_intron	-
ENST00000549265	TCONS_00173660	XLOC_035307	ENSG00000183570	PCBP3	protein_coding	-
ENST00000593338	TCONS_00173646	XLOC_035307	ENSG00000183570	PCBP3	processed_transcript	-
ENST00000594149	TCONS_00173641	XLOC_035307	ENSG00000183570	PCBP3	processed_transcript	-
ENST00000594320	TCONS_00173648	XLOC_035307	ENSG00000183570	PCBP3	processed_transcript	-
ENST00000609985	TCONS_00173647	XLOC_035307	ENSG00000183570	PCBP3	processed_transcript	-
ENST00000610200	TCONS_00173649	XLOC_035307	ENSG00000183570	PCBP3	retained_intron	-
ENST00000626237	TCONS_00173665	XLOC_035307	ENSG00000280604	AJ239328.1	sense_overlapping	known
ENST00000628776	TCONS_00173644	XLOC_035307	ENSG00000183570	PCBP3	processed_transcript	-
CUFF.7321.1	TCONS_00045440	XLOC_009853	NA	NA	NA	-
CUFF.7321.2	TCONS_00045439	XLOC_009853	NA	NA	NA	-
CUFF.7321.3	TCONS_00045441	XLOC_009853	NA	NA	NA	-
CUFF.7321.4	TCONS_00045442	XLOC_009853	NA	NA	NA	-
CUFF.7321.5	TCONS_00045443	XLOC_009853	NA	NA	NA	-
CUFF.7321.6	TCONS_00045438	XLOC_009853	NA	NA	NA	-
ENST00000278379	TCONS_00045444	XLOC_009853	ENSG00000110436	SLC1A2	protein_coding	-
ENST00000395750	TCONS_00045445	XLOC_009853	ENSG00000110436	SLC1A2	protein_coding	-
ENST00000395753	TCONS_00045446	XLOC_009853	ENSG00000110436	SLC1A2	protein_coding	-
ENST00000449068	TCONS_00045451	XLOC_009853	ENSG00000110436	SLC1A2	protein_coding	-
ENST00000464522	TCONS_00045447	XLOC_009853	ENSG00000110436	SLC1A2	protein_coding	-
ENST00000479543	TCONS_00045448	XLOC_009853	ENSG00000110436	SLC1A2	processed_transcript	-
ENST00000531628	TCONS_00045450	XLOC_009853	ENSG00000110436	SLC1A2	protein_coding	-
ENST00000606205	TCONS_00045449	XLOC_009853	ENSG00000110436	SLC1A2	protein_coding	-
CUFF.46490.2	TCONS_00262667	XLOC_055602	NA	NA	NA	-
ENST00000277480	TCONS_00262669	XLOC_055602	ENSG00000148346	LCN2	protein_coding	-
ENST00000372998	TCONS_00262671	XLOC_055602	ENSG00000148346	LCN2	protein_coding	-
ENST00000373017	TCONS_00262666	XLOC_055602	ENSG00000148346	LCN2	protein_coding	-
ENST00000470902	TCONS_00262668	XLOC_055602	ENSG00000148346	LCN2	processed_transcript	-
ENST00000487719	TCONS_00262670	XLOC_055602	ENSG00000148346	LCN2	retained_intron	-
ENST00000488391	TCONS_00262672	XLOC_055602	ENSG00000148346	LCN2	retained_intron	-
ENST00000494317	TCONS_00262673	XLOC_055602	ENSG00000148346	LCN2	processed_transcript	-
CUFF.40284.1	TCONS_00242488	XLOC_050796	NA	NA	NA	-
ENST00000310398	TCONS_00242489	XLOC_050796	ENSG00000173467	AGR3	protein_coding	-
ENST00000402239	TCONS_00242490	XLOC_050796	ENSG00000173467	AGR3	protein_coding	-
ENST00000414935	TCONS_00242491	XLOC_050796	ENSG00000173467	AGR3	protein_coding	-
ENST00000486448	TCONS_00242493	XLOC_050796	ENSG00000173467	AGR3	retained_intron	-
CUFF.40335.1	TCONS_00235769	XLOC_049372	NA	NA	NA	-
CUFF.40335.3	TCONS_00235771	XLOC_049372	NA	NA	NA	-
ENST00000222573	TCONS_00235773	XLOC_049372	ENSG00000105855	ITGB8	protein_coding	-
ENST00000460204	TCONS_00235774	XLOC_049372	ENSG00000105855	ITGB8	processed_transcript	-
ENST00000477859	TCONS_00235775	XLOC_049372	ENSG00000105855	ITGB8	retained_intron	-
ENST00000478974	TCONS_00235772	XLOC_049372	ENSG00000105855	ITGB8	retained_intron	-
ENST00000537992	TCONS_00235770	XLOC_049372	ENSG00000105855	ITGB8	protein_coding	-
CUFF.42399.1	TCONS_00240865	XLOC_050482	NA	NA	NA	-
CUFF.42399.4	TCONS_00240868	XLOC_050482	NA	NA	NA	-
CUFF.42399.5	TCONS_00240869	XLOC_050482	NA	NA	NA	-
CUFF.42399.8	TCONS_00240875	XLOC_050482	NA	NA	NA	-
ENST00000390412	TCONS_00240866	XLOC_050482	ENSG00000211764	TRBJ2-1	TR_J_gene	-
ENST00000390413	TCONS_00240867	XLOC_050482	ENSG00000211765	TRBJ2-2	TR_J_gene	-
ENST00000390414	TCONS_00240870	XLOC_050482	ENSG00000211766	TRBJ2-2P	TR_J_gene	-
ENST00000390415	TCONS_00240871	XLOC_050482	ENSG00000211767	TRBJ2-3	TR_J_gene	-
ENST00000390419	TCONS_00240876	XLOC_050482	ENSG00000211771	TRBJ2-7	TR_J_gene	-
ENST00000466254	TCONS_00240877	XLOC_050482	ENSG00000211772	TRBC2	TR_C_gene	-
CUFF.12418.3	TCONS_00078198	XLOC_016761	NA	NA	NA	-
ENST00000216341	TCONS_00078199	XLOC_016761	ENSG00000100453	GZMB	protein_coding	-
ENST00000382540	TCONS_00078201	XLOC_016761	ENSG00000100453	GZMB	protein_coding	-
ENST00000382542	TCONS_00078202	XLOC_016761	ENSG00000100453	GZMB	protein_coding	-
ENST00000415355	TCONS_00078197	XLOC_016761	ENSG00000100453	GZMB	protein_coding	-
ENST00000526004	TCONS_00078206	XLOC_016761	ENSG00000100453	GZMB	protein_coding	-
ENST00000530830	TCONS_00078205	XLOC_016761	ENSG00000100453	GZMB	nonsense_mediated_decay	-
ENST00000532263	TCONS_00078203	XLOC_016761	ENSG00000100453	GZMB	nonsense_mediated_decay	-
ENST00000554242	TCONS_00078204	XLOC_016761	ENSG00000100453	GZMB	nonsense_mediated_decay	-
ENST00000616551	TCONS_00078200	XLOC_016761	ENSG00000100453	GZMB	protein_coding	-
CUFF.26270.2	TCONS_00154322	XLOC_030976	NA	NA	NA	-
ENST00000233809	TCONS_00154323	XLOC_030976	ENSG00000115457	IGFBP2	protein_coding	-
ENST00000434997	TCONS_00154321	XLOC_030976	ENSG00000115457	IGFBP2	protein_coding	-
ENST00000436812	TCONS_00154326	XLOC_030976	ENSG00000115457	IGFBP2	protein_coding	-
ENST00000456764	TCONS_00154325	XLOC_030976	ENSG00000115457	IGFBP2	protein_coding	-
ENST00000490362	TCONS_00154324	XLOC_030976	ENSG00000115457	IGFBP2	retained_intron	-
CUFF.24525.1	TCONS_00149359	XLOC_029950	NA	NA	NA	-
CUFF.24525.4	TCONS_00149362	XLOC_029950	NA	NA	NA	-
ENST00000306279	TCONS_00149361	XLOC_029950	ENSG00000168874	ATOH8	protein_coding	-
ENST00000463422	TCONS_00149363	XLOC_029950	ENSG00000168874	ATOH8	processed_transcript	-
ENST00000469442	TCONS_00149360	XLOC_029950	ENSG00000168874	ATOH8	processed_transcript	-
ENST00000473116	TCONS_00149364	XLOC_029950	ENSG00000168874	ATOH8	processed_transcript	-
ENST00000489682	TCONS_00149365	XLOC_029950	ENSG00000168874	ATOH8	processed_transcript	-
CUFF.43923.1	TCONS_00256662	XLOC_054169	NA	NA	NA	novel
ENST00000522767	TCONS_00256664	XLOC_054169	ENSG00000253105	AP003548.1	lincRNA	known
ENST00000523862	TCONS_00256663	XLOC_054169	ENSG00000253105	AP003548.1	lincRNA	known
CUFF.48568.1	TCONS_00276093	XLOC_059367	NA	NA	NA	-
ENST00000262820	TCONS_00276097	XLOC_059367	ENSG00000003096	KLHL13	protein_coding	-
ENST00000371876	TCONS_00276095	XLOC_059367	ENSG00000003096	KLHL13	protein_coding	-
ENST00000371878	TCONS_00276096	XLOC_059367	ENSG00000003096	KLHL13	protein_coding	-
ENST00000371882	TCONS_00276094	XLOC_059367	ENSG00000003096	KLHL13	protein_coding	-
ENST00000453826	TCONS_00276103	XLOC_059367	ENSG00000003096	KLHL13	protein_coding	-
ENST00000469946	TCONS_00276101	XLOC_059367	ENSG00000003096	KLHL13	protein_coding	-
ENST00000540167	TCONS_00276098	XLOC_059367	ENSG00000003096	KLHL13	protein_coding	-
ENST00000541812	TCONS_00276100	XLOC_059367	ENSG00000003096	KLHL13	protein_coding	-
ENST00000545703	TCONS_00276099	XLOC_059367	ENSG00000003096	KLHL13	protein_coding	-
CUFF.10796.2	TCONS_00057924	XLOC_012314	NA	NA	NA	-
ENST00000257600	TCONS_00057925	XLOC_012314	ENSG00000135144	DTX1	protein_coding	-
ENST00000547730	TCONS_00057928	XLOC_012314	ENSG00000135144	DTX1	processed_transcript	-
ENST00000547974	TCONS_00057926	XLOC_012314	ENSG00000135144	DTX1	processed_transcript	-
ENST00000548759	TCONS_00057923	XLOC_012314	ENSG00000135144	DTX1	processed_transcript	-
ENST00000553140	TCONS_00057927	XLOC_012314	ENSG00000135144	DTX1	processed_transcript	-
CUFF.44044.1	TCONS_00256767	XLOC_054202	NA	NA	NA	-
CUFF.44044.2	TCONS_00256766	XLOC_054202	NA	NA	NA	-
ENST00000360863	TCONS_00256768	XLOC_054202	ENSG00000132554	RGS22	protein_coding	-
ENST00000517769	TCONS_00256771	XLOC_054202	ENSG00000132554	RGS22	retained_intron	-
ENST00000517828	TCONS_00256774	XLOC_054202	ENSG00000132554	RGS22	protein_coding	-
ENST00000517843	TCONS_00256772	XLOC_054202	ENSG00000132554	RGS22	protein_coding	-
ENST00000518474	TCONS_00256779	XLOC_054202	ENSG00000132554	RGS22	retained_intron	-
ENST00000518719	TCONS_00256786	XLOC_054202	ENSG00000132554	RGS22	retained_intron	-
ENST00000519092	TCONS_00256782	XLOC_054202	ENSG00000132554	RGS22	protein_coding	-
ENST00000519408	TCONS_00256783	XLOC_054202	ENSG00000132554	RGS22	protein_coding	-
ENST00000519421	TCONS_00256775	XLOC_054202	ENSG00000132554	RGS22	processed_transcript	-
ENST00000519725	TCONS_00256776	XLOC_054202	ENSG00000132554	RGS22	nonsense_mediated_decay	-
ENST00000520117	TCONS_00256781	XLOC_054202	ENSG00000132554	RGS22	protein_coding	-
ENST00000520923	TCONS_00256778	XLOC_054202	ENSG00000132554	RGS22	retained_intron	-
ENST00000522064	TCONS_00256784	XLOC_054202	ENSG00000132554	RGS22	processed_transcript	-
ENST00000523287	TCONS_00256770	XLOC_054202	ENSG00000132554	RGS22	protein_coding	-
ENST00000523437	TCONS_00256773	XLOC_054202	ENSG00000132554	RGS22	protein_coding	-
ENST00000523600	TCONS_00256785	XLOC_054202	ENSG00000132554	RGS22	processed_transcript	-
ENST00000524182	TCONS_00256780	XLOC_054202	ENSG00000132554	RGS22	processed_transcript	-
ENST00000617334	TCONS_00256769	XLOC_054202	ENSG00000132554	RGS22	protein_coding	-
CUFF.10455.1	TCONS_00064520	XLOC_013545	NA	NA	NA	-
ENST00000266718	TCONS_00064521	XLOC_013545	ENSG00000139329	LUM	protein_coding	-
ENST00000546642	TCONS_00064523	XLOC_013545	ENSG00000139329	LUM	processed_transcript	-
ENST00000548071	TCONS_00064522	XLOC_013545	ENSG00000139329	LUM	processed_transcript	-
ENST00000298743	TCONS_00265963	XLOC_056347	ENSG00000180447	GAS1	protein_coding	-
CUFF.22504.1	TCONS_00134881	XLOC_027536	NA	NA	NA	-
ENST00000301408	TCONS_00134882	XLOC_027536	ENSG00000189052	CGB5	protein_coding	-
CUFF.5503.1	TCONS_00026885	XLOC_005892	NA	NA	NA	-
ENST00000373970	TCONS_00026886	XLOC_005892	ENSG00000107984	DKK1	protein_coding	-
ENST00000467359	TCONS_00026887	XLOC_005892	ENSG00000107984	DKK1	processed_transcript	-
ENST00000476752	TCONS_00026889	XLOC_005892	ENSG00000107984	DKK1	processed_transcript	-
ENST00000494277	TCONS_00026888	XLOC_005892	ENSG00000107984	DKK1	processed_transcript	-
ENST00000394620	TCONS_00108995	XLOC_022910	ENSG00000108700	CCL8	protein_coding	-
CUFF.22505.1	TCONS_00143880	XLOC_028889	NA	NA	NA	-
ENST00000448456	TCONS_00143881	XLOC_028889	ENSG00000213030	CGB8	protein_coding	-
CUFF.42122.2	TCONS_00240069	XLOC_050254	NA	NA	NA	-
ENST00000308868	TCONS_00240068	XLOC_050254	ENSG00000174697	LEP	protein_coding	-
ENST00000330055	TCONS_00199463	XLOC_040383	ENSG00000184160	ADRA2C	protein_coding	-
ENST00000509482	TCONS_00199462	XLOC_040383	ENSG00000184160	ADRA2C	protein_coding	-
ENST00000396625	TCONS_00164959	XLOC_033047	ENSG00000081052	COL4A4	protein_coding	-
ENST00000231121	TCONS_00221196	XLOC_045630	ENSG00000113196	HAND1	protein_coding	-
CUFF.11241.1	TCONS_00058831	XLOC_012508	NA	NA	NA	-
ENST00000435159	TCONS_00058832	XLOC_012508	ENSG00000181234	TMEM132C	protein_coding	-
CUFF.25483.2	TCONS_00162062	XLOC_032538	NA	NA	NA	-
ENST00000243349	TCONS_00162063	XLOC_032538	ENSG00000123612	ACVR1C	protein_coding	-
ENST00000335450	TCONS_00162065	XLOC_032538	ENSG00000123612	ACVR1C	protein_coding	-
ENST00000348328	TCONS_00162066	XLOC_032538	ENSG00000123612	ACVR1C	protein_coding	-
ENST00000409680	TCONS_00162064	XLOC_032538	ENSG00000123612	ACVR1C	protein_coding	-
CUFF.47643.1	TCONS_00274173	XLOC_058809	NA	NA	NA	-
ENST00000378069	TCONS_00274174	XLOC_058809	ENSG00000069535	MAOB	protein_coding	-
ENST00000468431	TCONS_00274176	XLOC_058809	ENSG00000069535	MAOB	processed_transcript	-
ENST00000487544	TCONS_00274175	XLOC_058809	ENSG00000069535	MAOB	processed_transcript	-
CUFF.4307.3	TCONS_00024277	XLOC_004968	NA	NA	NA	-
CUFF.4307.4	TCONS_00024278	XLOC_004968	NA	NA	NA	-
ENST00000366597	TCONS_00024281	XLOC_004968	ENSG00000168243	GNG4	protein_coding	-
ENST00000366598	TCONS_00024282	XLOC_004968	ENSG00000168243	GNG4	protein_coding	-
ENST00000391854	TCONS_00024279	XLOC_004968	ENSG00000168243	GNG4	protein_coding	-
ENST00000450593	TCONS_00024280	XLOC_004968	ENSG00000168243	GNG4	protein_coding	-
ENST00000484517	TCONS_00024283	XLOC_004968	ENSG00000168243	GNG4	protein_coding	-
CUFF.29614.2	TCONS_00181316	XLOC_036983	NA	NA	NA	-
CUFF.29614.3	TCONS_00181317	XLOC_036983	NA	NA	NA	-
CUFF.29614.4	TCONS_00181318	XLOC_036983	NA	NA	NA	-
ENST00000290460	TCONS_00181322	XLOC_036983	ENSG00000159307	SCUBE1	protein_coding	-
ENST00000360835	TCONS_00181319	XLOC_036983	ENSG00000159307	SCUBE1	protein_coding	-
ENST00000449304	TCONS_00181321	XLOC_036983	ENSG00000159307	SCUBE1	protein_coding	-
ENST00000461595	TCONS_00181325	XLOC_036983	ENSG00000159307	SCUBE1	processed_transcript	-
ENST00000480833	TCONS_00181326	XLOC_036983	ENSG00000159307	SCUBE1	processed_transcript	-
ENST00000615096	TCONS_00181320	XLOC_036983	ENSG00000159307	SCUBE1	protein_coding	-
CUFF.37019.1	TCONS_00215513	XLOC_044284	NA	NA	NA	-
ENST00000522551	TCONS_00215514	XLOC_044284	ENSG00000233913	RPL10P9	processed_pseudogene	-
CUFF.43001.3	TCONS_00253790	XLOC_053516	NA	NA	NA	-
CUFF.43001.5	TCONS_00253791	XLOC_053516	NA	NA	NA	novel
ENST00000529817	TCONS_00253787	XLOC_053516	ENSG00000255549	ENPP7P6	transcribed_unprocessed_pseudogene	-
ENST00000635775	TCONS_00253792	XLOC_053516	ENSG00000283674	AC068587.6	processed_transcript	known
ENST00000636622	TCONS_00253795	XLOC_053516	ENSG00000283674	AC068587.6	processed_transcript	known
ENST00000636990	TCONS_00253798	XLOC_053516	ENSG00000283674	AC068587.6	processed_transcript	known
ENST00000637678	TCONS_00253794	XLOC_053516	ENSG00000283674	AC068587.6	processed_transcript	known
ENST00000641210	TCONS_00253796	XLOC_053516	ENSG00000284746	AC068587.10	transcribed_unprocessed_pseudogene	-
ENST00000641239	TCONS_00253797	XLOC_053516	ENSG00000284663	AC068587.8	transcribed_unprocessed_pseudogene	-
ENST00000641602	TCONS_00253801	XLOC_053516	ENSG00000284613	AC068587.7	transcribed_unprocessed_pseudogene	-
ENST00000641618	TCONS_00253788	XLOC_053516	ENSG00000283674	AC068587.6	processed_transcript	known
ENST00000641814	TCONS_00253800	XLOC_053516	ENSG00000284724	AC068587.9	transcribed_unprocessed_pseudogene	-
ENST00000641839	TCONS_00253789	XLOC_053516	ENSG00000283674	AC068587.6	processed_transcript	known
CUFF.9876.2	TCONS_00061953	XLOC_013099	NA	NA	NA	-
ENST00000301061	TCONS_00061954	XLOC_013099	ENSG00000169884	WNT10B	protein_coding	-
ENST00000403957	TCONS_00061956	XLOC_013099	ENSG00000169884	WNT10B	protein_coding	-
ENST00000407467	TCONS_00061955	XLOC_013099	ENSG00000169884	WNT10B	protein_coding	-
ENST00000413630	TCONS_00061957	XLOC_013099	ENSG00000169884	WNT10B	protein_coding	-
ENST00000420388	TCONS_00061959	XLOC_013099	ENSG00000169884	WNT10B	protein_coding	-
ENST00000475740	TCONS_00061958	XLOC_013099	ENSG00000169884	WNT10B	retained_intron	-
CUFF.13966.2	TCONS_00087688	XLOC_019012	NA	NA	NA	-
CUFF.13966.5	TCONS_00087692	XLOC_019012	NA	NA	NA	-
ENST00000290378	TCONS_00087689	XLOC_019012	ENSG00000159251	ACTC1	protein_coding	-
ENST00000557860	TCONS_00087690	XLOC_019012	ENSG00000159251	ACTC1	processed_transcript	-
ENST00000560563	TCONS_00087691	XLOC_019012	ENSG00000159251	ACTC1	retained_intron	-
CUFF.31474.1	TCONS_00194377	XLOC_039279	NA	NA	NA	-
CUFF.31474.10	TCONS_00194378	XLOC_039279	NA	NA	NA	-
CUFF.31474.11	TCONS_00194379	XLOC_039279	NA	NA	NA	-
CUFF.31474.12	TCONS_00194380	XLOC_039279	NA	NA	NA	-
CUFF.31474.13	TCONS_00194381	XLOC_039279	NA	NA	NA	-
CUFF.31474.14	TCONS_00194382	XLOC_039279	NA	NA	NA	-
CUFF.31474.15	TCONS_00194383	XLOC_039279	NA	NA	NA	-
CUFF.31474.16	TCONS_00194384	XLOC_039279	NA	NA	NA	-
CUFF.31474.17	TCONS_00194385	XLOC_039279	NA	NA	NA	-
CUFF.31474.18	TCONS_00194386	XLOC_039279	NA	NA	NA	-
CUFF.31474.2	TCONS_00194387	XLOC_039279	NA	NA	NA	-
CUFF.31474.25	TCONS_00194401	XLOC_039279	NA	NA	NA	-
CUFF.31474.26	TCONS_00194402	XLOC_039279	NA	NA	NA	-
CUFF.31474.27	TCONS_00194403	XLOC_039279	NA	NA	NA	-
CUFF.31474.28	TCONS_00194404	XLOC_039279	NA	NA	NA	-
CUFF.31474.29	TCONS_00194405	XLOC_039279	NA	NA	NA	-
CUFF.31474.3	TCONS_00194388	XLOC_039279	NA	NA	NA	-
CUFF.31474.30	TCONS_00194406	XLOC_039279	NA	NA	NA	-
CUFF.31474.31	TCONS_00194407	XLOC_039279	NA	NA	NA	-
CUFF.31474.4	TCONS_00194389	XLOC_039279	NA	NA	NA	-
[truncated: 683 more rows]

## Sheet: isoforms_FPKM
tracking_id	controlM_1	controlM_2	controlM_3	FGRM_1	FGRM_2	FGRM_3
TCONS_00000001	0.0203495	0.133239	0.0820204	0.0972308	0.0425176	0.0359342
TCONS_00000002	0	1.03355e-90	4.01037e-16	0	0	0
TCONS_00000003	0.980731	2.10309	2.04188	2.38519	1.49874	2.45445
TCONS_00000004	6.19223e-155	0.0991337	0	0	0.129657	0
TCONS_00000005	0.120297	0	0	0	0	0
TCONS_00000006	0	0	0	0	0	0
TCONS_00000007	0	0	0	0	0	0
TCONS_00000008	0	0	0	0	0	0
TCONS_00000009	0	0	0	0	0	0
TCONS_00000010	0	0	0	0	0	0
TCONS_00000011	0	0	0	0	0	0
TCONS_00000012	0	0	0	0	0	0
TCONS_00000013	0.0158291	0.0386988	0.0813468	0.0433867	2.35242e-188	0.0202695
TCONS_00000014	0.875642	0.692016	1.27491	0.877035	0.796598	0.858689
TCONS_00000015	0	0	0	0	0	0
TCONS_00000016	0	0.109822	0.181332	0	0	0.117446
TCONS_00000017	0.573284	1.35842	0.488217	1.16235	0.96075	1.27845
TCONS_00000018	1.46182e-48	0	1.01444e-266	0	9.95346e-79	0
TCONS_00000019	0.109737	0	4.49163e-201	0	5.29505e-50	0
TCONS_00000020	1.00718e-124	0.160282	0.692701	0.587723	0.698999	0.704482
TCONS_00000021	0	0	0	0	0	0
TCONS_00000022	0	0	0.0156145	0.0548506	0	0
TCONS_00000023	4.34597e-16	0.652245	0.461955	2.24264e-115	0.158833	0.671887
TCONS_00000024	0.537669	1.23646	1.30081	1.06376	1.68325	0.489055
TCONS_00000025	5.3245	14.7989	12.7179	8.95757	7.80648	13.7308
TCONS_00000026	73.317	159.521	794.924	143.686	155.683	133.3
TCONS_00000027	27.2728	40.0549	41.9539	37.1305	33.108	30.4695
TCONS_00000028	20.0696	41.1641	27.9656	31.1788	27.4351	27.6451
TCONS_00000029	1.32559e-130	5.32138e-55	0	0	0	0
TCONS_00000030	440.351	1153.74	1056.34	889.394	941.664	844.268
TCONS_00000031	5.55074	13.2723	9.76323	9.57501	12.2932	8.75123
TCONS_00000032	0	0	0	0	0	0
TCONS_00000033	0.0599833	0.0382288	0.0469196	0.0548589	0	0.085843
TCONS_00000034	0	0	0	0	0	0
TCONS_00000035	0.0282553	0.235713	0	0	1.28472e-25	0
TCONS_00000036	6.53634e-92	4.54244e-64	0	0	6.85536e-124	0.134602
TCONS_00000037	0	0	0.34612	0	1.26586e-70	0.0603189
TCONS_00000038	2.91618e-124	1.14929e-316	1.40416e-219	0	9.63293e-122	0
TCONS_00000039	8.87325e-169	0	1.21082e-77	1.23278e-112	2.78364e-22	0
TCONS_00000040	0	8.2818e-312	3.42067e-138	6.34608e-153	2.51104e-31	1.31177e-224
TCONS_00000041	4.25734e-171	7.45489e-228	2.37277e-102	2.51826e-122	3.17219e-22	1.71071e-43
TCONS_00000042	0.143974	3.83767e-74	0	0.172243	0.820126	3.66636e-143
TCONS_00000043	0	3.3562e-32	0	2.42913e-85	1.34231e-119	0.0560739
TCONS_00000044	1.86606e-21	0.181232	0	0.227058	0.159774	0
TCONS_00000045	0	0	4.03418e-52	0	0	0.135244
TCONS_00000046	0	1.00798e-41	0.108155	0	0.315283	0
TCONS_00000047	5.82265e-185	0	0.479917	0	0	0
TCONS_00000048	0	0	0	0	0	0
TCONS_00000049	0	0	0	0.30999	0	0
TCONS_00000050	0	0	0.146189	0.0329566	0.087862	0
TCONS_00000051	0	0	0.066919	0	0.0898402	0
TCONS_00000052	0	0	1.00185e-44	0	3.46148e-140	0.0233948
TCONS_00000053	0	0	3.07927e-153	4.10036e-12	0	0
TCONS_00000054	0	1.01876e-150	2.49908e-164	1.18162e-47	0	0
TCONS_00000055	0	0	0	0	0	0
TCONS_00000056	0	9.46008e-272	4.71963e-32	0.124914	2.46973e-30	0
TCONS_00000057	0.221805	0.317179	0	0.234484	0.126341	0
TCONS_00000058	0	0.329096	0	2.49084e-247	0	0.17976
TCONS_00000059	0.0835966	0	0.110676	0	0.33491	0.145783
TCONS_00000060	0.0928767	0.146635	0.0538696	0	3.14542e-175	0.0571266
TCONS_00000061	0.0578676	0.364241	0.246339	0.186701	0	0.416667
TCONS_00000062	1.17301e-19	6.60396e-71	4.79863e-221	2.38607e-77	1.7653e-64	8.49189e-91
TCONS_00000063	3.61999e-128	2.45966e-190	4.99298e-210	0	2.86739e-105	0
TCONS_00000064	5.47103e-07	0.000318139	0.134935	0.752792	4.37197e-06	1.58386e-06
TCONS_00000065	0.129918	1.15427e-17	0.0846419	6.44419e-17	3.09712e-07	0.472945
TCONS_00000066	5.35505e-16	1.06223e-25	1.1823e-08	2.94908e-34	1.26827e-12	2.38043e-24
TCONS_00000067	2.95688e-09	7.29533e-15	0.00725056	6.92088e-14	2.50969e-05	0.016108
TCONS_00000068	0.304326	0.294366	0.203441	6.98406e-09	0.341436	0.648272
TCONS_00000069	0.393547	0.746603	0.474396	0.00226168	0.437149	1.44147e-09
TCONS_00000070	0.155308	0.725417	0.805163	1.57222e-296	0.24607	0
TCONS_00000071	0.000868666	0.0226874	3.28529e-164	3.04572e-245	2.87293e-63	1.78362e-145
TCONS_00000072	0.39754	2.84424e-46	2.191e-57	0.0337895	1.32693e-44	0
TCONS_00000073	0.301846	9.02588e-36	1.52132e-123	7.28302e-193	0.352738	0.32073
TCONS_00000074	2.15141e-106	0.436205	7.52214e-173	0	2.24438e-59	5.68752e-27
TCONS_00000075	0.957526	1.35401e-16	0.963967	1.10333	0.236695	1.20867
TCONS_00000076	0.0269553	2.51511e-132	2.96878e-55	1.25027e-89	6.316e-22	1.66195e-170
TCONS_00000077	1.85345e-74	3.05409e-155	1.1043e-21	0	1.84083e-110	0
TCONS_00000078	8.46913e-21	6.14518e-117	4.88422e-95	0.152558	7.54724e-51	3.68185e-135
TCONS_00000079	3.27208e-149	0.48724	0.4036	0.190263	0.196384	0.418652
TCONS_00000080	0.571811	0.345851	0	0.493511	7.45345e-75	0.404269
TCONS_00000081	0.255202	0	0.369488	0	0.181438	0.517099
TCONS_00000082	0	0.188093	0.123606	0.145726	0.300141	0.104315
TCONS_00000083	0	0.000101785	4.49228e-05	7.63805e-11	6.31733e-19	1.45013e-11
TCONS_00000084	0	0	0	0	0	0
TCONS_00000085	0.0374103	0.0149147	0.0120948	0.0219003	0	0.066687
TCONS_00000086	0	0	0	0	0	0
TCONS_00000087	0.143058	0.0348799	0	0.0529885	0	0.0438654
TCONS_00000088	1.71815e-88	0	0	0	0	0
TCONS_00000089	2.45153e-12	5.23623e-226	0.000214544	1.08582e-55	5.50664e-53	2.07695e-17
TCONS_00000090	1.44609e-08	6.95135e-220	1.12456e-79	5.90325e-50	1.48548e-49	9.6312e-24
TCONS_00000091	0.142228	2.81367e-214	3.95444e-73	3.15698e-46	2.42322e-47	1.57765e-18
TCONS_00000092	5.25426e-12	2.56068e-218	5.16263e-78	1.02978e-49	6.79853e-49	4.51449e-21
TCONS_00000093	4.82242e-06	4.15689e-213	2.6343e-72	7.51697e-45	5.0403e-46	4.06473e-16
TCONS_00000094	7.06943e-06	1.43095e-211	3.08178e-69	3.57587e-43	1.6455e-45	6.17006e-39
TCONS_00000095	1.26008e-08	1.45558e-219	9.57919e-80	1.96111e-50	5.24755e-49	3.40321e-24
TCONS_00000096	0.420344	1.34697e-198	2.68718e-55	9.58268e-33	3.97976e-39	1.08827e-25
TCONS_00000097	3.366e-06	3.61496e-226	0.000123095	1.09956e-55	1.0577e-52	0.0767125
TCONS_00000098	0.562299	8.30712e-212	1.33592e-69	1.97342e-44	2.6065e-45	0.0255999
TCONS_00000099	9.16533e-21	0	0.0268714	9.56587e-49	8.97372e-49	6.86652e-69
TCONS_00000100	1.01199e-16	0	0	0	0	0
TCONS_00000101	1.17194	0.0486769	0.136664	0.163209	0.114145	0.180509
TCONS_00000102	3.30352e-26	0	0	1.48538e-53	0	2.53747e-184
TCONS_00000103	0.290574	0.126514	0	0	0	0
TCONS_00000104	1.97852e-60	0	0	0	0	0
TCONS_00000105	0.0010494	0.000377214	0.104191	4.019e-05	0.000129644	0.436311
TCONS_00000106	0.952043	0.267638	0.537368	0.90102	0.506514	0.15946
TCONS_00000107	0.817956	0.97383	0.560574	1.03506	0.990887	0.385302
TCONS_00000108	0.914994	0.46069	0.000232027	0.488158	0.166101	0.497657
TCONS_00000109	0.0698409	0.312189	3.19704e-06	0.000497889	2.42111e-25	0.441259
TCONS_00000110	0.836697	0.375987	0.300165	0.788895	1.71875e-118	0.329109
TCONS_00000111	0.717521	0.309452	0.251451	0.472622	0.206107	0.841276
TCONS_00000112	1.95491e-05	2.25481e-05	0.0224333	0.508841	0.42925	0.147173
TCONS_00000113	0.199282	1.34929e-11	1.17446e-49	0.000157382	0.000222114	0.145287
TCONS_00000114	0.0277035	1.53903e-11	2.11036e-65	2.25775e-14	2.50097e-18	0.28621
TCONS_00000115	2.83334e-07	1.78268e-11	0.000135762	0.0700692	9.2018e-09	2.31946e-05
TCONS_00000116	1.21196e-12	0.092865	2.32027e-06	2.84671e-23	5.35664e-12	1.71202e-14
TCONS_00000117	1.21294e-05	8.67371e-08	4.29183e-103	3.47426e-14	3.79205e-09	2.35053e-11
TCONS_00000118	0.168971	0.0831782	3.58506e-06	0.221817	8.22888e-14	0.112899
TCONS_00000119	2.2739e-12	2.26865e-35	2.32992e-129	4.45167e-64	2.73875e-08	0.0519211
TCONS_00000120	0.287346	0.278649	0	1.0097e-92	2.24101e-73	8.61518e-54
TCONS_00000121	0.250613	5.17027e-11	0.109384	4.69338e-13	4.2374e-16	9.6219e-22
TCONS_00000122	2.4949e-07	3.45199e-09	7.04913e-06	0.252643	6.44394e-13	2.41459e-17
TCONS_00000123	2.49581e-09	2.27493e-05	4.14144e-16	0.000121143	6.98929e-20	2.36008e-18
TCONS_00000124	3.04524	5.50353e-10	0.262318	0.000135432	0.448971	0.172106
TCONS_00000125	289.721	7.3329	21.0298	34.2287	34.6719	28.4513
TCONS_00000126	1.5828	0.187177	0.306479	0.492316	0.409467	0.908322
TCONS_00000127	36.0922	1.2479	4.58645	7.61962	4.66815	4.50426
TCONS_00000128	1.83446e-07	3.40726e-09	8.62802e-16	1.52665e-11	2.47566e-11	1.09953e-05
TCONS_00000129	5.45324e-174	0	0	0	0	6.02901e-41
TCONS_00000130	0.127876	0.000355239	9.76119e-05	0.000189564	0.000166596	0.13867
TCONS_00000131	2.56628e-188	1.88979e-87	0	7.05283e-210	6.57118e-293	4.87357e-65
TCONS_00000132	5.80704e-25	8.72787e-116	2.90796e-37	5.98136e-57	6.22719e-22	2.67989e-11
TCONS_00000133	0.324455	1.74624e-138	1.70979e-20	0.481634	5.01874e-81	0.190997
TCONS_00000134	3.09765e-285	5.21713e-300	0	0	0	1.92259e-163
TCONS_00000135	0.283384	0.124731	6.0348e-188	0.244102	3.19188e-139	0.142384
TCONS_00000136	0.140678	5.35946e-119	3.48286e-60	1.13936e-76	2.92742e-19	1.62253e-20
TCONS_00000137	4.54845	0.108266	0.437689	1.03418	0.524316	1.31699
TCONS_00000138	0.592922	7.00542e-30	1.83616e-106	3.49861e-61	1.10277e-127	1.51501e-37
TCONS_00000139	7.303e-15	4.13065e-10	5.43266e-24	5.16265e-16	2.50804e-20	6.94633e-20
TCONS_00000140	2.24296e-07	3.119e-06	0.0488277	3.08843e-42	2.03352e-62	6.83929e-36
TCONS_00000141	0.253342	2.47285e-65	0	3.35178e-83	0	0
TCONS_00000142	0.330534	0.271206	3.81934e-13	3.46468e-06	3.62449e-12	0.00260807
TCONS_00000143	0.033041	0	0.00975746	0	8.35415e-106	0
TCONS_00000144	0.000189588	4.42787e-22	1.05053e-05	0.469656	1.77906e-53	1.97748e-62
TCONS_00000145	0.195375	4.65215e-05	0.00642728	0.0454071	0.222034	0.190035
TCONS_00000146	0.0221887	0	0	0	0	0
TCONS_00000147	0	0	0	0	0	0
TCONS_00000148	0	0	0	0	0	0
TCONS_00000149	0	0	0	0	0	0
TCONS_00000150	0.0661603	0	0	0.0736356	0	0
TCONS_00000151	0	1.9367e-184	1.14533e-226	0.0664358	0	0.0332496
TCONS_00000152	0	0.0661636	0.0613111	0.0574796	0.0492792	0.0446284
TCONS_00000153	0	0.00298976	0.00261385	0.00331533	0.0046533	0.00144529
TCONS_00000154	0	0.149502	0.601927	0.263583	0.34932	0.199915
TCONS_00000155	0.0616115	0.624872	0.830539	0.333994	0.40412	0.561883
TCONS_00000156	0.0289132	0.0590745	0.127812	7.03006e-232	7.75148e-117	0.0943004
TCONS_00000157	0	0.0748436	0.351159	0	0.26694	0.287933
TCONS_00000158	0	0	0	0	0	0.763247
TCONS_00000159	0	0	0	1.92124e-224	0	0
TCONS_00000160	5.923	2.6256	3.29129	4.99481	4.52442	4.10451
TCONS_00000161	0	0	0	0	0	0
TCONS_00000162	0.955874	0.946371	0.468437	0.820388	0.244905	0.425191
TCONS_00000163	0.216518	0.125483	0.160842	0.000321235	4.44467e-23	0.00258523
TCONS_00000164	0.106425	6.2916e-05	0.115202	0.256527	8.53089e-32	7.15527e-26
TCONS_00000165	0.104097	0.193713	0.000114359	2.87129e-15	7.39005e-31	3.83749e-23
TCONS_00000166	0.3938	0.108671	0.194785	0.196372	0.0599088	7.53781e-55
TCONS_00000167	5.75631e-07	5.45863e-12	0.000298802	0.464526	1.00434e-21	0.164564
TCONS_00000168	0.0840724	7.78706e-174	4.98265e-162	7.34891e-53	0	3.72308e-96
TCONS_00000169	7.31888e-06	7.57151e-17	4.61463e-11	2.01916e-11	0.0027085	0.176841
TCONS_00000170	3.44234e-103	0	0.88257	9.98665e-227	0	0
TCONS_00000171	0.427653	0.176075	0.103898	2.48787e-07	0.332757	0.188297
TCONS_00000172	6.21529e-14	0.127955	3.00676e-37	0.188018	0.126568	0.149028
TCONS_00000173	0.549489	1.10014	0.855832	1.51101	0.580315	1.02079
TCONS_00000174	1.78863e-62	4.81523e-103	3.81081e-160	1.42497e-122	3.18282e-171	1.3229e-90
TCONS_00000175	2.6461	3.08997	2.73402	2.64213	2.70828	1.69515
TCONS_00000176	0.227254	0.265975	0.136819	3.53876e-306	0.539569	1.53989e-263
TCONS_00000177	2.54912e-224	0	0	1.19217e-219	0.100791	0
TCONS_00000178	0.311312	5.94187e-47	6.27327e-99	1.04185	0.0110363	1.19941
TCONS_00000179	0.0768533	0.22196	0.207461	0.325581	0.141967	0.123621
TCONS_00000180	1.20083e-05	0.000169985	0.421512	0.0265865	0.000595541	1.54982e-05
TCONS_00000181	0.398241	0.625416	0.857528	1.2756	1.06646	1.24608
TCONS_00000182	5.74981	9.9982	8.05859	10.8226	6.63943	7.38933
TCONS_00000183	0.0642297	2.16698e-58	2.76376e-57	2.61333e-117	0.290012	0.239851
TCONS_00000184	0.117663	0.173363	0.0759543	0.276276	0.284248	2.49341e-48
TCONS_00000185	0.0787263	0.171074	0.261195	1.03756	0.237898	0.288007
TCONS_00000186	1.92501e-73	1.97887e-75	2.39257e-125	1.46063e-20	3.11618e-74	7.21353e-180
TCONS_00000187	3.09721	2.22662	2.04596	7.41173	1.85035	1.67645
TCONS_00000188	1.20187	0.275716	0.0903575	0.270438	0.293157	0.307854
TCONS_00000189	0	0.239674	0.202061	0	0	0.258976
TCONS_00000190	2.30831	2.9344	2.45358	2.10371	3.81671	3.05589
TCONS_00000191	2.00298e-13	6.85633e-07	1.819e-18	7.51803e-18	0.108135	4.78943e-34
TCONS_00000192	2.08334	1.97614	2.74732	3.60041	1.68063	0.690645
TCONS_00000193	1.81304	1.2451	1.87224	1.71602	1.54283	1.23108
TCONS_00000194	0.457517	0.428948	9.7445e-11	0.00334341	2.26509e-18	0.465387
TCONS_00000195	6.8082e-09	1.97679e-13	4.60653e-14	0.0767927	2.61454e-43	1.25913e-71
TCONS_00000196	2.92566e-08	1.90943e-05	3.08438e-05	5.95467e-11	0.651313	4.15613e-13
TCONS_00000197	0.36619	1.26604	0.955946	2.51953e-05	0.569105	0.423726
TCONS_00000198	2.86731e-32	1.81479e-13	0.000113012	0.000157003	1.25017e-06	0.00193823
TCONS_00000199	0.61635	1.00132	1.09374	1.08403	0.789759	1.39002
TCONS_00000200	0.102017	0.187389	0.121469	7.23246e-18	0	0.00123759
TCONS_00000201	0.69652	0.861349	0.694151	0.513124	0.254782	0.181548
TCONS_00000202	16.3272	19.737	11.5626	31.5789	17.2015	12.5593
TCONS_00000203	0.270944	0.587998	0.187367	0.756326	0.588924	0.407413
TCONS_00000204	30.047	42.7154	33.5993	72.2513	40.5991	28.6969
TCONS_00000205	6.21304e-05	0.113249	6.29008e-06	1.94881e-05	0.116453	3.81815e-06
TCONS_00000206	5.36239	8.30147	6.87467	9.29942	7.06966	5.31195
TCONS_00000207	0.875106	0.520768	1.4582	2.04169	2.44604	0.378791
TCONS_00000208	0.210139	0.340037	0.276108	0.71675	1.67078	0.258851
TCONS_00000209	0.326474	6.2664e-13	5.39099e-05	3.57782e-05	0.000106376	0.000181277
TCONS_00000210	1.8137e-13	0.000104664	2.20314e-08	1.38249e-06	9.12138e-08	0.29199
TCONS_00000211	0.00176042	0.736368	0.331364	0.652581	0.168361	0.174949
TCONS_00000212	0.093161	0.432583	0.118354	0.414185	0.242492	0.327457
TCONS_00000213	0.0352646	6.15815e-67	1.14281e-69	1.2881e-102	2.34183e-18	1.20484e-58
TCONS_00000214	0.522517	0.104146	2.97348e-21	1.02463e-60	0.114694	0.309869
TCONS_00000215	2.04016e-87	1.2371e-06	3.1163e-11	1.82721e-40	3.05014e-21	1.33061e-05
TCONS_00000216	4.07491e-129	3.81587e-10	1.02034e-16	2.82201e-59	7.4808e-32	4.9428e-08
TCONS_00000217	1.05072	2.44556	3.0705	2.38256	1.46801	2.36554
TCONS_00000218	0.58317	0.29955	0.308583	0.192862	0.0471863	0.0788859
TCONS_00000219	5.11017e-62	5.48462e-12	1.1189e-26	7.53044e-110	7.39453e-32	3.14047e-09
TCONS_00000220	0.962001	0.803009	0.88375	0.573086	0.699024	0.868339
TCONS_00000221	0	1.54724e-12	2.8132e-30	3.11357e-202	4.32233e-42	5.30734e-19
TCONS_00000222	0	3.82687e-25	1.24579e-55	1.01568e-299	2.25141e-93	8.48408e-32
TCONS_00000223	0.0499708	0.785134	0.577092	0.765115	0.0736048	0.180436
TCONS_00000224	0.0860256	0.337054	0.584431	0.79905	0.960398	0.774539
TCONS_00000225	1.61831e-214	6.21763e-10	9.07717e-21	2.47217e-81	4.78488e-31	1.95432e-10
TCONS_00000226	0	7.56663e-14	9.90992e-31	2.32104e-147	1.18827e-50	3.92988e-14
TCONS_00000227	0.156673	0.20903	1.08653e-05	1.55541	1.04946	2.86887e-56
TCONS_00000228	0.891209	0.411023	1.28948	1.85242	1.55141	0.469401
TCONS_00000229	0.154954	0.450705	0.000151199	0.478616	0.10496	0.200682
TCONS_00000230	0.0546118	0.168123	0.148021	0.481887	5.64221e-35	0.0917037
TCONS_00000231	1.73131e-273	1.0674e-08	1.3546e-15	6.66664e-112	3.87443e-40	3.58025e-11
TCONS_00000232	0.254963	0.407496	0.405688	0.428167	0.237822	0.280334
TCONS_00000233	1.01601e-07	0.085474	0.249378	0	0.224129	0
TCONS_00000234	0.348415	0	0.205315	0	0	0
TCONS_00000235	3.18331	3.63077	4.94352	4.66046	4.77956	2.82954
TCONS_00000236	0.694954	0.715417	1.22023	1.22198	0.721766	0.981108
TCONS_00000237	0.0725388	0.364598	2.45058e-22	0.247224	0.647455	5.53198e-08
TCONS_00000238	8.23195e-20	4.9153e-11	4.1409e-48	5.324e-16	6.95615e-10	1.29196e-16
TCONS_00000239	0.000145089	0.0539003	0.0742467	0.000461817	2.58654e-05	9.72404e-05
TCONS_00000240	9.90159e-05	0.0467462	0.017787	0.000339902	2.38554e-05	8.67095e-05
TCONS_00000241	0	0.470622	0.335933	0	0	0
TCONS_00000242	4.4122e-57	9.82903e-189	0	2.12703e-96	1.19529e-42	2.79534e-186
TCONS_00000243	1.1986e-72	0.0639185	0	3.10154e-29	5.42591e-80	4.6824e-95
TCONS_00000244	0.225886	1.9236e-13	2.31923e-09	0	2.59536e-09	0.428504
TCONS_00000245	0.393949	0.228879	0.262561	0.296747	0.257124	0.657226
TCONS_00000246	1.60954	0.288074	0.145463	0.0477128	0.000159453	0.272899
TCONS_00000247	1.66784e-94	6.63168e-100	7.6661e-61	1.58519e-65	7.57089e-48	2.97081e-67
TCONS_00000248	0.0558283	0.29817	0.283729	2.18114e-10	0.185516	0.308223
TCONS_00000249	0.0118856	0.0276865	0.28434	7.14935e-17	1.7367e-41	0.0118255
TCONS_00000250	1.24202e-35	4.32408e-28	2.5827e-25	1.26487e-21	1.25819e-31	1.05951e-31
TCONS_00000251	6.14548e-85	1.16134e-100	7.89867e-57	6.86916e-66	7.96294e-53	1.04886e-66
TCONS_00000252	0.246401	0.710749	0.7644	1.21063	0.386331	0.495831
TCONS_00000253	2.06634e-79	1.99929e-80	2.39463e-50	3.43596e-56	6.85599e-40	0.0635335
TCONS_00000254	6.82924e-72	6.78933e-80	9.65144e-46	2.88474e-54	1.25747e-44	1.62789e-55
TCONS_00000255	0.111136	8.78186e-13	3.50759e-09	0.116845	0.217058	0.0919139
TCONS_00000256	5.25388e-24	2.10801e-28	6.86794e-18	1.80264e-22	2.8161e-18	2.26854e-26
TCONS_00000257	7.12499e-33	1.25558e-47	1.20412e-25	4.84854e-30	6.20672e-15	2.48419e-33
TCONS_00000258	3.03179e-36	8.56056e-26	2.71664e-30	5.23724e-36	1.48972e-36	5.97087e-32
TCONS_00000259	5.39864e-49	3.58733e-44	1.43331e-22	1.51968e-37	3.23055e-20	5.78185e-24
TCONS_00000260	6.18728e-12	2.1059e-05	0.111585	9.48912e-15	0.285042	3.52745e-05
TCONS_00000261	5.29383e-69	3.0872e-47	9.84058e-30	1.97921e-40	1.35047e-20	9.89057e-41
TCONS_00000262	7.80508e-20	2.32515e-16	2.23756e-06	6.93637e-16	0.0081749	6.63516e-12
TCONS_00000263	3.21174e-37	1.6996e-15	8.50681e-10	4.21163e-17	0.055933	3.90321e-06
TCONS_00000264	0.415789	0.56463	0.703332	0.655182	0.0115337	0.507834
TCONS_00000265	3.48383e-71	1.85759e-36	2.09642e-23	0.253643	0.100213	0.235738
TCONS_00000266	5.01761e-52	2.2823e-08	0.210372	1.01459e-14	1.24287e-14	2.12736e-08
TCONS_00000267	1.76252e-67	8.30253e-68	9.79577e-47	3.14135e-43	1.32173e-23	2.38522e-46
TCONS_00000268	0.148404	0.00788767	9.11309e-08	0.0004545	0.189144	0.443987
TCONS_00000269	1.47269e-23	0.183925	0.0158609	4.67207e-08	3.2035e-17	4.32352e-06
TCONS_00000270	2.65869e-19	0.0142129	0.0277572	1.06762e-13	1.58606e-18	4.29433e-24
TCONS_00000271	0.0569943	0.10474	1.36495e-23	1.58795e-13	1.41345e-15	9.13481e-09
TCONS_00000272	4.68058e-30	0.724598	0.509039	1.86418e-14	6.68373e-19	0.0613016
TCONS_00000273	0.110502	0.155562	0.163745	0.530526	2.67772e-18	0.244265
TCONS_00000274	0.415299	0.700328	0.99519	0.757901	0.214972	0.189249
TCONS_00000275	1.47557e-22	2.59701e-22	3.45683e-10	8.59371e-14	1.11275e-19	3.92241e-11
TCONS_00000276	0.0523079	1.47208e-06	1.01757e-05	3.7992e-05	0.923416	7.88076e-05
TCONS_00000277	1.09047e-16	0.330331	3.48054e-51	6.66237e-31	2.32365e-39	5.56078e-37
TCONS_00000278	9.50804e-06	1.02642e-09	1.0902e-12	0.930058	1.06604e-06	1.08595
TCONS_00000279	1.72352	1.40983	2.04797	3.34336	1.60028	2.62418
TCONS_00000280	1.16139	0.101999	3.30265e-07	1.17735	0.65019	0.000138876
TCONS_00000281	1.38804	1.13373	2.26138	0.650221	0.288002	0.00328169
TCONS_00000282	4.25903e-60	0.140037	1.65058e-17	0.00114529	1.26243e-140	8.13952e-59
TCONS_00000283	0.0523754	0.0623006	0.290698	0	1.04689e-270	0.366494
TCONS_00000284	0.658272	1.03923	0.297002	0.00297751	0.686138	0.782117
TCONS_00000285	0.969393	0.728011	0.652963	0.244088	1.16679e-233	0.723461
TCONS_00000286	0.147496	0.014117	1.41e-30	2.18718e-63	8.33307e-64	2.97287e-48
TCONS_00000287	0.0222925	0.328873	2.10302e-23	0.213	6.24555e-70	0.303628
TCONS_00000288	0	0.000130497	0	2.20902e-183	1.53504e-12	1.83114e-268
TCONS_00000289	4.21489e-252	1.38052e-251	3.53826e-240	0.425135	0	0
TCONS_00000290	0.204467	6.91827e-30	7.95727e-21	4.13889e-19	7.40327e-15	9.93398e-16
TCONS_00000291	5.75919e-43	6.15275e-31	3.51959e-29	1.07789e-10	1.74958e-49	8.95219e-19
TCONS_00000292	0	5.24881e-60	9.11538e-205	0	3.59129e-305	2.74702e-209
TCONS_00000293	5.44217e-26	1.73946e-24	4.64643e-23	0.28702	2.33196e-25	1.13008e-06
TCONS_00000294	1.66452e-15	2.73867e-26	4.07702e-08	3.85649e-06	3.59997e-52	0.293035
TCONS_00000295	0.292338	0.562879	0.343831	0.413466	0.0896044	0.575107
TCONS_00000296	0	8.96014e-32	1.53179e-223	1.09923e-213	5.21122e-289	4.8347e-49
TCONS_00000297	4.29329e-39	7.33575e-96	1.26799e-150	8.8289e-21	2.59578e-264	7.92302e-125
TCONS_00000298	0.69077	1.05425	0.534428	0.0157231	0.965072	0.00441119
TCONS_00000299	0.365151	9.17472e-30	0.76036	8.96119e-104	0.0450433	0.473965
TCONS_00000300	2.87881e-12	1.40925	0.818306	0.647041	9.95839e-87	0.152884
TCONS_00000301	4.48551e-90	1.02743	0.207087	1.28731e-21	1.32374e-27	8.43073e-122
TCONS_00000302	0.280928	0.501658	0.412087	0.707962	0.743904	4.84161e-21
TCONS_00000303	0.613479	0.350351	1.26056	2.07426e-26	0.819492	1.67331
TCONS_00000304	1.26471	1.2544	2.71453	3.36313	0.542656	2.16658
TCONS_00000305	1.33797e-102	6.48716e-92	7.30915e-58	6.56542e-24	1.18202	4.7479e-83
TCONS_00000306	0.149713	9.4907e-218	3.70126e-199	4.71928e-120	4.51547e-113	6.531e-264
TCONS_00000307	0.216154	0.573009	0.715886	0.931951	2.47827	1.67008
TCONS_00000308	4.0816e-205	6.61441e-11	0.508126	1.32089e-138	0.552632	0.940243
TCONS_00000309	0	5.17584e-88	0.21256	0.950143	6.63635e-171	0
TCONS_00000310	0	9.22983e-296	4.76162e-128	0.241997	1.91993e-178	1.64324e-215
TCONS_00000311	0	2.2063e-179	8.66034e-55	7.09952e-198	5.69763e-47	9.6476e-91
TCONS_00000312	0	0.0865969	0.17803	0	0	0
TCONS_00000313	0	0	0	0.266404	0	0
TCONS_00000314	0	0	0.0419861	0	0	0
TCONS_00000315	0	0	0	0	0	0
TCONS_00000316	0	0	0	0	0	0
TCONS_00000317	0.0906594	0.319837	0	0.0376378	0.113957	0.666565
TCONS_00000318	0	0.99857	0	1.61806	0	0
TCONS_00000319	0.00676662	0.422769	3.44264e-48	1.30065e-26	0.192482	0.299421
TCONS_00000320	0.667988	2.69717	1.22996	0.653223	0.559206	0.849041
TCONS_00000321	1.8817	2.07349	1.45322	1.84075	2.35536	2.95099
TCONS_00000322	1.04205e-05	7.35157e-05	3.90471e-06	0.0906407	0.276821	0.0925389
TCONS_00000323	0.118525	0.113986	0.424043	0.000230833	2.73645e-05	0.000206047
TCONS_00000324	1.30765e-19	3.6415e-05	4.65129e-11	1.18097e-10	9.20673e-24	0.363622
TCONS_00000325	0.208895	0.778837	0	0.0782145	0.333988	0.25641
TCONS_00000326	0.122954	0.230489	0.437173	0.278362	0.0738187	4.47331e-83
TCONS_00000327	0.523423	1.31219	0.347561	0.206539	0.9511	0.479762
TCONS_00000328	1.79191	1.27789	1.68053	0.443938	0.383393	0
TCONS_00000329	5.99839e-312	3.2662e-69	0	2.19347e-216	0.142623	0.0172092
TCONS_00000330	0.134015	0.339463	0.275656	0.299833	0.75574	0.301483
TCONS_00000331	0.362257	1.29406e-06	0.103384	0.174188	0.154941	0.115651
TCONS_00000332	0.0572307	0.0754942	2.60061e-12	1.3037e-05	1.27811e-30	0
TCONS_00000333	1.53426e-09	4.45594e-11	0.0720296	8.00908e-13	1.6102e-19	0
TCONS_00000334	6.5522e-07	0.0370185	1.18582e-05	5.60879e-08	5.06968e-05	4.83971e-06
TCONS_00000335	0	0.114017	2.57538e-07	0	0.00563003	0
TCONS_00000336	2.4981e-10	5.93437e-10	4.77684e-12	0	0	0
TCONS_00000337	6.51148e-07	2.06068e-20	3.38807e-40	0	0	0
TCONS_00000338	4.51231e-18	0	4.47218e-42	0	0	0
TCONS_00000339	4.39534e-08	4.25176e-06	1.65948e-05	0	0	0
TCONS_00000340	9.26177e-13	1.40165e-13	3.73321e-06	0	0	0
TCONS_00000341	1.78896e-08	0	5.00995e-50	0	0	0
TCONS_00000342	0.068406	0	0	0	0	0
TCONS_00000343	0	1.20139e-07	5.19291e-51	0	0	0
TCONS_00000344	0	3.13899e-07	2.36822e-12	0	0	0
TCONS_00000345	0	1.74608e-18	1.66926e-36	0	0	0
TCONS_00000346	0	0	0	0	0	0
TCONS_00000347	0	1.4526e-13	5.05955e-20	0	0	0
TCONS_00000348	0	0	4.46846e-31	0	0	0
TCONS_00000349	0	0	0	0	0	0
TCONS_00000350	0	5.30137e-10	1.04745e-12	0	0	0
TCONS_00000351	0	7.31585e-09	3.1596e-10	0	0	0
TCONS_00000352	0	3.46888e-23	0.0527194	0	0	0
TCONS_00000353	0	0	0.192925	0	0	0
TCONS_00000354	0	0.0411796	0.0197102	0	0	0
TCONS_00000355	2.58253e-07	0.500803	0.278644	0.795951	0.499731	1.38833
TCONS_00000356	3.48977	15.1444	15.5963	15.3484	13.8981	8.46467
TCONS_00000357	1.4204e-153	5.22584e-124	0.108741	0.581895	1.24321e-49	0.198639
TCONS_00000358	0	4.22395e-216	0.122337	0	0.206016	0.349144
TCONS_00000359	0.128681	0.16222	0.276611	0.764099	7.25329e-176	0
TCONS_00000360	0	0.140452	0.122815	0	0.183604	0
TCONS_00000361	0.173513	2.22295e-160	0.226113	0.821176	0.34645	0
TCONS_00000362	1.40745	0.585229	0.241316	1.23503e-22	1.1644e-05	3.20509e-31
TCONS_00000363	0	0.458974	0.174218	0.149487	0.140261	0.114025
TCONS_00000364	1.25935e-05	6.50529	2.49962	0.000702697	11.4521	0.430714
TCONS_00000365	8.00093e-128	2.10816e-62	1.28066e-90	3.16462e-116	9.10957e-31	6.7427e-136
TCONS_00000366	6.31002e-187	1.71049e-45	6.4394e-89	2.59034e-69	0.371606	3.9622e-114
TCONS_00000367	3.66701e-169	5.89546e-79	4.56997e-121	8.87535e-138	5.0498e-42	2.41819e-169
TCONS_00000368	3.6551e-146	1.66934e-29	4.6817e-56	1.4193e-38	1.59642e-19	1.92172e-81
TCONS_00000369	1.52293e-32	2.47154	2.28943	1.13484	1.66192	0.000786509
TCONS_00000370	1.07433	100.291	98.0643	60.5965	75.244	45.5182
TCONS_00000371	0.284699	9.15649	11.5889	5.38495	7.03337	5.9064
TCONS_00000372	3.14031e-114	1.88555	1.65883	1.51383e-16	1.60998	1.70755
TCONS_00000373	6.27395e-118	1.41388	2.24638	1.17778	0.808673	1.08108e-72
TCONS_00000374	9.85299e-77	0.559995	4.72427e-103	0.332126	0.283812	5.09968e-151
TCONS_00000375	0.566957	0.126602	0.679076	2.37202e-09	0.362861	0.261824
TCONS_00000376	0.12786	0.192083	1.20226e-208	1.32553e-196	0.764016	0.592035
TCONS_00000377	0.106433	3.51751	4.63566	3.02502	0.874884	1.58823
TCONS_00000378	0.285172	1.9601	2.1837	0.558213	2.95593	1.01974
TCONS_00000379	4.91017	143.939	167.511	81.8191	117.209	71.9612
TCONS_00000380	0.0612325	1.97931	0.810691	1.65768	1.01808	1.1248
TCONS_00000381	1.20242e-38	2.22065	0.212207	4.02502e-29	0.590227	4.24253e-27
TCONS_00000382	0.0549571	7.6673	4.47053	3.88704	5.24297	2.53197
TCONS_00000383	2.76547e-286	0.139805	0.563318	2.4569e-292	0.605472	0
TCONS_00000384	0.189563	0	0.245854	0	0.385065	0
TCONS_00000385	0.418804	0.501278	0.321871	0.507811	3.38647e-16	7.27158e-24
TCONS_00000386	12.2256	6.75808	7.5943	8.75918	5.87676	9.37904
TCONS_00000387	0	0	0	0	0	0
TCONS_00000388	2.83097	0.000965203	0.00120844	0.00216749	0.00302897	0.00134567
TCONS_00000389	2.75849e-108	2.89025e-124	1.44613e-311	4.43286e-195	0	3.48885e-181
TCONS_00000390	4.05271	4.00924	5.65389	4.34473	3.68655	6.98307
TCONS_00000391	0.124029	0.161506	0	0	0	0.24881
TCONS_00000392	0.243638	0.144322	0.0133557	0.192439	0.420613	4.01737e-18
TCONS_00000393	0.378312	1.75428e-06	2.22771e-09	1.07849e-05	6.53155e-06	3.09557e-05
TCONS_00000394	0.000736222	7.78785e-07	0.0783681	0.371708	0.163092	0.269679
TCONS_00000395	0.847604	0.702749	0.753533	1.67379	1.18386	1.74582
TCONS_00000396	1.75052	2.07132	2.82772	2.3337	2.68484	1.88638
TCONS_00000397	0.698676	0.00187107	0.19088	0.902971	0.00370426	0.00116702
TCONS_00000398	2.35636	8.8689	6.20985	5.37234	3.85193	5.34249
TCONS_00000399	3.21135	9.0394	1.14355	16.249	8.63685	1.49958e-13
TCONS_00000400	20.0445	20.5862	18.6321	12.8778	20.8839	17.282
TCONS_00000401	1.26054e-12	7.52144e-68	5.30951e-39	0.490132	7.31132e-61	5.25774e-59
TCONS_00000402	1.18836	2.05075	1.11737	2.3878	0.976666	1.9208
TCONS_00000403	17.7472	24.8819	21.2502	28.8433	28.9339	15.7564
TCONS_00000404	16.4453	16.2001	13.3215	20.7852	20.1949	9.41986
TCONS_00000405	3.17035	8.99604	8.7789	8.2919	7.41799	8.15094
TCONS_00000406	1.88112	4.17832	4.85677	5.1687	4.65885	2.14132
TCONS_00000407	0.674546	0.179308	0.110396	0.167697	0.162257	6.5557e-06
TCONS_00000408	3.57465e-44	0.0189941	0.0282169	3.48852e-103	5.00832e-106	0.0159783
TCONS_00000409	0.0660366	1.04959e-08	0.000104421	2.84885e-55	0.0284722	7.34336e-25
TCONS_00000410	6.20392e-65	0	0	0.140544	0	0
TCONS_00000411	3.55636e-10	2.66912e-07	3.41148e-16	6.59435e-68	3.81468e-14	3.90398e-19
TCONS_00000412	8.31687e-05	0.0139121	0.0399915	0.00897903	0.00830418	3.29622e-06
TCONS_00000413	2.79297e-16	4.18413e-39	7.50659e-43	6.33557e-83	4.06852e-07	1.40837e-19
TCONS_00000414	4.6433e-28	2.28516e-20	2.18858e-33	0.0333392	2.5023e-36	1.07377e-18
TCONS_00000415	5.53072e-28	3.14991e-20	3.7437e-33	0.0430519	2.44984e-36	1.26118e-18
TCONS_00000416	3.20234e-20	2.62389e-09	0.0525682	5.96695e-39	2.40326e-11	1.36584e-19
TCONS_00000417	5.29708e-22	9.29173e-93	4.65522e-41	2.85759e-28	1.65433e-52	0.0916353
TCONS_00000418	9.31616e-29	3.63665e-58	3.3794e-52	7.06512e-113	1.73872e-62	1.65742e-11
TCONS_00000419	9.5865e-12	0.0767179	8.22854e-54	8.35798e-186	5.37342e-42	1.45625e-18
TCONS_00000420	7.61853e-77	1.80205e-63	2.1504e-24	2.60588e-152	6.92261e-200	0.00542995
TCONS_00000421	2.05745e-36	0.0217432	2.52826e-107	1.37257e-114	1.52286e-116	3.07629e-23
TCONS_00000422	0.128841	3.09646e-134	1.35969e-100	0.137228	3.42863e-41	4.32301e-05
TCONS_00000423	0.22131	0.0964413	0.0833795	0.433729	0.115489	0.0808466
TCONS_00000424	0.405276	0.15918	0.108775	0.534701	0.180453	0.394501
TCONS_00000425	0.855176	0.500694	0.941576	0.35614	1.35834	1.06332
TCONS_00000426	2.61916e-51	6.67019e-131	3.68188e-36	1.74766e-60	0.105712	0.0989785
TCONS_00000427	8.64636e-31	1.43838e-78	1.54521e-20	3.18368e-43	0.0933717	5.96633e-25
TCONS_00000428	0.000522322	1.38809e-49	9.95831e-18	1.45764e-18	1.94048e-13	4.87424e-09
TCONS_00000429	2.64448e-40	1.30936e-109	2.20342e-33	1.54646e-29	5.86299e-21	3.12124e-51
TCONS_00000430	1.43728e-16	1.86404e-134	6.04659e-31	6.6897e-37	7.92258e-27	5.09593e-43
TCONS_00000431	8.02168e-42	4.62114e-159	2.42775e-43	5.0922e-34	4.13357e-25	3.94408e-37
TCONS_00000432	1.00885e-16	9.37734e-46	5.36189e-18	1.51102e-06	1.18302e-17	1.11643e-19
TCONS_00000433	5.41407e-30	2.08033e-141	1.27235e-31	7.28217e-11	1.70354e-19	5.3967e-30
TCONS_00000434	1.18219e-07	0.136834	1.35349e-14	1.09359e-06	3.891e-10	4.03708e-17
TCONS_00000435	1.38044e-27	7.85197e-101	8.40267e-07	1.78339e-39	1.40864e-18	1.42098e-50
TCONS_00000436	0.0566222	7.48958e-51	1.94508e-23	8.73251e-39	9.53998e-17	7.17104e-36
TCONS_00000437	0.367561	2.65114e-28	4.50824e-25	4.74925e-40	4.68013e-35	5.87003e-12
TCONS_00000438	0.182518	1.26238e-50	1.00247e-13	1.15326e-07	5.04066e-05	0.00405538
TCONS_00000439	2.67479e-40	5.65523e-139	0.072098	1.92314e-41	2.39151e-21	1.88386e-58
TCONS_00000440	1.33646e-23	6.23266e-93	4.1198e-26	2.30059e-20	7.21504e-10	4.02338e-26
TCONS_00000441	0.530176	0.12855	0.383436	0.347094	1.01518e-17	2.10359e-18
TCONS_00000442	1.45782e-08	7.61907e-12	3.17436e-05	0.227859	1.08978e-12	1.91785e-23
TCONS_00000443	0.25442	0.00619259	0.499342	0.00157057	3.49179e-05	3.34406e-05
TCONS_00000444	0.870708	1.21469e-05	3.20644e-30	0.173285	1.38561e-25	2.37884e-35
TCONS_00000445	0.513774	0.0273485	0.226234	5.96828e-22	0.243376	0.117581
TCONS_00000446	1.55954	0.32401	0.634547	0.107073	0.0926808	0.894253
TCONS_00000447	1.65812e-06	2.92611e-37	2.50541e-06	3.23196e-23	1.05702e-08	6.2002e-09
TCONS_00000448	4.47429e-15	7.45213e-70	1.38471e-13	6.08375e-27	9.60726e-07	1.40544e-17
TCONS_00000449	0.547695	0.243624	0.861669	0.15883	5.0091e-09	0.595484
TCONS_00000450	0.235837	0.3747	2.60695e-27	1.56582e-55	6.08506e-25	7.3133e-31
TCONS_00000451	2.16934e-37	8.78913e-66	1.66034e-14	7.2153e-17	0.0718655	6.45821e-36
TCONS_00000452	9.76155	2.0926	6.55492	3.97884	2.52652	3.41531
TCONS_00000453	0.783036	0.647934	0.000142006	7.33945e-16	0.0650935	0.303297
TCONS_00000454	0.161631	0.350571	0.605442	3.30915e-144	1.64544e-126	0.0962184
TCONS_00000455	1.59392e-13	2.24804e-37	1.09373e-08	1.19678e-34	1.32684e-15	1.17865e-16
TCONS_00000456	0.890935	0.478531	0.394673	0.271786	1.06247e-50	2.84982e-21
TCONS_00000457	2.08839	0.607775	1.26662	0.682559	0.34864	0.992033
TCONS_00000458	0.436381	0.268993	1.09886	3.93669e-07	0.555708	8.57562e-08
TCONS_00000459	9.73019e-28	1.77461e-44	7.24425e-24	5.13232e-33	1.30198e-84	0.452281
TCONS_00000460	1.00378	0.196864	1.46975e-35	0.482438	0.279504	7.03201e-65
TCONS_00000461	0.226409	0	0	0	0.228217	0
TCONS_00000462	0.568122	0	0.359775	0.694813	1.81875e-36	0.417333
TCONS_00000463	0.231554	0.0722439	0.115852	0.159996	0.048662	0
TCONS_00000464	0.295835	0.479079	0.237069	0	0.236807	0.318542
TCONS_00000465	6.20085e-37	6.19611e-123	5.57988e-16	6.03606e-83	3.80385e-115	0.259894
TCONS_00000466	0.00218872	1.07493	0.9352	1.04861	0.940101	0.170059
TCONS_00000467	0.00086917	0.0015991	0.470248	1.99202e-08	0.00258405	0.00714402
TCONS_00000468	0.220915	3.42314e-99	0.000853317	1.61751e-81	5.18781e-48	2.44365e-34
TCONS_00000469	3.37239e-20	2.43882e-45	1.88771e-05	1.47475e-21	1.06049e-07	3.32832e-13
TCONS_00000470	0.107036	4.90821e-63	0.182926	9.65242e-23	5.5745e-09	1.50123e-23
TCONS_00000471	1.7117	0.019441	2.8141	0.196208	1.10497	1.6975
TCONS_00000472	5.01404e-25	6.13061e-60	0.108818	3.43836e-33	2.55348e-09	4.61581e-19
TCONS_00000473	9.6546e-74	0.0782671	3.38354e-28	2.55961e-190	2.86871e-10	0.06429
TCONS_00000474	1.88094	1.60022	1.45554	1.56502	0.0978072	1.20269
TCONS_00000475	2.37753e-06	4.21929e-44	2.72944e-11	2.1057e-89	4.4196e-06	1.69249e-46
TCONS_00000476	6.34985e-25	4.87761e-104	6.4983e-34	0	2.31618e-82	4.29689e-59
TCONS_00000477	1.28819e-96	0.346013	6.84926e-47	1.58897e-190	4.47724e-36	5.70627e-29
TCONS_00000478	0.213767	0	0.508601	0.167441	8.16881e-182	1.18224e-27
TCONS_00000479	3.42007e-13	2.9417e-52	2.08036e-08	1.75778e-13	0.877303	0.432023
TCONS_00000480	0.107848	0.449821	0.290767	0	4.54783e-230	9.74839e-208
TCONS_00000481	0.233926	0.292541	0.388363	0.00029093	1.50364e-16	0.202685
TCONS_00000482	0	0	0	0	0	0
TCONS_00000483	0	0	0	0	0	0
TCONS_00000484	0	0	0	0	0	0
TCONS_00000485	2.35638e-14	0.0131426	0.0546549	0.0698759	2.77557e-14	0.23866
TCONS_00000486	1.3287e-07	0.00107439	2.02945e-22	1.36246e-12	0	3.13605e-15
TCONS_00000487	1.69121e-13	0.012495	0.000238742	1.0571e-05	2.16845e-12	2.92601e-05
TCONS_00000488	0	0	0	0	0	0.0293801
TCONS_00000489	1.3367e-09	3.4433e-47	4.49008e-14	2.22773e-13	2.28379e-37	8.82454e-06
TCONS_00000490	1.93604e-07	0.00243627	2.7078e-21	1.87256e-11	0	5.5399e-14
TCONS_00000491	1.82745e-13	4.0374e-17	0.00262748	2.84429e-05	2.77361e-12	0.152509
TCONS_00000492	0	0	0	0	0	0
TCONS_00000493	0	0	0	0	0	0
TCONS_00000494	9.11522e-09	7.72931e-36	7.43923e-08	0.0126629	3.5137e-28	6.08376e-26
TCONS_00000495	0	0	0	0.304975	0	3.12934e-71
TCONS_00000496	0.0248008	2.17187e-36	0.100832	0.0188379	3.63969e-28	6.65e-28
TCONS_00000497	8.69175e-12	1.77573e-12	0.0112147	0.0212333	0.0440284	0.150993
TCONS_00000498	0.0376513	0	0.0132413	0	0	3.66584e-07
TCONS_00000499	0.120677	0	0	0	0	1.7444e-23
TCONS_00000500	0.15508	4.71173e-11	1.476e-06	1.30335e-17	9.81654e-06	3.41495e-07
TCONS_00000501	7.95867e-06	0.000568437	0.135937	0.252628	7.15287e-06	1.8092e-05
TCONS_00000502	5.47166	4.93567	3.84563	5.7941	4.49385	4.392
TCONS_00000503	4.08887e-06	1.39364e-17	5.96777e-07	7.14035e-08	5.24556e-08	1.76954e-09
TCONS_00000504	0.526894	0.435533	0.512854	3.32103e-05	7.55552e-07	0.405895
TCONS_00000505	0.243557	1.32222e-22	1.85131e-05	0.330573	9.79042e-05	3.91494e-06
TCONS_00000506	0.512321	0.172739	0.404334	0.771863	0.566541	0.365632
TCONS_00000507	1.36879	0.521492	0.477512	0.308662	1.89723	0.46852
TCONS_00000508	0.749492	5.60016e-112	3.42756e-43	0.592364	0.737827	5.35422e-35
TCONS_00000509	0.0887708	0.0603566	5.5258e-34	0.125564	2.22245e-103	0.0605459
TCONS_00000510	3.91604e-33	0.154669	0.339635	4.36664e-65	0.29926	0.274179
TCONS_00000511	2.62595	4.72193	3.87592	7.05464	5.10053	4.6849
TCONS_00000512	1.84213e-11	1.54398e-60	1.00626e-18	0.201362	0.32452	1.22152e-25
TCONS_00000513	0.568445	0	0.188169	0	0	0.523946
TCONS_00000514	25.7944	14.204	16.1571	22.9171	24.3592	18.9044
TCONS_00000515	0.516835	8.03838e-05	5.7664e-05	0.000162786	0.000181787	0.974478
TCONS_00000516	3.26363e-150	5.17209e-16	0	0	5.52313e-56	2.18657e-41
TCONS_00000517	0.134605	4.97168e-122	8.45355e-30	0	1.70143e-34	0.0860682
TCONS_00000518	7.74696e-35	2.63485e-148	0.0138929	0	2.96266e-13	3.70475e-29
TCONS_00000519	1.85477e-32	2.10411e-07	7.27143e-41	0	7.59929e-120	0.0333936
TCONS_00000520	2.24467e-29	1.24935e-147	0.0291082	0	2.49344e-15	8.23283e-30
TCONS_00000521	2.60746e-39	2.37547e-147	6.764e-11	0	5.57897e-20	3.08792e-37
TCONS_00000522	9.33405e-162	2.43775e-90	2.17326e-24	0	3.74156e-50	1.02537e-27
TCONS_00000523	1.52816e-118	1.68039e-83	0.0166213	0	3.02778e-33	0.0568496
TCONS_00000524	3.21041e-42	6.3008e-45	3.04061e-169	0	7.41027e-100	1.9773e-89
TCONS_00000525	1.0907e-53	0.0960597	2.46892e-183	0	7.17386e-109	1.53044e-86
TCONS_00000526	5.67832e-07	1.49137e-117	2.97177e-78	0	1.19085e-28	5.35282e-32
TCONS_00000527	1.32973e-42	1.70663e-125	1.2305e-99	0	1.80534e-25	3.24383e-78
TCONS_00000528	1.02019e-202	0.0389052	0	0	9.03655e-31	7.79647e-170
TCONS_00000529	1.72203e-217	0	0	0	0	0
TCONS_00000530	1.24915e-16	3.7484e-125	1.2984e-93	0	6.35102e-22	8.7204e-51
TCONS_00000531	5.79839e-34	8.50683e-157	4.44971e-83	0	1.07262e-13	3.23981e-73
TCONS_00000532	8.35778e-48	7.3294e-152	1.86851e-70	0	1.52913e-05	5.38893e-89
TCONS_00000533	7.28047e-52	1.09779e-150	8.86022e-68	0	0.0953017	2.25406e-86
TCONS_00000534	0.1119	8.209e-16	7.86568e-272	0	1.11852e-65	5.28618e-14
TCONS_00000535	2.07155e-38	0.0167741	0.00591083	0	0	0.0779266
TCONS_00000536	0	0	0	0	0	0
TCONS_00000537	0	0	0	0	0	0
TCONS_00000538	0	0	0	0	0	0
TCONS_00000539	9.89345e-17	0	0	0	0	0
TCONS_00000540	7.02537e-26	0	0	0	0	0
TCONS_00000541	0.0116752	0	0	0	0	0
TCONS_00000542	1.20775e-08	0	0	0	0	0
TCONS_00000543	0.176153	0.0825783	0.639088	0.216384	0.229661	0.758215
TCONS_00000544	0.913788	0.685536	4.60597	1.39998	1.43016	0.917859
TCONS_00000545	0.158547	0	0.382428	2.72269e-39	2.16706e-06	0.522468
TCONS_00000546	3.17456e-06	1.74749e-07	7.63026e-07	1.91319e-05	2.55984e-07	3.59324e-06
TCONS_00000547	1.51131e-28	7.42113e-76	9.19278e-50	6.28754e-56	7.42634e-120	2.53873e-49
TCONS_00000548	0.242055	0	0.598785	0.545104	0	0
TCONS_00000549	0.908268	8.70872e-07	5.82414e-05	0.0828955	0.0011266	0.353451
TCONS_00000551	0.488167	3.30675e-32	9.67708e-28	0.420509	8.37799e-73	0.137197
TCONS_00000552	0.110126	0.0805809	4.55158e-37	1.86125e-68	3.88196e-113	1.166e-45
TCONS_00000553	0.307557	0.220713	0.455012	0.173312	1.12474e-300	0.266424
TCONS_00000554	3.85477e-112	0.262885	1.10186e-130	1.01748e-53	4.48863e-60	0.0319362
TCONS_00000555	0.128553	1.20136e-32	5.40221e-07	6.77747e-07	2.76246e-35	1.48237e-29
TCONS_00000556	0.114724	4.66447e-27	0.135134	0.0262262	7.43046e-21	0.528094
TCONS_00000557	0.00143854	4.60986e-06	0.136299	3.25589e-30	1.21363e-44	1.46827e-27
TCONS_00000558	2.66284e-31	1.97189e-59	4.38201e-31	1.02333e-08	8.93529e-59	8.50048e-78
TCONS_00000559	7.68233e-29	8.15793e-30	3.253e-17	1.06174e-28	1.67114e-23	1.54623e-39
TCONS_00000560	5.83162e-28	2.65179e-47	3.12705e-24	1.67804e-20	1.04424e-10	1.40475e-53
TCONS_00000561	6.50823e-23	1.69933e-36	5.8488e-05	2.73254e-13	0.26797	1.0251e-18
TCONS_00000562	2.90329e-25	5.95417e-35	0.460752	0.108791	2.03089e-14	4.62818e-46
TCONS_00000563	6.43873e-214	3.06029e-144	1.15055e-171	7.55972e-117	5.44946e-116	4.61511e-36
TCONS_00000564	0.945882	0.430047	0.24684	0.497647	0.1786	0.249926
TCONS_00000565	0.103545	0.124147	0.405673	0.0933971	0.21504	0
TCONS_00000566	2.01182	0.568343	0.575953	1.07	1.36686	0.80716
TCONS_00000567	0.354587	0.21263	2.53527e-113	1.28523e-111	2.03845e-85	0.000449382
TCONS_00000568	3.19767e-07	0.238901	0	0	2.96568e-35	0.129657
TCONS_00000569	0.172676	0.288676	0.130176	0.0535908	0.378791	0.0930563
TCONS_00000570	0.0952437	2.29736e-06	0	3.88019e-07	4.65911e-05	0.0772377
TCONS_00000571	0	0	0	0	0	0
TCONS_00000572	0	0	0	0	0	0.136373
TCONS_00000573	0	0	0	0	0	0
TCONS_00000574	0	0	0	0	0	0
TCONS_00000575	0	0	0	0	0	0
TCONS_00000576	0	0	0	0	0	0
TCONS_00000577	0	0	0	0	0	0
TCONS_00000578	0	0	0	0	0	0
TCONS_00000579	0	0	0	0	0	0
TCONS_00000580	0	0	0	0	0	0
TCONS_00000581	0	0	0	0	0	0
TCONS_00000582	0	0	0	0	0	0
TCONS_00000583	0	0	0	0	0	0
TCONS_00000584	0	0	0	0	0	0
TCONS_00000585	0.149947	0	0.00177275	0.0968327	0	0
TCONS_00000586	0.104324	0.00528509	0.0164589	0.0182892	0	0
TCONS_00000587	0	0	0	0.354919	0	0
TCONS_00000588	0	0	0	0	0	0
TCONS_00000589	0	0	0	0	0	0
TCONS_00000590	0	0	0	0	0	0
TCONS_00000591	0	0	0	0	0	0
TCONS_00000592	6.64621e-228	7.31094e-218	2.90033e-179	3.9382e-162	1.17519e-199	1.69319e-152
TCONS_00000593	0.400757	1.35047e-29	0.389238	0.397696	5.54499e-13	0.44731
TCONS_00000594	4.67031e-10	4.37169e-31	0.014712	7.87338e-08	2.47541e-15	4.36785e-11
TCONS_00000595	0	0	0	3.05561e-185	0	0
TCONS_00000596	4.88339e-31	4.95497e-17	1.8232e-28	0.152321	3.36887e-88	4.39173e-05
TCONS_00000597	0	0	1.58739e-180	0	0	0
TCONS_00000598	0	0	0	0	0	0
TCONS_00000599	0.00193721	7.20567e-29	0.0148761	0.202916	0.0016046	6.327e-11
TCONS_00000600	2.5978	4.0507e-27	0.471415	0.0497669	0.367883	0.674465
TCONS_00000601	0.790763	0.0390408	0.201732	0.0871654	5.2693e-59	0.245763
TCONS_00000602	1.5302e-27	8.68557e-94	7.72963e-50	1.92e-39	1.58894e-74	0.00014629
TCONS_00000603	1.15097e-13	6.09134e-250	0.343515	0.132571	3.72994e-73	4.85441e-81
TCONS_00000604	0.271717	5.42819e-236	2.06487e-16	1.79068e-22	2.61117e-07	0.163448
TCONS_00000605	0.0890709	0.0894655	1.47335e-05	0.0511058	2.92109e-213	2.67535e-47
TCONS_00000606	0	0	2.16612e-283	0	0	1.06652e-34
TCONS_00000607	2.28217e-18	5.12896e-33	2.16842e-19	9.79896e-19	1.38488e-19	4.27861e-20
TCONS_00000608	0	0	0	0.0934692	0	0
TCONS_00000609	3.30468e-223	0	0	7.68392e-232	4.63365e-293	0
TCONS_00000610	4.84449e-37	5.54859e-32	2.05195e-29	6.9085e-18	3.47176e-20	1.75873e-18
TCONS_00000611	0.420441	0.00081992	0.303772	1.69353e-23	3.00329e-75	0.116285
TCONS_00000612	1.44952e-30	1.5542e-20	1.6865e-24	1.14284e-38	1.73669e-98	5.66195e-11
TCONS_00000613	8.18523e-20	2.12151e-18	5.11296e-11	1.90173e-06	7.9941e-07	6.83498e-07
TCONS_00000614	1.72264e-11	0.274675	8.39361e-46	0.0441974	0.777694	3.21186e-26
TCONS_00000615	0.0632044	0	0	0	0	0
TCONS_00000616	2.60888e-140	5.41353e-08	4.12136e-243	7.22951e-54	2.0081e-148	2.62897e-85
TCONS_00000617	1.46618	0.594068	0.594031	0.697335	0.366287	0.330448
TCONS_00000618	0	0	0	0	0	0
TCONS_00000619	1.91873e-18	9.34078e-16	3.35391e-25	5.86646e-21	9.82183e-21	1.34217e-17
TCONS_00000620	0.31291	0.000148551	0.0418635	0.000576087	0.0201116	4.23449e-06
TCONS_00000621	1.18589e-14	1.08168e-05	0.252415	0.327785	2.01841e-08	0.000127845
TCONS_00000622	9.71639e-05	4.79182e-07	0.0023742	3.41209e-15	0.264192	1.33968e-06
TCONS_00000623	2.55489e-06	0.136369	0.000284506	0.497668	0.364709	0.000812565
TCONS_00000624	2.60088e-14	8.11141e-25	3.5519e-34	6.57134e-25	5.66576e-29	4.88216e-25
TCONS_00000625	0.299511	0.954656	1.25326	1.18744	0.592168	0.897895
TCONS_00000626	6.20572e-125	7.78169e-74	4.49655e-130	6.25428e-87	4.18216e-179	3.74239e-86
TCONS_00000627	0.493823	2.08812	0.984088	2.22616	0.466936	1.721
TCONS_00000628	0.302613	1.17791	0.81471	1.17919	1.59212	1.26074
TCONS_00000629	3.97391e-14	0.0643334	5.13308e-165	0.00352912	0.208305	1.52598e-63
TCONS_00000630	0.223273	1.36025	1.3241	1.03773	0.419221	1.24484
TCONS_00000631	0	8.26473e-254	0.30016	0.91405	0	0.419172
TCONS_00000632	0	0.67642	0	0.963852	0	0.73187
TCONS_00000633	0.639936	2.3362e-14	1.53569e-10	1.66881	1.22299	0.358414
TCONS_00000634	1.26826e-09	0.0611759	0.059953	1.13972e-33	1.59063e-164	0.485929
TCONS_00000635	0.196286	3.76895e-07	1.95081e-08	0.34617	0.0885262	1.20598e-08
TCONS_00000636	0.250939	0.492542	0.301258	0.264118	0.190399	0.183972
TCONS_00000637	0	0	0	0	0	0
TCONS_00000638	4.027e-28	0.254212	0.26908	1.07829e-18	0.122058	3.15721e-269
TCONS_00000639	0.109829	4.00272e-25	0.264928	1.62581e-14	0.103636	0.0323035
TCONS_00000640	1.28425e-179	1.56883e-27	0.643457	1.76031e-26	0.00413327	0.655369
TCONS_00000641	0.0237245	0.104017	7.34361e-37	0.104677	1.10044e-10	1.06887e-41
TCONS_00000642	1.27467e-125	0.118815	8.04373e-37	0.172018	0.140659	1.3071e-62
TCONS_00000643	0	0	1.05962e-253	2.04519e-252	0	0
TCONS_00000644	4.44905e-39	2.34744e-116	2.48273e-74	5.24933e-71	5.62043e-36	1.9943e-64
TCONS_00000645	1.40982e-194	5.05674e-122	1.57413e-105	2.51526e-104	5.70795e-16	5.73912e-55
TCONS_00000646	0	0	0.0352022	4.84581e-292	0	0.138129
TCONS_00000647	0.21732	0.125874	0.112886	0.365566	0.650617	0.979411
TCONS_00000648	0	0	0	0	0.411413	0
TCONS_00000649	0.050049	1.99961e-138	5.09797e-111	3.25238e-106	9.20368e-33	0.191781
TCONS_00000650	0	4.9707e-122	2.09219e-101	3.90191e-140	4.12552e-38	1.40461e-86
TCONS_00000651	0	3.78014e-232	0	0	5.00041e-231	0
TCONS_00000652	0	1.39529e-14	2.33141e-166	2.86122e-168	4.83357e-98	6.5835e-187
TCONS_00000653	3.07181e-244	1.88745e-133	2.02358e-75	1.06534e-127	1.84246e-48	2.29799e-97
TCONS_00000654	0	4.06787e-112	2.0258e-89	1.53372e-136	1.16792e-65	1.14748e-72
TCONS_00000655	2.97851e-239	5.76312e-125	9.1256e-135	4.46574e-172	2.70148e-160	0.237764
TCONS_00000656	0	0.254206	3.04293e-176	0	8.59457e-26	1.83577e-179
TCONS_00000657	2.36695e-141	8.65566e-114	1.46382e-80	2.01931e-139	0.230738	4.33786e-58
TCONS_00000658	0	1.98658e-48	1.02297e-224	0	8.16761e-177	0.690488
TCONS_00000659	0.000388154	0.0132846	0.300541	6.67474e-155	0.199873	0.405176
TCONS_00000660	0.294314	0.247041	0.552674	0.246633	0.161424	1.4707e-12
TCONS_00000661	2.35894e-234	0.158533	0.29137	1.22062e-16	7.80447e-41	0.0691367
TCONS_00000662	0	6.95073e-28	0	0	4.12549e-237	4.6395e-71
TCONS_00000663	0	0	0	0	0	0
TCONS_00000664	0	0	0.196652	0	0.28551	0.241756
TCONS_00000665	4.12524e-07	6.62221e-07	8.83075e-06	6.57771e-15	5.41541e-16	0
TCONS_00000666	0.0200239	0.0646405	0.104563	1.28398e-05	1.9311e-05	0
TCONS_00000667	0	0	0.0554399	0	0.0449857	0
TCONS_00000668	0	0	3.28119e-14	0.128234	0	0
TCONS_00000669	0.185575	2.25572e-63	0.164156	3.61773e-31	6.0141e-105	0.784996
TCONS_00000670	1.46791e-05	1.59951e-06	0.000216349	1.05496e-05	1.07421e-07	0.313002
TCONS_00000671	2.62655e-38	2.96743e-46	7.17631e-43	1.60833e-40	3.59182e-14	5.49572e-07
TCONS_00000672	0.00675541	1.32976e-05	2.12986e-09	0.254566	2.71626e-08	0.00581223
TCONS_00000673	0.587098	0.190926	0.336228	0.357114	0.286223	0.139089
TCONS_00000674	7.38831e-13	4.29688e-13	2.14315e-07	1.13954	3.3036e-12	0.00629316
TCONS_00000675	1.19577	1.18824	0.206099	0.37384	0.879514	0.640389
TCONS_00000676	6.2041e-05	0.00107295	1.23906	0.522442	0.0197702	0.451522
TCONS_00000677	7.12459e-13	7.58346e-82	0.000126673	4.14931e-23	5.38512e-88	2.37408e-17
TCONS_00000678	0.972923	0.144543	0.463162	0.0926348	0.799671	0.18437
TCONS_00000679	7.50224e-76	3.86271e-90	2.4012e-68	1.28025e-34	6.66235e-267	0.242866
TCONS_00000680	0.434132	1.09005	0.999352	2.38033e-20	0.2977	0.451876
TCONS_00000681	0.295586	0.60542	0.852931	0.221439	1.11804e-24	0.178578
TCONS_00000682	0.189108	0.226316	0.201265	0.412935	0.269346	0.299051
TCONS_00000683	0.219033	0.127431	0.907517	1.23471	2.52246	1.77236
TCONS_00000684	0.889392	0.0109691	5.72881e-49	1.08991	0.525822	0.109013
TCONS_00000685	6.47045	8.92291	6.76404	10.3457	8.07026	8.54982
TCONS_00000686	0.306954	0.412882	1.85376	0.804793	1.26184	1.22164
TCONS_00000687	3.84185e-33	1.75206e-06	2.20203e-48	8.95822e-162	9.97697e-70	1.18318e-70
TCONS_00000688	5.04549e-11	1.43855e-11	8.54356e-15	9.21136e-08	5.88364e-05	0.521952
TCONS_00000689	4.06926	2.26056	3.01464	3.28042	3.92411	1.05215
TCONS_00000690	0.000303788	9.12181e-08	1.93213e-07	0.00188412	6.20307e-11	3.35656e-10
TCONS_00000691	0.0846068	0.000116801	0.0918518	0.320172	1.194e-10	6.43659e-10
TCONS_00000692	0.420484	0.499778	6.39297e-11	2.62273e-10	2.99616e-10	4.66964e-09
TCONS_00000693	0.152394	0.872888	0.3857	0.745708	0.858563	0.247999
TCONS_00000694	0.749606	0.654016	1.26843	1.51438	3.92806e-28	0.972469
TCONS_00000695	3.11102e-06	2.67935e-12	0.00817681	1.27435e-16	0.277073	0.00129942
TCONS_00000696	3.46412e-40	1.30287e-31	9.71218e-07	1.07702e-23	3.02847e-25	1.61156e-58
TCONS_00000697	0.21935	0.255238	0.515187	0.609139	0.00186972	0.297695
TCONS_00000698	0.558904	0.12427	0.463076	0.73652	0.416914	0.409648
TCONS_00000699	0.549285	1.93589e-258	0.502565	1.79609	2.0179e-89	2.55892e-77
TCONS_00000700	0	0	0	0	0	0
TCONS_00000701	0	0	0	0	0	0
TCONS_00000702	0	0	0	0	0	0
TCONS_00000703	0	0	0	0	0	0
TCONS_00000704	0	0	0	0	0	0
TCONS_00000705	0	0	0	0	0	0
TCONS_00000706	0.447841	0.748258	0.313434	0.572887	0.650826	0.463481
TCONS_00000707	0.145402	0.140459	0.271685	0.0805653	0.154626	0.24166
TCONS_00000708	0.000714898	0.00151053	5.25002e-06	0.000470925	0.453597	0.000652653
TCONS_00000709	5.08853	2.80764	2.97474	3.8145	4.67339	5.00673
TCONS_00000710	11.1393	10.4599	10.23	15.4737	11.0925	14.7158
TCONS_00000711	0.438091	3.45941e-27	1.90843e-51	0.967927	0.364197	2.55964e-21
TCONS_00000712	0.196294	7.47805e-39	0.363682	1.68506e-27	3.50216e-21	1.40983e-26
TCONS_00000713	1.36076	0.000741749	0.0818152	2.6114	1.01686	1.21935
TCONS_00000714	1.03044e-33	2.87437e-50	1.2196e-33	8.48041e-12	1.30098e-06	5.55935e-37
TCONS_00000715	4.87607e-19	2.49681e-30	1.85097e-37	7.31576e-27	7.43135e-11	4.55987e-23
TCONS_00000716	9.84303e-14	3.65299e-08	1.23967e-21	2.08934e-13	1.0291e-06	6.89802e-15
TCONS_00000717	1.67685e-29	6.8048e-58	7.05761e-62	9.6324e-40	7.60166e-21	3.9805e-22
TCONS_00000718	1.20463e-54	1.8226e-61	1.56139e-62	6.22662e-44	7.65704e-43	2.23386e-49
TCONS_00000719	1.58612e-114	4.39466e-108	8.45547e-149	0.542805	6.83869e-119	0.473187
TCONS_00000720	0	0	0	0	0	0
TCONS_00000721	0	0	0	0	0	0
TCONS_00000722	2.05856e-05	0.0963255	0.000195439	0.0831112	0.0797989	0.0842036
TCONS_00000723	0.180741	0.4014	0.209188	0.0359467	0.072658	0.221805
TCONS_00000724	2.76413e-50	9.23904e-104	0.043374	0	4.42599e-29	5.4589e-67
TCONS_00000725	57.537	52.9477	49.7186	55.3356	62.4305	50.4543
TCONS_00000726	8.50056e-06	2.17263e-05	6.32644e-06	1.45085e-05	2.80184e-06	1.60343e-05
TCONS_00000727	5.97732	7.74273	6.13653	4.70966	5.6818	6.63718
TCONS_00000728	2.89937	5.87959	3.52492	4.66944	6.01312	3.45072
TCONS_00000729	5.30837	3.02547	2.00281	3.32976e-21	6.9864	2.55017
TCONS_00000730	1.39643e-27	8.69975e-30	5.62445e-11	1.86046e-16	3.36627e-08	7.271e-14
TCONS_00000731	2.35464e-12	4.92198e-09	1.26063e-12	3.38844e-19	3.80422e-19	1.68563e-18
TCONS_00000732	0.0792472	0.0354933	0.445461	4.29241e-08	3.61449e-12	1.01989
TCONS_00000733	0.152011	0.0682103	0.0602968	8.91704e-133	0	0
TCONS_00000734	3.07252e-19	1.42089e-19	7.0036e-07	1.27625e-09	1.67427e-05	1.87552e-09
TCONS_00000735	0.33823	0.198472	2.7481e-22	1.69267e-06	2.60169e-06	3.09121e-16
TCONS_00000736	0.423731	2.5564e-05	0.137775	0.000309207	0.000132075	5.61956e-12
TCONS_00000737	0.390096	0.000173875	0.000355759	0.00112764	0.000459066	1.65202e-11
TCONS_00000738	2.49874e-13	2.48409e-20	1.44358e-08	1.6267e-09	0.535721	7.97273e-06
TCONS_00000739	0.0491635	0.446738	0.352103	0.260126	0.328928	1.34177e-08
TCONS_00000740	0.4493	0.323135	0.43647	0.987493	2.39449e-13	0.00271767
TCONS_00000741	0	0	0.15704	3.70796e-271	0	0
TCONS_00000742	0.048663	0	0.0873987	0	0	0.159703
TCONS_00000743	0.0744349	0.107858	0.207323	3.77866e-128	0	0
TCONS_00000744	0.166868	4.82064e-122	3.62402e-191	4.03798e-107	0	8.39077e-166
TCONS_00000745	0	0	0	0	0	0
TCONS_00000746	7.2218e-111	5.99812e-88	1.5948e-69	3.24613e-83	4.83559e-90	3.21931e-103
TCONS_00000747	18.7772	8.89165	5.25103	13.0628	8.76579	6.93648
TCONS_00000748	4.02222e-11	5.32252e-16	1.07777e-16	1.11434e-17	7.75102e-16	2.49695e-06
TCONS_00000749	4.37073	2.31735	1.73223	5.84297	1.82891	1.5307
TCONS_00000750	1.28951	5.6826e-07	1.54591	7.19077e-08	1.10666	0.00010879
TCONS_00000751	2.91053e-43	3.11376e-33	6.19365e-30	1.9778e-36	1.742e-30	5.63813e-37
TCONS_00000752	51.2574	30.3975	45.0243	48.2643	53.4159	48.5124
TCONS_00000753	35.3081	22.3547	21.9989	20.5947	28.2438	18.8804
TCONS_00000754	0.396543	2.16821e-05	3.88458e-06	4.693e-06	2.73146e-06	7.07459e-09
TCONS_00000755	0.18957	0.341133	0.181427	0.512594	0.567867	0.25083
TCONS_00000756	1.99395e-06	1.32704e-06	1.61495e-14	5.07668e-14	1.89204e-09	1.26322e-06
TCONS_00000757	9.92828e-83	1.08421e-61	1.50134e-78	4.90284e-92	6.6821e-98	4.05128e-71
TCONS_00000758	0.267757	0.425538	6.50115e-08	5.13109e-08	1.88474e-06	0.436049
TCONS_00000759	7.00048e-05	2.22914e-05	4.06977e-05	0.000117201	5.59181e-05	3.58782e-06
TCONS_00000760	2.79101e-46	1.53657e-32	5.95489e-34	1.46826e-41	1.6049e-33	7.39748e-44
TCONS_00000761	0.824329	1.12239e-15	3.46551e-16	1.02496e-11	1.46939e-14	1.1262
TCONS_00000762	0.279164	1.13848	1.08884	3.13121	1.11309	2.24917
TCONS_00000763	0.0445267	0.106993	0.199741	0.0535003	0	0.271314
TCONS_00000764	0.0818652	0.160066	0.125616	0.42882	0.0337547	0.11963
TCONS_00000765	0	0.0608103	0	0	0.146576	0.0663023
TCONS_00000766	0.0259956	0.298371	0.586786	0.359472	0.804427	0.782651
TCONS_00000767	6.28034e-07	1.16785e-06	4.95993e-08	0.139239	0.213564	1.47395e-08
TCONS_00000768	0.0981535	0	0	4.23998e-06	0	0
TCONS_00000769	1.50724e-16	0	6.08594e-20	1.42906e-12	0	5.79237e-20
TCONS_00000770	0.235405	3.49227e-09	4.77007e-06	6.78172e-06	4.7272e-08	0.137005
TCONS_00000771	1.36235	1.3011e-06	0.0589662	0.0663137	2.22972e-06	0.257063
TCONS_00000772	0	0	0	0	0	0
TCONS_00000773	0.136022	0.0646888	0.126981	6.48311e-09	0.0445599	0.00240575
TCONS_00000774	5.65127e-41	0	1.43176e-25	0	0	1.11211e-60
TCONS_00000775	0	0	0.10956	0.190016	0	0.601674
TCONS_00000776	0	0	0	0	0	0
TCONS_00000777	0	0	8.18372e-26	8.67566e-20	0	8.24343e-06
TCONS_00000778	0	0	0	0	0	0
TCONS_00000779	0	0	0.181111	0	0	0
TCONS_00000780	0	0	0	0	0.235918	0
TCONS_00000781	0	0	0	0	0	0
TCONS_00000782	0	0	0	0	0	0
TCONS_00000783	0	0	0.0746571	0	0	0.205219
TCONS_00000784	0	0	0	0	0	0
TCONS_00000785	0	0	0	0	0	0
TCONS_00000786	0.0482725	0	0	0	0	0
TCONS_00000787	0	0	0	0	0	0
TCONS_00000788	1.21608e-16	0	0	0	0	0
TCONS_00000789	1.57805e-05	0	0	0	0	0
TCONS_00000790	2.3376e-45	0	0	0	0	0
TCONS_00000791	0	0	0	0	0	0
TCONS_00000792	2.97851e-167	0.0764929	4.04515e-171	3.17228e-213	0.0773734	7.41295e-60
TCONS_00000793	0.0642611	0.278506	0.411768	0.365335	0.0823548	0.210758
TCONS_00000794	0.234305	0.300666	5.32202e-28	2.70454e-45	0	0.12892
TCONS_00000795	0.00150059	0.00401485	0.000489608	0.001466	3.00183	3.1169
TCONS_00000796	24.5821	7.82363	4.56231	8.61348	4.38294	2.21724
TCONS_00000797	2.92095	0.142077	0.16346	0.405124	0.361947	0.536015
TCONS_00000798	3.96599	1.50716e-94	2.6693e-81	3.90856e-60	1.25033e-52	2.97785e-14
TCONS_00000799	5.00158	1.95929e-05	7.99193e-05	3.50616e-05	0.00184368	1.40572
TCONS_00000800	1.25737e-14	2.86698e-113	7.82134e-91	3.67249e-72	7.38215e-91	5.45457e-21
TCONS_00000801	1.5443	1.23078	1.14506	1.08621	0.604497	0.866381
TCONS_00000802	3.56436	1.19804e-06	2.99806	8.60071e-06	0.789259	2.2106
TCONS_00000803	0.516377	6.4314e-46	4.34344e-29	1.56085e-24	1.48005e-16	5.80287e-07
TCONS_00000804	0.50829	0	0.343851	0	0	0
TCONS_00000805	1.11272	3.32273e-13	1.33801e-28	0.150997	1.45356e-07	0.152193
TCONS_00000806	5.1418e-07	4.78515e-05	0.00327679	4.81965e-05	0.215415	1.49157
TCONS_00000807	32.3624	1.02125	2.31036	5.9394	2.28643	10.1431
TCONS_00000808	1.00062	1.07744e-14	7.86672e-27	0.00977867	0.584212	6.2915e-06
TCONS_00000809	0.00162231	2.66919e-14	7.14533e-30	0.143904	1.40149e-10	8.41121e-06
TCONS_00000810	11.5489	0.513638	0.948067	3.75191e-06	0.401015	1.70286
TCONS_00000811	3.00427e-06	0.12917	0.0796175	3.24527e-06	9.74122e-05	2.52538e-06
TCONS_00000812	0.978992	0.337872	0.292673	0.439077	0.291453	0.477845
TCONS_00000813	0	0	0	0	0.176932	0
TCONS_00000814	0.310354	2.01007e-11	0.314205	0.302617	0.000574292	0.270982
TCONS_00000815	1.43358	0.751505	0.699034	0.707082	0.620863	0.750709
TCONS_00000816	0.227939	0.37256	0.310796	0.187505	0.370748	0.398226
TCONS_00000817	0.000452473	0.192636	0.402935	0.180974	0.650541	8.2173e-07
TCONS_00000818	0.031145	0	0	6.72075e-112	0	0.0901291
TCONS_00000819	0.22409	0.000749283	7.17359e-07	0.198883	2.72985e-23	0.0522236
TCONS_00000820	3.67973e-20	0.124799	0.0688568	4.27764e-16	6.26109e-158	1.78603e-83
TCONS_00000821	1.6422e-84	9.53032e-80	6.69505e-45	5.45625e-13	9.68327e-73	1.43961e-152
TCONS_00000822	9.45889e-64	1.32688e-68	2.28741e-36	0.161583	4.68987e-66	2.04914e-133
TCONS_00000823	2.43886	0.132066	2.54807	1.3406	1.12306	0.911514
TCONS_00000824	0.00102797	3.39072e-28	9.88413e-09	4.25281e-08	2.26406e-20	1.36525e-33
TCONS_00000825	0	0	0	0	0	0
TCONS_00000826	0.565194	0.756977	1.37229e-05	2.23601e-07	4.00333e-09	1.74272e-13
TCONS_00000827	2.14635e-42	9.73918e-21	1.77285e-27	0.00654298	3.83843e-37	2.653e-69
TCONS_00000828	1.66612	6.87749e-11	0.179998	1.27899e-07	7.4223e-23	0.0622824
TCONS_00000829	0.406073	0.0870591	0.56178	0.17446	1.0309e-29	1.2613
TCONS_00000830	1.01623e-30	3.68927e-121	3.82425e-83	3.21647e-32	6.12564e-131	7.32223e-236
TCONS_00000831	0.0917691	1.25618e-104	7.43769e-67	1.71361e-14	5.15277e-120	2.52345e-204
TCONS_00000832	0	0	0	0	0	9.51384e-176
TCONS_00000833	0.623356	0	0	0	0	0.256895
TCONS_00000834	0	0	0	0	0	0
TCONS_00000835	0	0.307532	2.20261e-163	9.23496e-191	0	0
TCONS_00000836	0	0	0	0	0	0.442198
TCONS_00000837	0.000212871	0.0768478	0.298712	1.07441e-14	3.04902e-10	0.0686246
TCONS_00000838	0.370709	0.211489	0.217678	0.157431	0.499145	0.192869
TCONS_00000839	1.23541	0.591493	0.216268	3.79771e-32	0.671629	0.476124
TCONS_00000840	1.78677	1.66681	1.52534	1.04935	1.74817	1.25474
TCONS_00000841	0.34364	0.205381	0.0566373	9.09299e-23	1.99833e-10	0.28586
TCONS_00000842	1.12731e-198	0	4.8017e-211	3.5497e-66	0.193983	0
TCONS_00000843	0	0	0	0.431268	0.766447	0
TCONS_00000844	0	0	0	0	0	0
TCONS_00000845	1.20034e-251	8.32139e-171	2.83822e-81	1.03757e-140	0	2.54259e-190
TCONS_00000846	1.07237e-09	0.062485	1.20033e-108	0.403187	2.04296e-241	0.457093
TCONS_00000847	0.0836896	9.77319e-06	1.51882e-06	1.73508e-06	2.4439e-06	2.10276e-06
TCONS_00000848	0.327524	1.02584	2.27998	1.43138	3.07176	2.16848
TCONS_00000849	4.33428e-90	0.263166	8.63945e-46	2.51332e-50	3.7984e-44	2.41702e-58
TCONS_00000850	0.000593866	2.63097e-07	2.96108e-05	0.000117497	3.28877e-07	7.90528e-08
TCONS_00000851	8.3359	8.55858	8.88437	10.4631	10.7269	8.51572
TCONS_00000852	5.45005e-08	4.77804e-05	1.04272e-05	1.20361e-05	1.78367e-05	6.78359e-05
TCONS_00000853	0.12955	0.402368	0.0900077	0.580325	0.138515	0.130295
TCONS_00000854	0.307287	1.75049	0.187588	0.249047	4.9282e-05	1.18623
TCONS_00000855	0	0	0.0786032	0	0.118126	0
TCONS_00000856	0	5.30029e-247	1.23237e-207	2.3139e-115	0	0
TCONS_00000857	0.000472253	5.6196e-24	4.63334e-11	1.82926e-22	9.95608e-44	5.10266e-70
TCONS_00000858	7.31981e-87	8.07793e-25	8.17589e-43	1.48358e-40	2.51775e-17	5.9404e-64
TCONS_00000859	0.028287	0.133442	0.0329005	0.0657413	0.117061	3.99519e-191
TCONS_00000860	4.95111e-231	5.37398e-69	2.37565e-104	5.45784e-141	4.10212e-122	1.00815e-105
TCONS_00000861	0	0	0	0	0	0
TCONS_00000862	1.23677	1.35026	1.903	4.0153e-11	1.15975	1.74102
TCONS_00000863	0	2.10075e-171	2.7927e-145	2.62785e-196	2.09086e-125	6.61194e-127
TCONS_00000864	1.83138	1.59787	1.1888	1.49639	0.563741	1.00616
TCONS_00000865	0.000821862	4.13985e-10	0.216178	0.0190767	3.62563e-26	0.777224
TCONS_00000866	1.60772e-18	4.8156e-16	5.2379e-13	0.0235813	1.80052e-27	3.52252e-15
TCONS_00000867	6.91534e-17	1.40468e-30	0.000199008	1.85205e-30	5.31851e-28	1.26484e-23
TCONS_00000868	3.70529	1.84008	2.28315	2.15089	2.18437	2.62411
TCONS_00000869	2.43857e-44	1.16171e-80	1.38902e-76	1.09823e-85	3.83952e-99	8.62006e-69
TCONS_00000870	3.69506e-19	1.11451e-34	3.57474e-09	4.28998e-38	6.03814e-22	9.15313e-27
TCONS_00000871	0	0	0	0	0	0
TCONS_00000872	7.94968e-46	1.10649e-86	2.76883e-71	2.45837e-20	2.16993e-103	2.12687e-65
TCONS_00000873	5.47122e-11	8.0815e-10	2.36006e-11	1.65066e-10	8.18405e-17	1.50898e-06
TCONS_00000874	2.52819e-21	3.02286e-34	0.000431327	5.85228e-17	5.68838e-06	4.27677e-26
TCONS_00000875	2.34242e-16	9.1873e-31	0.0620204	1.88639e-13	0.00730382	2.48775e-23
TCONS_00000876	1.12758e-22	2.51327e-29	6.25736e-08	2.71461e-12	0.370305	1.13324e-31
TCONS_00000877	5.55444e-281	0.177194	0	0	0	2.39105e-08
TCONS_00000878	0.23127	1.49813e-14	0.0202027	1.17416e-26	4.0634e-26	0.178041
TCONS_00000879	0.146444	0	0	0	0	0
TCONS_00000880	0	0	0	0	0	0
TCONS_00000881	9.09591e-171	0	2.39002	0.970879	0.994101	3.23599e-111
TCONS_00000882	8.13581e-270	0	0	2.6825e-290	0	0
TCONS_00000883	2.64668	2.8025	1.57498	1.11718	1.98815	2.20313
TCONS_00000884	3.71896e-310	0	0	2.74757e-295	0	0
TCONS_00000885	0.000743805	0.00167706	0.000521585	0.00124336	0.000429814	0.00187516
TCONS_00000886	3.97671e-39	8.87592e-99	1.34383e-230	2.93421e-118	3.32826e-217	7.15199e-78
TCONS_00000887	0	0	0	4.01943e-256	0	0
TCONS_00000888	0	0	0	0	0	0
TCONS_00000889	0.217485	1.73486e-08	0.0770256	0.242271	0.0514937	0.0717178
TCONS_00000890	0.10396	4.78302e-07	0.0988821	6.28116e-05	7.72366e-15	4.08209e-07
TCONS_00000891	0.0673933	0.212042	0.0295074	1.5987e-20	2.58723e-05	0.0553773
TCONS_00000892	8.76917e-116	3.03849e-66	9.99195e-65	1.02654e-14	1.15721e-60	4.50751e-62
TCONS_00000893	2.42031e-10	9.94791e-08	2.49462e-05	1.16091	1.00929	1.04819e-05
TCONS_00000894	0.213767	1.03126e-15	0.101165	3.15395e-07	2.77108e-13	4.20573e-15
TCONS_00000895	0.169002	5.16665e-168	4.73847e-274	0.356636	2.79042e-304	0.494199
TCONS_00000896	0.634264	0.000752301	0.697334	0.000576006	0.00277403	2.22977
TCONS_00000897	7.80646	1.97175	2.34211	1.82698	1.41139	1.03069
TCONS_00000898	4.64438e-120	1.67752e-87	2.60663e-69	4.94588e-76	1.70821e-157	4.97575e-81
TCONS_00000899	51.328	8.95617	15.3334	9.95392	9.87338	18.8473
TCONS_00000900	3.09616e-68	0.50192	8.85772e-67	7.92763e-37	2.545e-81	1.48498e-54
TCONS_00000901	1.34026	0.266847	5.52388e-68	1.11631e-73	4.2557e-121	0.330818
TCONS_00000902	0.326383	4.01865e-41	0.186845	3.36285e-42	3.80288e-37	3.41259e-74
TCONS_00000903	2.3185e-128	1.22452e-28	1.20504e-209	1.17365e-147	4.88573e-134	5.52088e-142
TCONS_00000904	0.994863	0.298244	1.06798e-11	1.07739e-13	0.732127	1.10726
TCONS_00000905	2.43284e-59	0.0624332	1.10749e-41	0.0242177	4.10066e-41	5.12143e-16
TCONS_00000906	0.392422	6.10937e-278	1.3894e-248	5.52157e-134	0.280472	0.252243
TCONS_00000907	5.57902e-07	0.120067	1.72638e-14	0.000811737	2.1315e-22	1.17127e-29
TCONS_00000908	0.0834776	5.65024e-18	3.98603e-18	0.138116	2.76326e-33	1.68572e-36
TCONS_00000909	4.25477e-22	1.01092e-45	0.000148757	1.46692e-24	3.36438e-25	1.70584e-63
TCONS_00000910	1.33243e-06	0.202878	4.97707e-17	1.31976e-21	0.231391	1.78474e-35
TCONS_00000911	1.68709	1.60448	1.34771	1.68231	0.910202	1.18697
TCONS_00000912	3.02253e-49	2.16902e-110	4.94338e-45	1.27435	1.9194e-51	0
TCONS_00000913	1.76343	0.928595	1.14566	0.858337	1.77012	0.95328
TCONS_00000914	5.65515e-07	0.000107338	0.208995	1.94931e-42	8.23885e-15	2.2006e-08
TCONS_00000915	0.23656	6.78814e-10	6.706e-16	2.1571e-54	0.0508667	0.0244245
TCONS_00000916	3.85326e-06	1.4297e-71	0.0449917	0.0392093	1.45238e-24	1.77956e-40
TCONS_00000917	0.180238	2.19138e-17	9.46088e-19	4.30099e-40	1.88615e-10	1.63332e-10
TCONS_00000918	0.155156	0.428344	0.240779	0.259004	7.55243e-56	0.312329
TCONS_00000919	0.857033	1.05311	1.03068	0.5067	0.773473	1.70433
TCONS_00000920	0.173487	3.66426e-191	3.77982e-56	0.200724	0.424489	9.23076e-102
TCONS_00000921	1.25384e-26	0.103806	0.178617	7.68915e-59	1.86999e-116	7.72192e-94
TCONS_00000922	1.00589	1.4944	0	6.31876e-148	1.47703	1.64843
TCONS_00000923	5.27665	9.34258	8.29588	7.99858	8.72787	7.46201
TCONS_00000924	0.592127	1.20631e-24	2.19424e-25	1.07991	0.454516	0.397255
TCONS_00000925	0	0	0	0	0	0
TCONS_00000926	0.265343	0.409913	0	0	0.531352	0
TCONS_00000927	0.0581471	0.0854015	0.11131	0.157062	0.026336	0.236316
TCONS_00000928	0	0	0	0	0	0
TCONS_00000929	4.0147e-304	2.52497e-194	2.72007e-255	0	5.19158e-194	1.0145e-233
TCONS_00000930	5.61789	3.23297	6.16488	5.58266	3.82272	2.76848
TCONS_00000931	6.92973e-09	5.56309e-06	4.11403e-09	2.86628e-17	0.00148838	1.49798e-06
TCONS_00000932	0.00316324	1.47563	3.25948e-05	2.56207e-23	2.47466	3.80297
TCONS_00000933	1.34325e-07	2.86983e-08	4.11132e-09	0.00337493	2.35413e-05	1.34926e-08
TCONS_00000934	3.39305e-99	1.45784e-67	4.30735e-56	2.15702e-159	7.90496e-53	7.2293e-68
TCONS_00000935	0.994555	0.000946828	0.873796	0.524047	2.89093	0.00165491
TCONS_00000936	4.57266e-30	3.54917e-24	6.93018e-36	6.24468e-100	5.65088e-26	4.43882e-52
TCONS_00000937	0.474464	0.900842	0.956954	1.44131e-17	0.819666	2.62623
TCONS_00000938	0.369274	1.48387	0.00330194	7.11825e-09	1.57605e-07	0.750315
TCONS_00000939	0.00147624	0.000485631	1.60986	2.38998	1.29896e-05	1.90112
TCONS_00000940	2.71985	6.57608	2.29489	0.0167648	3.67897	2.15086
TCONS_00000941	1.45256	1.66734	2.2747	3.0344	1.78723	0.00228395
TCONS_00000942	0.322566	2.53383	1.84425	5.72555	1.21897	3.25787
TCONS_00000943	17.2167	25.5566	20.5434	22.4629	20.1379	25.0273
TCONS_00000944	0	3.37241e-231	5.93712e-278	0	8.09187e-219	4.1003e-273
TCONS_00000945	6.63904e-28	3.25291e-34	9.02452e-55	3.57803e-57	1.6457e-44	7.17767e-46
TCONS_00000946	1.6181	7.23455	1.83106	2.81513	4.62959	4.60639e-07
TCONS_00000947	2.2143e-44	1.98533e-16	2.46578e-54	1.30771	1.47208e-39	2.28312e-30
TCONS_00000948	0.15115	0.221245	1.24485e-192	0.27793	7.72333e-150	1.55532e-168
TCONS_00000949	0.208086	2.35734e-78	0.886187	7.22499e-261	0.321236	5.29831e-149
TCONS_00000950	3.05438e-156	6.67765e-76	4.94929e-119	4.4375e-166	2.31399e-101	1.57476e-66
TCONS_00000951	0.571787	0.758415	3.71157e-28	2.02268e-84	3.38436e-48	0.919317
TCONS_00000952	11.814	20.1466	17.3249	17.8077	19.9327	16.0922
TCONS_00000953	1.89225e-194	4.263e-79	2.35265e-149	4.29136e-282	3.12036e-91	2.24055e-96
TCONS_00000954	0	1.81507e-271	1.44955e-294	0	2.56112e-284	1.00458e-270
TCONS_00000955	1.67429e-92	3.77807e-81	1.43265e-121	4.7947e-307	1.87044e-92	8.90553e-176
TCONS_00000956	4.47186e-223	8.2292e-97	0.163667	1.67054e-226	6.07197e-140	9.27373e-125
TCONS_00000957	4.62681e-226	8.91824e-77	5.71282e-161	6.07094e-158	8.23242e-141	1.91377e-141
TCONS_00000958	1.11994e-118	6.47324e-60	5.03807e-60	8.14244e-87	3.92962e-63	5.75188e-09
TCONS_00000959	0.262483	0.919856	0.527303	0.736585	0.265482	0.69981
TCONS_00000960	3.42447e-180	2.46694e-160	1.13774e-202	0	1.16203e-146	1.40654e-180
TCONS_00000961	0	0.480228	2.7416e-316	8.22799e-260	0.261971	0.598352
TCONS_00000962	1.32892e-310	6.24307e-195	4.13104e-187	6.00641e-316	1.31142e-188	5.84327e-161
TCONS_00000963	1.01873	0.579627	0.738	1.07547	0.992667	3.37928e-57
TCONS_00000964	0.237037	0.36185	7.46954e-264	0.591574	0.574904	3.85342e-233
TCONS_00000965	0	4.52202e-261	0	0	0	0
TCONS_00000966	0	0	0	0	0	4.01963e-62
TCONS_00000967	0	0	1.07152e-276	0	3.12933e-303	0
TCONS_00000968	2.76733e-229	3.38723e-113	1.7156e-98	0	3.17605e-142	1.69512e-164
TCONS_00000969	3.99635	7.51152	7.38732	1.05552	8.10478	3.66451
TCONS_00000970	1.33002	3.16996	4.21627	4.47243e-05	3.65715	1.42509
TCONS_00000971	1.11883e-53	1.22013e-50	9.00678e-113	2.1258	3.10425e-35	0.202958
TCONS_00000972	0	1.41729e-229	0	1.03503	0.279963	2.62045e-297
TCONS_00000973	0	2.97119e-242	0	0.284168	0	0
TCONS_00000974	3.16531e-95	3.93532	1.3126	8.14965e-61	2.83612e-50	2.92594e-29
TCONS_00000975	4.68941e-217	2.39969e-58	9.20099e-81	4.71461e-124	1.8395e-124	0.444816
TCONS_00000976	0	6.11076e-235	1.35106e-173	0	3.89067e-111	3.87834e-195
TCONS_00000977	0.241635	1.16294	1.17558	5.77823e-176	2.89024e-09	1.5397
TCONS_00000978	7.01949e-09	4.78577	5.8732	3.37983	1.02016	1.43664
TCONS_00000979	0.118316	0.0724171	0.12583	1.0423e-75	0.237603	0.0542296
TCONS_00000980	4.18735e-107	0	0	0	0	0
TCONS_00000981	0.330413	0	0.143416	0.246735	0.225067	0
TCONS_00000982	0	0	3.33821e-10	0	0	0
TCONS_00000983	0	0	0.0924329	0	0	0
TCONS_00000984	0	0	0	0	0	0
TCONS_00000985	0.0296914	7.42885e-09	0.0999477	0.176316	6.38441e-30	0.220146
TCONS_00000986	8.34217e-05	0.0244979	2.30719e-06	4.43135e-08	0.258232	9.98487e-07
TCONS_00000987	0	0	0	0	0.231936	0
TCONS_00000988	0	0	0	0	0	0
TCONS_00000989	0	0	0	0	0	0
TCONS_00000990	1.5581e-29	3.73605e-89	1.40425e-14	1.23853e-38	3.54889e-30	1.73095e-31
TCONS_00000991	3.46792	3.17835	2.55389	2.97983	2.47866	2.50368
TCONS_00000992	1.5647e-12	4.13792e-198	0.201842	9.86125e-137	9.92819e-263	4.22454e-60
TCONS_00000993	5.58439e-236	0	0.0884228	0	0	1.54238e-151
TCONS_00000994	0.285713	0.299952	0.274399	0.46387	0.0968144	0.406736
TCONS_00000995	0	0	0	0	0	0
TCONS_00000996	0.0352876	0	0.00824383	0	0.013825	0.0110178
TCONS_00000997	0.0930991	0	0	0	0	0
TCONS_00000998	0	0	0	0	0	0
TCONS_00000999	0	0.0484517	0	0.0352127	0	0
TCONS_00001000	3.93447e-11	2.4904e-06	3.55847e-33	3.76215e-12	3.89542e-11	7.58967e-23
TCONS_00001001	5.46707e-17	0.000631132	2.82672e-48	3.36053e-23	9.16513e-09	1.31892e-16
TCONS_00001002	6.98287e-12	6.90866e-25	2.43302e-12	0.67128	3.83615e-22	1.28591e-22
TCONS_00001003	0.134683	0.475113	5.97885e-22	1.22788e-10	0.199659	2.98534e-10
TCONS_00001004	1.82368e-54	6.24915e-111	3.03495e-143	2.94274e-47	6.73439e-163	1.37825e-85
TCONS_00001005	0.162514	4.64541e-16	0.00098906	0.000593675	4.69963e-19	1.68851e-18
TCONS_00001006	7.95014e-23	6.30781e-27	6.6595e-51	2.04709e-23	1.57664e-16	1.84292e-12
TCONS_00001007	0.560534	0.178319	0.187279	3.30954e-06	8.89852e-13	0.15344
TCONS_00001008	0.730816	0.000443287	0.333186	0.0340026	1.51893e-11	2.94727e-17
TCONS_00001009	0.14456	0.375204	0.00010969	0.376093	0.172805	0.222881
TCONS_00001010	0.000125406	1.83781e-11	9.69636e-21	1.86928e-14	8.86553e-12	6.65345e-07
TCONS_00001011	1.86492e-07	0.534215	3.83719e-20	1.14787e-05	1.31029e-11	7.26174e-17
TCONS_00001012	0.240651	0.312704	1.31469e-09	2.46227e-07	8.0339e-11	7.60278e-17
TCONS_00001013	3.26373e-10	1.53221e-11	2.54346e-29	1.58411e-07	5.01538e-07	9.30713e-19
TCONS_00001014	1.61657e-13	1.75095e-19	7.21258e-25	5.8136e-18	2.35125e-20	2.6096e-11
TCONS_00001015	0.306534	0.0745677	1.21212e-38	1.40258e-33	4.49628e-54	0.0779994
TCONS_00001016	0.242091	0.843659	2.37379e-14	3.19073e-10	0.000596207	0.000339036
TCONS_00001017	1.87047e-05	2.89118e-69	2.70772e-42	2.26097e-38	8.95513e-73	4.65598e-15
TCONS_00001018	2.27759	1.38465	0.315055	1.453	0.380301	0.893484
TCONS_00001019	0.165756	7.10531e-92	4.32613e-85	2.1743e-225	9.86793e-20	2.10374e-50
TCONS_00001020	2.23794e-23	1.72917e-136	2.4313e-13	5.3415e-66	0.514841	0.122251
TCONS_00001021	4.84442	1.87513	0.685092	1.65403	1.26547	0.740267
TCONS_00001022	0.491201	0.453752	0.640996	4.14617e-05	0.341557	0.811911
TCONS_00001023	3.50779e-22	1.25326e-61	1.7637e-37	0.163103	2.6602e-141	3.08771e-30
TCONS_00001024	4.34044e-06	6.41893e-10	3.37615e-14	4.94106e-10	0.516203	1.05482e-05
TCONS_00001025	0.392751	0.0139973	0.0168801	0	0	0.0156003
TCONS_00001026	0.0437208	0.00155114	0.0969045	0.279305	0.101606	0.0943968
TCONS_00001027	3.40265e-25	4.43456e-85	2.89983e-115	7.79309e-56	4.43457e-71	5.61351e-07
TCONS_00001028	1.04456	0.675548	0.25344	3.05121e-89	1.04887e-11	0.163981
TCONS_00001029	0.0155057	0.099108	0.012983	0.00237284	0.00302461	0.0654277
TCONS_00001030	5.22532e-26	1.87496e-82	1.40494e-117	2.36832e-58	1.07465e-73	3.08808e-07
TCONS_00001031	0.894959	0.212205	0.512934	0.245007	0.252714	0.545395
TCONS_00001032	0.202796	1.8959e-65	9.45874e-96	1.77995	0.0878862	1.68341e-15
TCONS_00001033	5.14041	0.910501	1.36553	0.657284	0.160211	1.45372
TCONS_00001034	1.11387	0.589563	0.57045	1.42596e-75	0.0451966	0.203316
TCONS_00001035	8.62911e-50	3.79913e-31	2.83186e-63	8.34093e-71	5.14811e-54	1.41449e-06
TCONS_00001036	6.03169	1.87459	1.64166	2.22889	2.99059	2.95252
TCONS_00001037	1.7799e-31	2.43732e-10	1.13584e-30	1.65183e-62	0.772788	2.82509e-05
TCONS_00001038	24.3729	2.37115	6.65238	6.93686	3.54875	8.56196
TCONS_00001039	2.38848e-28	0.156048	4.67954e-44	1.04825e-67	0.67656	1.16853e-08
TCONS_00001040	2.44928e-37	1.39624e-65	2.00283e-24	2.36194e-88	1.0182e-20	3.15244e-13
TCONS_00001041	1.24377e-28	7.80201e-14	8.31693e-67	1.57584e-42	9.01375e-08	1.51088e-06
TCONS_00001042	1.25361e-27	0.568437	0.774014	5.9126e-27	0.397554	0.256903
TCONS_00001043	9.23954e-27	3.49519e-89	3.09884e-51	0.283929	1.48344e-97	1.1328e-14
TCONS_00001044	3.01507e-52	9.1265e-297	8.2744e-71	3.78073e-180	3.30208e-281	6.77176e-21
TCONS_00001045	0	0	0	1.14817e-285	0	0
TCONS_00001046	0	0	0	0	0	0
TCONS_00001047	0	0	7.99737e-215	1.31842e-103	0	6.61547e-298
TCONS_00001048	0.0419308	0	1.01073e-37	3.82016e-24	0.102319	0.0390592
TCONS_00001049	2.33191e-209	0	0.0481394	0.0827261	0	1.02301e-273
TCONS_00001050	2.57289e-261	7.04549e-79	1.45852e-17	1.94051e-33	0.0478544	4.94692e-70
TCONS_00001051	0.488531	0.522816	0.337348	0.648941	0.68154	0.749148
TCONS_00001052	0.0352559	0.105572	0.0191662	0.0748308	0.026997	0.319031
TCONS_00001053	1.63719e-20	1.38895e-13	1.92114e-21	2.08449e-14	6.89771e-19	1.05917e-09
TCONS_00001054	1.21722e-33	2.07241e-18	0.140032	1.74359e-21	3.94387e-26	5.84794e-14
TCONS_00001055	8.76557e-39	1.18935e-26	0.00208227	3.31235e-25	7.94413e-27	7.36417e-15
TCONS_00001056	1.21561	1.68576	1.36467	1.00139	0.848129	0.383826
TCONS_00001057	4.99574e-10	0.000296421	0.00135236	0.000393732	0.00253747	0.000787737
TCONS_00001058	4.01252	4.03081	3.60049	4.56273	3.94512	4.78083
TCONS_00001059	0.345255	0.42232	0.242867	0.329223	0.520403	0.335871
TCONS_00001060	0.0997855	0.0990207	0.0336365	0.211859	3.40212e-279	0.132418
TCONS_00001061	5.81175e-276	1.34684e-276	4.23658e-122	8.92865e-54	9.64243e-263	5.79139e-173
TCONS_00001062	5.62659e-256	8.19935e-203	0.0928336	7.24669e-34	0.435457	0.29495
TCONS_00001063	1.4145e-65	2.52011e-104	0	7.80612e-50	1.74464e-228	1.72253e-129
TCONS_00001064	0.903334	0.294941	0.77803	1.11331	0.624072	0.82568
TCONS_00001065	0.222361	0.448828	0.248973	0.212237	0.498313	0.529695
TCONS_00001066	0.0725682	0.414572	0.452173	0.800183	0.817886	1.68024e-48
TCONS_00001067	0	1.51662	0	0	4.56952	4.29484e-160
TCONS_00001068	0.245606	1.73574	1.26436	1.58466	1.35178	1.18605
TCONS_00001069	0	0	0	0	6.61542e-11	0
TCONS_00001070	14.0382	0	0	0	0	0
TCONS_00001071	0	0	0	0	0	0
TCONS_00001072	0	0	0	0	0	0
TCONS_00001073	3.77081e-06	4.06227e-06	1.84888e-07	3.22172e-05	2.03346e-09	3.89957e-08
TCONS_00001074	8.55909	1.97024	3.19834	3.78786	3.70265	3.96123
TCONS_00001075	0.605464	4.42889e-19	4.27122e-26	0.199801	0.541177	1.05233e-23
TCONS_00001076	0.435062	4.56733e-07	1.13423e-05	0.000193184	8.59419e-05	3.10026e-11
TCONS_00001077	0.228045	2.28989e-07	4.01667e-09	1.28641e-13	0.254188	1.95839e-11
TCONS_00001078	46.1289	12.3719	17.8611	27.8557	21.402	24.7935
TCONS_00001079	1.41123e-38	3.70922e-34	0.0801052	0.168211	4.81769e-35	2.19859e-45
TCONS_00001080	5.71096e-19	3.19485e-10	1.27758e-13	2.3849e-19	1.26716e-12	3.65345e-13
TCONS_00001081	0.241623	4.83706e-20	1.01741e-26	7.01923e-26	2.27886e-27	0.422959
TCONS_00001082	0.448609	0.124333	0.229848	0.295759	0.188341	0.227922
TCONS_00001083	1.92911	0.307274	1.8458	1.17636	2.94135	1.59758
TCONS_00001084	0.381504	2.08604	1.3832	3.97861	2.32998	1.79999
TCONS_00001085	6.92075e-05	1.34203e-08	0.155432	0.122956	0.558918	0.978331
TCONS_00001086	0.406819	0.380217	0.663024	0.433083	0.00193408	2.28386e-05
TCONS_00001087	2.03356e-240	2.27941e-186	4.78228e-205	1.11837e-22	0	2.1768e-61
TCONS_00001088	25.0512	25.5414	17.7044	21.4987	18.9811	17.2655
TCONS_00001089	8.96612e-73	1.07129	2.87606e-186	6.12134e-188	0	3.30798e-50
TCONS_00001090	0.339264	0.85025	2.64976e-193	0.523044	0.215324	0.225839
TCONS_00001091	1.99097e-83	1.59489	2.23254e-37	0.000419773	0.840017	0.367493
TCONS_00001092	3.09201e-34	0.00194716	5.10673e-30	2.91729e-06	2.69466e-08	9.82804e-30
TCONS_00001093	6.65712	3.52433	5.23707	8.45474	4.26667	6.5812
TCONS_00001094	0.00513415	0.591636	0.488202	0.743457	1.62835e-07	4.66846e-06
TCONS_00001095	0.305969	0.909627	0.232427	1.48964	1.77457	3.00242e-09
TCONS_00001096	0.00376888	4.28241e-08	6.8685e-05	1.98408e-07	1.45193e-06	4.02608e-12
TCONS_00001097	1.43251	0.475553	0.681237	4.65857e-06	0.346932	0.432619
TCONS_00001098	2.45733	2.42276e-07	0.000735294	0.000139292	5.25666e-05	0.00116475
TCONS_00001099	3.69219e-09	0.00203582	2.79304e-06	0.0001661	7.26773e-10	0.495113
TCONS_00001100	0.796606	0.610208	1.49635	1.80417	1.44539	1.75137
TCONS_00001101	1.23391	0.500054	0.638647	0.8862	1.14376	0.937615
TCONS_00001102	0.477041	0.19054	0.561285	0.593136	0.862768	0.984091
TCONS_00001103	0	0	0	0	0	0
TCONS_00001104	0.504618	3.12645e-43	4.72005e-59	0.414447	6.37045e-25	0.355866
TCONS_00001105	0.00203461	5.34586e-20	2.34261e-05	0.00136492	5.76583e-34	1.70071e-18
TCONS_00001106	6.04538	1.11464e-20	5.79174e-09	7.37617e-05	2.01777e-05	1.80578e-19
TCONS_00001107	3.4248e-21	7.76696e-16	7.57252e-15	4.84697e-46	0.000212024	0
TCONS_00001108	2.37848	8.67122e-21	0.153345	2.96854e-06	4.64674e-05	1.62247e-19
TCONS_00001109	0.874754	1.41251e-19	0.124906	0.0382938	0.054018	2.29445e-18
TCONS_00001110	0.569466	1.38522e-05	0.153447	6.9231e-29	4.44438e-58	1.34391e-05
TCONS_00001111	6.69233e-06	0.163557	6.36874e-09	1.23369e-12	1.85492e-46	0.0776945
TCONS_00001112	0	0	0	0	0	0
TCONS_00001113	1.08182e-41	2.70505e-77	0.374754	1.71137e-142	2.18458e-148	1.29606e-27
TCONS_00001114	4.15428e-11	2.0895e-16	3.40202e-05	1.24003e-29	5.9626e-19	2.40832e-06
TCONS_00001115	15.6269	6.12892	12.6923	5.27293	5.34998	7.46321
TCONS_00001116	0.000106049	0.00080302	0.672724	0.00448326	0.0106634	1.00571
TCONS_00001117	0	0	0	0	0	0
TCONS_00001118	8.41237e-202	0	1.73506e-130	1.3592e-167	0	5.81418e-93
TCONS_00001119	3.80157	1.44371	2.03741	1.21565	1.13715	0.590975
TCONS_00001120	2.84997e-66	4.1821e-48	1.90242e-26	1.3671e-67	2.87385e-128	1.0779e-115
TCONS_00001121	4.33821e-12	7.67719e-08	3.39426e-05	8.66756e-08	9.27663e-05	0.000689002
TCONS_00001122	0.00216796	0.0557082	0.000207814	0.120264	0.000566113	1.40767
TCONS_00001123	4.09723e-14	2.30416e-09	3.53499e-07	0.203492	7.77068e-06	8.6922e-06
TCONS_00001124	0.0807468	9.756e-13	1.06882e-08	4.83639e-09	1.46615e-07	0.268846
TCONS_00001125	0	0	0	0	0	0
TCONS_00001126	0	0	0	0	1.62151e-137	2.4307e-114
TCONS_00001127	3.27061	2.78473	1.59977	1.40092	0.912944	1.87697
TCONS_00001128	1.69374	0.301513	0.865125	0.414652	1.20896	0.969699
TCONS_00001129	0.533062	0.519092	7.80244e-21	3.30155e-14	0.362416	6.69753e-11
TCONS_00001130	0.0267146	0.0645701	0.0287599	7.26673e-147	1.09636e-218	4.70215e-288
TCONS_00001131	3.31223e-212	6.63485e-57	6.33167e-241	0.3099	7.19737e-237	1.0918e-71
TCONS_00001132	5.11871	5.23511	2.81166	2.32373	3.49845	3.30492
TCONS_00001133	0.350644	0.298979	0.25009	0	9.28067e-302	0.33622
TCONS_00001134	3.37111e-262	6.25163e-31	0	2.53756e-317	0.000349598	8.69723e-21
TCONS_00001135	1.24028	0.738166	0	1.47597e-254	1.12149	1.27797
TCONS_00001136	1.8088	1.42602e-33	0.033371	0.329123	0.561878	6.18906e-14
TCONS_00001137	0.189876	0.282969	0	2.53507e-177	0	0
TCONS_00001138	0	0	0	0	0	0
TCONS_00001139	0.955441	0	0	0	0	0
TCONS_00001140	0.792279	0	1.1372e-06	0	0	7.59689e-08
TCONS_00001141	0.620509	0	0.0443525	0	0	0.0490236
TCONS_00001142	2.6737	0	0.0267711	0	0	8.09375e-09
TCONS_00001143	0	0	0	0	0	0
TCONS_00001144	0.235557	0.000355262	0.000410399	0.431552	0.99677	0.226464
TCONS_00001145	1.07136	0.0414854	0.033399	0.639217	1.11717	0.246613
TCONS_00001146	6.1299e-05	0.00766124	0.0312875	0.422241	0.104043	0.0328357
TCONS_00001147	0.00870153	0.0290002	0	0.0416204	0	0.0160998
TCONS_00001148	0	0.0992664	0	0	0	0
TCONS_00001149	0	0	0	5.54311e-07	0	0
TCONS_00001150	0	0	0	0	0.0397642	0
TCONS_00001151	0	0	0	0	0	0
TCONS_00001152	0	0	0	0	0	0
TCONS_00001153	0	0	0	0	0	0
TCONS_00001154	0	0	0	0	0	0
TCONS_00001155	0	0	0	0	0	0
TCONS_00001156	0	0	0	0	0	0
TCONS_00001157	0	0	0	0	0	0
TCONS_00001158	0	0	0	0	0	0
TCONS_00001159	0	0.0510292	0.0823295	0	0.0639229	0.0573732
TCONS_00001160	0	0	0	0	0	0
TCONS_00001161	0	0	0	0	0	0
TCONS_00001162	0	0	0	0	0	0
TCONS_00001163	0	0	0	0	0	0
TCONS_00001164	0	0	0	0	0	0
TCONS_00001165	0	0	0	0.0642895	0	0
TCONS_00001166	0	0	0	0	0	0
TCONS_00001167	0	0	0	0	0	0
TCONS_00001168	0	0	0	0	0	0
TCONS_00001169	0	0	0	0	0	0
TCONS_00001170	0	0	0	0	0	0
TCONS_00001171	0	0	0	0	0	0
TCONS_00001172	0	0	0	0	0	0
TCONS_00001173	0	0	0.235807	0	0	0
TCONS_00001174	0	0	0	0	0	0
TCONS_00001175	1.19305	0.189594	9.26999e-25	1.0578e-17	4.20753e-19	0.22001
TCONS_00001176	1.93268e-25	5.67812e-26	1.69746e-53	1.49003e-47	4.48555e-60	1.87741e-19
TCONS_00001177	1.01104e-39	1.02617e-19	3.1091e-39	3.30639e-36	2.82674e-45	9.02699e-24
TCONS_00001178	0.0926214	3.34624e-29	2.36385e-58	2.84526e-48	2.33323e-57	4.93091e-36
TCONS_00001179	9.26619e-29	5.74778e-23	2.38471e-69	2.78432e-55	1.12073e-52	1.39177e-42
TCONS_00001180	0.00575527	0.000169348	0.000522267	0.000391006	0.000525692	0.000372581
TCONS_00001181	16.0861	4.66671	8.56557	5.81881	4.63144	8.1739
TCONS_00001182	11.6454	6.88354	17.2651	8.75708	12.1646	6.79892
TCONS_00001183	0.154911	2.39454e-89	8.74041e-185	3.95345e-149	6.96621e-183	1.29407e-170
TCONS_00001184	0.0173587	6.54906e-09	2.2945e-18	3.8881e-21	5.65444e-17	2.31426e-26
TCONS_00001185	3.95992	0.0926085	2.0931	3.50177e-54	9.49499e-09	1.03618
TCONS_00001186	1.74922e-139	6.24392e-32	9.80015e-77	5.84379e-99	2.33739e-16	3.0588e-51
TCONS_00001187	5.2377	2.08619	4.37557e-08	0.378042	0.921187	3.46989
TCONS_00001188	2.99303e-54	0.221458	4.04132e-45	5.30496e-23	0.459731	2.98362e-19
TCONS_00001189	5.74638e-229	2.9891e-42	7.62963e-128	5.86259e-115	1.88382e-64	8.20384e-72
TCONS_00001190	5.99813e-08	9.29953e-28	1.31125e-23	1.70423e-25	5.64443e-39	2.67854e-15
TCONS_00001191	4.05454e-30	1.52173e-23	1.76841e-14	1.05292e-19	5.53516e-27	1.6722e-25
TCONS_00001192	0.00318642	1.81166e-14	0.340576	1.75758e-08	1.09159e-14	1.14432e-13
TCONS_00001193	1.00851	3.6625e-18	2.76444	1.26483	3.68439	1.03886
TCONS_00001194	0.177581	1.33364e-66	6.70224e-82	7.49226e-55	2.65413e-71	0.269334
TCONS_00001195	0	0	0	0	0	0
TCONS_00001196	1.99338e-11	7.24593e-33	1.83867e-16	1.9523e-12	1.00801e-12	7.61249e-20
TCONS_00001197	8.50955e-13	5.06157e-31	7.95762e-16	6.11254e-17	1.78349e-10	1.89387e-21
TCONS_00001198	3.72384e-10	5.7074e-29	2.99367e-14	2.5573e-10	1.51255e-11	2.05117e-17
TCONS_00001199	8.3009e-23	5.40753e-50	2.70316e-28	7.05137e-25	1.13395e-20	2.27168e-29
TCONS_00001200	1.13542e-13	6.43086e-33	1.18156e-17	1.44695e-18	4.78066e-12	3.08323e-21
TCONS_00001201	6.4086e-07	4.80916e-13	1.5077e-10	0.567702	1.75537e-07	1.18795e-06
TCONS_00001202	0.875604	0.993256	1.03634	0.904511	0.978672	0.309538
TCONS_00001203	2.33881	2.15091	2.17247	1.14177	2.19052	2.15461
TCONS_00001204	1.10333e-27	1.26224e-59	1.91577e-36	7.49672e-27	2.07688e-26	5.76762e-38
TCONS_00001205	2.57689e-15	4.45596e-25	4.86954e-19	6.35588e-14	5.47497e-13	1.81535e-17
TCONS_00001206	7.13991e-85	1.22358e-257	3.23832e-111	0.00160803	1.34567e-74	5.30572e-82
TCONS_00001207	0	0	4.58738e-280	0	0	0
TCONS_00001208	2.32452e-05	0.00314649	0.000702789	0.00068782	0.000247554	1.24929
TCONS_00001209	0	0	0	0	0	0
TCONS_00001210	8.06022	6.49449	5.82855	6.92979	6.12983	6.71835
TCONS_00001211	0.000146161	1.57338	0.617329	0.872841	1.5512e-06	7.22103e-05
TCONS_00001212	0	0	0.105603	0	0	0
TCONS_00001213	1.47904e-102	0.147038	6.81124e-99	1.01308e-15	7.60174e-84	8.80573e-79
TCONS_00001214	0	0	0	9.88085e-222	6.03873e-285	0
TCONS_00001215	2.80302e-169	7.5034e-110	5.3342e-93	8.83356e-106	1.66639e-171	3.46774e-35
TCONS_00001216	0.297422	0.164841	0	0.249253	0.196768	0
TCONS_00001217	0.986069	0	0	0	0	0
TCONS_00001218	0.00172818	4.55012e-109	3.51774e-107	1.69548e-74	4.34732e-90	1.05024e-100
TCONS_00001219	0.550248	1.22855	0.68986	1.15753	1.02321	0.416073
TCONS_00001220	3.2344e-16	5.47459e-57	5.16847e-59	1.13304e-34	3.23241e-43	9.33811e-52
TCONS_00001221	5.98592e-25	7.15379e-151	1.82282e-193	2.5553e-74	3.00198e-133	2.37888e-118
TCONS_00001222	1.73996	11.8253	7.92557	8.87646	15.3142	6.06994
TCONS_00001223	4.09217e-16	0.642798	1.29621	2.36631	1.12509	0.341721
TCONS_00001224	0.0564776	0.212707	0.0423276	6.56148e-18	0.116627	2.60126e-39
TCONS_00001225	0.123176	1.01929	3.78674e-80	1.59444	1.4695	1.39641
TCONS_00001226	2.05521e-56	3.95825e-153	8.75813e-172	6.41272e-58	3.40806e-73	7.69746e-89
TCONS_00001227	3.53982	10.3796	2.79035	6.66503	8.11998	11.937
TCONS_00001228	2.47809e-05	0.00057267	0.000595711	0.000993389	0.00121686	0.000816032
TCONS_00001229	0.365698	9.12806	4.13809	6.57433	6.57562	2.74712
TCONS_00001230	6.88149e-15	1.38329e-49	5.60589e-99	0.679784	3.75296e-41	1.50484e-23
TCONS_00001231	0.138394	1.65837	0.53139	0.608009	0.735857	1.31723
TCONS_00001232	0.282484	1.80999	1.00521	0.993165	1.47545	0.936153
TCONS_00001233	0.298468	3.17829e-38	0.23408	0.126238	0.126503	0.12039
TCONS_00001234	0.915863	5.9051e-35	0.00586752	1.13771e-37	0.000204309	1.04401
TCONS_00001235	1.07434	1.04735	0.198063	8.92936e-13	0.0704119	0.292211
TCONS_00001236	4.04651e-35	0	0.208964	1.47948e-300	1.1096e-182	0.180388
TCONS_00001237	0.869379	0.0134025	2.62122	0.307267	1.39534	0.940761
TCONS_00001238	3.71199e-16	0.566169	1.19173e-28	0.377376	5.5133e-51	1.31477e-46
TCONS_00001239	1.65979	0.90734	0.825764	1.86832	1.32479	3.00236e-13
TCONS_00001240	0	0	0	0	0	0
TCONS_00001241	2.62844e-06	7.46941e-21	3.87264e-11	9.2784e-06	1.85842e-34	0
TCONS_00001242	0	0	0	0.0768444	0	0
TCONS_00001243	0.0213301	0	1.01104e-12	0.0360898	3.73243e-33	0
TCONS_00001244	0	0	0	0	0	0
TCONS_00001245	0.00277614	0	0	0	0	1.72475e-07
TCONS_00001246	6.81159e-68	0	0	0	0.0445004	3.55464e-05
TCONS_00001247	5.4688e-14	0	0	0	0	0
TCONS_00001248	2.48751e-49	0	0	0	0	0
TCONS_00001249	0	0	0	0	0	0
TCONS_00001250	2.53126e-06	0.0191311	0.0214072	0	3.88811e-17	2.75562e-32
TCONS_00001251	0.114814	0	0	0	0	0.0749708
TCONS_00001252	1.46918e-40	0.0137561	1.51535e-14	0	6.2834e-18	0
TCONS_00001253	0.0839236	0.0270653	2.24105e-16	7.6038e-14	0.0318603	0
TCONS_00001254	5.50171e-43	0	0.0299936	0.0279536	6.635e-15	0
TCONS_00001255	3.4524e-44	4.91438e-06	0.0779552	0	4.4146e-16	0
TCONS_00001256	0	0	3.91443e-17	0	0.000178116	0
TCONS_00001257	0	0	2.56612e-07	0	0.0701255	0
TCONS_00001258	7.14751e-38	0.021444	7.77847e-07	0	3.24e-53	0
TCONS_00001259	7.63472e-17	0	0	0	1.64246e-37	0
TCONS_00001260	3.69415e-07	0	0	0	0.116445	0
TCONS_00001261	0	0	0.183657	0	2.66989e-07	0
TCONS_00001262	0	0.169132	0	0	0.142424	0
TCONS_00001263	23.1926	18.9438	20.6042	27.8182	28.6289	21.1005
TCONS_00001264	0.0718014	0.177106	0.0619802	0.316584	0.178543	2.5344e-06
TCONS_00001265	0.232413	0.249419	2.77321e-10	1.66416e-05	0.188627	9.24681e-12
TCONS_00001266	0	0.124927	0.0545142	0	0.0894726	4.77411e-10
TCONS_00001267	0	5.31397e-07	0.0274651	0	0.0216735	9.84247e-15
TCONS_00001268	0	0	0	0	0	0.391749
TCONS_00001269	0	0.320968	0	0	0	2.02877e-08
TCONS_00001270	0	0	0	0	0	0
TCONS_00001271	0	0	0	0	0.0868381	0
TCONS_00001272	0	0	0	0	0.162337	0
TCONS_00001273	0	0	0	0	1.24706e-123	0
TCONS_00001274	0	0	0	0	1.71399e-164	0
TCONS_00001275	0	0	0	0	0.295861	0
TCONS_00001276	0	0	0.148498	0	0	0
TCONS_00001277	0.208617	0.431343	0.26308	0.345554	0.696335	0.468225
TCONS_00001278	0.000667011	0.465619	1.29223	0.0153773	2.20998	1.27122
TCONS_00001279	3.08145	6.42816	3.07303	4.17323	4.00448	3.39692
TCONS_00001280	2.71878e-13	0.37927	6.46794e-06	6.85611e-16	0.00018654	5.07472e-05
TCONS_00001281	0.435907	5.03751e-17	0.106997	0.318487	8.57077e-10	2.2528e-17
TCONS_00001282	6.24003e-65	0.0983816	7.41414e-98	2.1312e-59	9.76878e-23	1.42127e-154
TCONS_00001283	2.89514e-249	7.26319e-197	4.22991e-12	0	2.31995e-96	3.52389e-165
TCONS_00001284	3.937e-221	1.02096e-175	0.0273433	8.53019e-296	0.0453495	5.92734e-148
TCONS_00001285	2.77319e-111	0.0140585	1.58719e-08	1.1781e-16	0.0442499	9.22178e-159
TCONS_00001286	0	0	0	0	0	0
TCONS_00001287	0.0566865	1.35626e-10	3.46512e-125	0.0455999	1.05753e-10	2.37907e-203
TCONS_00001288	2.57908e-45	9.47359e-107	4.16512e-16	3.64312e-293	1.01356e-22	0.0234428
TCONS_00001289	0.00416686	1.99308e-56	0.268502	0.221609	2.04943e-58	4.29389e-95
TCONS_00001290	0.425268	0.00010926	1.21396	1.24295	0.997244	1.1654
TCONS_00001291	1.91005	1.44686	0.746815	0.757857	2.67408	1.27874
TCONS_00001292	0.889385	0.526845	0.850937	1.5013	0.691417	1.14012
TCONS_00001293	0.873791	0.000146567	1.07475	0.385242	0.000125158	0.719074
TCONS_00001294	7.97634	7.76119	6.3646	8.36138	8.19941	6.34658
TCONS_00001295	0.0297654	0.0475651	0	2.17089e-157	0	6.2455e-267
TCONS_00001296	6.05612e-06	5.70448e-06	5.53705e-05	4.05211e-05	0.000361335	0.000108322
TCONS_00001297	0.175079	0.46279	0.110899	6.69606e-142	0.14811	0
TCONS_00001298	1.54263e-76	1.31934e-145	4.9357e-111	4.48933e-44	4.90571e-184	2.94845e-83
TCONS_00001299	0.219689	3.96429e-311	0.295232	9.97826e-104	0	5.53033e-294
TCONS_00001300	0.371643	0	0.584836	0	0.739028	0.162174
TCONS_00001301	0.00462194	3.81177e-44	5.8528e-08	1.24737	8.1639e-54	8.0074e-11
TCONS_00001302	0.967652	0.390553	0.225339	1.62185	0.651486	0.380195
TCONS_00001303	1.45595e-10	0.000825944	1.63881e-24	0.00116247	1.1793e-06	2.09661e-23
TCONS_00001304	0.268984	2.86056	1.5004	0.984068	1.8076	2.06268
TCONS_00001305	16.9088	14.0826	12.3326	12.0494	14.5001	13.4062
TCONS_00001306	0.414249	1.00071	0.790844	0.15936	0.426529	0.776864
TCONS_00001307	5.97505e-08	0.28893	2.86378e-22	0.677216	0.259631	1.40578e-19
TCONS_00001308	1.56041e-12	1.14383e-06	4.46655e-26	0.000206929	3.33666e-09	8.34988e-28
TCONS_00001309	7.08668e-15	9.99759e-09	2.61263e-29	1.388e-06	1.11815e-13	4.05579e-31
TCONS_00001310	0.0611257	0.871518	0.000997452	0.460637	0.0297296	0.000791344
TCONS_00001311	1.93401	4.89972	4.54375	4.97785	0.446441	3.32343
TCONS_00001312	0.0776702	2.3474e-80	5.11188e-148	0.59789	2.87691e-33	9.26567e-193
TCONS_00001313	1.84318	4.84271	5.11137	6.47132	7.29115	6.13566
TCONS_00001314	0.490175	1.49297	2.29471	1.9098	3.35243	1.08498
TCONS_00001315	0.124146	0.747433	0.846708	0.735553	0.626971	0.904661
TCONS_00001316	0.162081	1.70683	0.482556	9.2971e-230	0	9.76567e-85
TCONS_00001317	0.0246231	0.0369533	0.0529247	0	2.12447e-120	0.0819646
TCONS_00001318	5.15126e-06	5.77535e-09	1.96901e-09	0	1.01775e-133	3.24501e-16
TCONS_00001319	0	0	0.0219189	0	0.137802	0
TCONS_00001320	0.129783	1.25201	0.224509	0.908435	1.30164	0.354459
TCONS_00001321	0.07826	0.309334	3.59881e-105	0.548002	0.592192	2.41473e-228
TCONS_00001322	3.77476e-193	9.99411e-191	1.41953e-87	9.18293e-50	0	6.64006e-110
TCONS_00001323	1.36915e-300	0	5.55255e-94	3.54799e-54	0	1.72472e-203
TCONS_00001324	0.552445	4.12261e-96	1.29575e-61	9.21892e-69	1.69126e-05	6.97361e-26
TCONS_00001325	7.10575	8.02803	3.23848	5.58183	9.32458	11.1701
TCONS_00001326	2.5015e-38	3.91239e-33	0.245781	5.94603e-11	4.84259e-42	6.02724e-14
TCONS_00001327	1.32298e-29	3.92414e-32	5.4004e-06	6.63965e-08	1.54386e-34	1.7354e-12
TCONS_00001328	0.191234	1.23368	2.05797e-07	1.74682	0.768781	1.91399
TCONS_00001329	2.31165e-100	4.61832e-111	1.21496e-31	4.94202e-23	7.41489e-127	1.60629e-56
TCONS_00001330	0.000520847	0.000567197	6.46341e-08	0.209735	0.326538	1.43281e-15
TCONS_00001331	4.58493e-25	1.67483e-27	7.07477e-07	0.000159911	7.33306e-29	2.38109e-11
TCONS_00001332	2.47465	3.87987	0.850039	4.319	3.964	5.85698
TCONS_00001333	0.357724	0.826534	0.526052	3.78693e-12	2.4527e-11	0.000287491
TCONS_00001334	1.74911	1.19509e-96	4.45817e-25	1.62505e-39	1.0099e-119	4.09569e-33
TCONS_00001335	0.202859	3.02584e-42	3.77386e-48	1.39243	2.32215e-33	8.70161e-24
TCONS_00001336	6.99332	5.76645	2.63921	3.85425	5.30524	7.16624
TCONS_00001337	3.81367	0.00719846	1.56033	3.63083	1.36759	5.62105
TCONS_00001338	0.394357	1.0821	0.526327	0.865031	1.88278	1.9316
TCONS_00001339	1.09016	4.97206e-08	0.864049	0.456464	0.0106277	2.44217
TCONS_00001340	9.48843e-21	0.644958	6.66571e-05	1.72144e-29	1.04286	3.22621e-06
TCONS_00001341	9.18232e-148	2.36966e-193	1.79218e-42	1.44791e-18	6.54272e-55	1.64086e-71
TCONS_00001342	1.36126	3.23358	3.68291e-12	1.18261e-21	7.55233e-18	0.35112
TCONS_00001343	0.619765	0.877415	0.520205	1.66729	0.739764	1.32085
TCONS_00001344	3.22703	2.14244	1.88475	4.34822	4.4716	4.50256
TCONS_00001345	1.00631	6.66903e-104	1.54782e-05	4.13104e-09	0.413054	0.433681
TCONS_00001346	3.30295	4.69333	1.29805	5.23774	4.84071	10.8739
TCONS_00001347	0.455522	0.453378	0.245045	0.211249	0.370224	0.329322
TCONS_00001348	0.131292	0.411563	0.825683	0	0.265884	0.221154
TCONS_00001349	2.28484e-11	0.128352	7.88978e-09	0.0753298	8.22919e-09	1.05416e-25
TCONS_00001350	0.286072	0.73102	0.430308	0.578194	0.347194	0.57654
TCONS_00001351	3.95778e-05	5.09141e-07	4.43164e-05	2.29632e-08	7.28741e-06	1.60191e-12
TCONS_00001352	0.457951	0.475932	0.294845	0.288892	0.231792	0.481661
TCONS_00001353	4.59389	5.59755	5.5164	4.67625	3.52763	5.9166
TCONS_00001354	0.864716	0.4785	1.05871	0.507133	0.375857	1.10954
TCONS_00001355	1.89575e-18	3.9437e-05	1.81451e-10	3.68311e-21	1.8293e-13	1.48422e-13
TCONS_00001356	3.69345e-85	1.88732e-172	5.55202e-78	1.69885e-188	1.86362e-76	3.71259e-75
TCONS_00001357	0.799488	0.606786	1.0062	0.38335	1.34089	0.000240089
TCONS_00001358	3.71884	0.893244	3.30688	2.50576	6.27888	2.10578
TCONS_00001359	0	0.146774	0.11677	0	0	0
TCONS_00001360	0	0	0	0	0	0
TCONS_00001361	0	0	0	0	0	0
TCONS_00001362	0.0654632	0.0360276	0.0143594	0	3.57846e-10	0.0200583
TCONS_00001363	0.335145	0.771068	0.589368	1.18742	1.28138	2.21521
TCONS_00001364	6.33619e-99	0.27397	0.0480781	2.12995e-252	3.24252e-255	0.246943
TCONS_00001365	1.33192e-31	9.72462e-31	3.94393e-18	0.108123	1.00787e-40	1.16682e-53
TCONS_00001366	0	1.34606e-301	0	0	0	0
TCONS_00001367	6.88599e-05	0.167072	0.187703	7.34752e-12	1.7762e-05	0.181222
TCONS_00001368	0	4.33506e-179	1.36347e-113	0	0	0.026726
TCONS_00001369	0.0483847	5.79877e-21	6.90622e-49	0	9.2263e-191	8.5043e-122
TCONS_00001370	0.0749105	2.89588e-21	3.20413e-07	0.0203896	0.0751903	0.0937411
TCONS_00001371	7.54469e-44	0.434159	1.46164e-61	0	0.251787	8.41512e-120
TCONS_00001372	1.14505e-25	1.02887e-48	3.34897e-30	3.69308e-13	7.78801e-17	1.89462e-25
TCONS_00001373	6.18444e-11	7.45611e-07	2.64615e-08	5.27738e-06	5.24699e-06	2.72289e-06
TCONS_00001374	1.9931e-10	5.05175e-08	5.82396e-13	1.90067e-17	0.158355	0.140933
TCONS_00001375	1.18543e-05	1.62558e-09	1.29082e-21	0.0875404	1.22815e-08	0.0893896
TCONS_00001376	0.0279915	1.96097e-07	1.71723e-05	6.47872e-06	2.74557e-12	2.5657e-06
TCONS_00001377	0.0603428	0.387026	0.206305	0.0967725	0.145797	1.76911e-06
TCONS_00001378	0.000446154	3.06899e-05	0.276654	0	0	0
TCONS_00001379	0.0858286	0.0243954	0.0290852	0.108722	0.0633123	0.129388
TCONS_00001380	0.336304	0	0.0829798	2.82601e-78	0	0.156711
TCONS_00001381	0	0	0	0.209429	0	0
TCONS_00001382	0.0402467	0	0	0.193603	0	0
TCONS_00001383	0.0841521	0.0675107	0.0274987	0.0492046	0	0.0757285
TCONS_00001384	1.1564e-83	0	0	4.15921e-203	0	0
TCONS_00001385	0.0886592	0	0	0	0	0
TCONS_00001386	2.91477	3.14048	2.94299	2.15642	3.99794	3.41519
TCONS_00001387	0.000239854	8.0638e-05	2.55361e-05	0.000120452	0.0001837	0.000169677
TCONS_00001388	2.39524	4.59745	2.30015	3.24636	3.32435	3.55393
TCONS_00001389	12.5189	20.7301	17.679	13.2585	13.6116	16.1219
TCONS_00001390	3.06147e-40	5.4578e-25	9.57421e-80	1.27614e-37	4.36171e-56	7.31485e-13
TCONS_00001391	0	1.12862e-154	7.69628e-152	1.15193e-207	3.51523e-165	6.31652e-151
TCONS_00001392	0.655983	6.0016e-38	1.08996e-41	8.16982e-17	1.75493e-33	3.35924e-05
TCONS_00001393	0.700805	2.24026	0.0520644	2.05334	2.35321	1.17042
TCONS_00001394	15.1456	18.267	13.7214	18.6758	19.4353	13.3953
TCONS_00001395	2.69307e-106	9.61072e-55	2.58547e-107	1.99547e-71	1.31397e-96	5.63526e-57
TCONS_00001396	20.9513	17.692	23.0374	20.3014	20.7073	18.3161
TCONS_00001397	0.492979	0.108066	0.711726	0.370981	0.536267	1.00077
TCONS_00001398	2.34766e-62	1.01065e-210	0.0923232	6.50275e-193	6.12469e-99	2.72396e-248
TCONS_00001399	1.89809e-14	1.35309e-55	2.43734e-114	0.30944	4.53808e-20	2.13942e-71
TCONS_00001400	0.519788	0.6084	0.5884	0.358197	0.161365	0.272198
TCONS_00001401	1.99301	0.671988	1.72069	2.19161	2.7435	1.09934
TCONS_00001402	3.61205e-80	1.96642e-50	0	3.32901e-64	1.38035e-138	0.210976
TCONS_00001403	5.05788e-66	2.98532e-195	0.200688	1.60154e-171	6.20591e-36	0
TCONS_00001404	1.95307	1.09604	1.03455	9.77124e-22	0.722107	0.704263
TCONS_00001405	0.0884717	0.148176	0.104006	0.210915	0.371646	1.33462e-49
TCONS_00001406	0.722171	0.675314	0.930223	0.597902	0.388128	0.719233
TCONS_00001407	5.01017e-51	5.75569e-159	9.90549e-245	3.2027e-162	6.5278e-53	5.09806e-51
TCONS_00001408	2.58418	0.88762	1.71992	1.22808	4.06022	0.994236
TCONS_00001409	0.210436	0.219718	0.300939	0.0743753	0.182758	0.231341
TCONS_00001410	0.0421004	0	0	0.100866	0	0.0768493
TCONS_00001411	0	0	0	0	0	0.342073
TCONS_00001412	0	0	0	0	0	0
TCONS_00001413	0	0	0	0	0	0
TCONS_00001414	0	0	0	0	0	0
TCONS_00001415	0.3302	0.555191	0.510523	0.292005	0.281899	0.298449
TCONS_00001416	0.660924	1.2962	0.263984	0.540694	0.275909	0.476671
TCONS_00001417	3.00908e-09	0.222042	4.94742e-22	0.332353	1.50633e-06	0.113337
TCONS_00001418	2.51571e-18	3.13954e-35	6.21231e-23	0.000474527	0.173426	0.00038618
TCONS_00001419	8.1625e-34	9.79895e-28	1.683e-21	4.19648e-14	0.222638	4.64033e-22
TCONS_00001420	0	0	0	0	0	0
TCONS_00001421	0	0	0	0	0	0
TCONS_00001422	0	0	0	0	0	0
TCONS_00001423	0.0291291	4.79668e-112	0.0574264	1.89894e-147	0.092769	0.177524
TCONS_00001424	4.80659e-05	3.33883e-10	5.29194e-08	8.80236e-06	4.61773e-23	9.98556e-17
TCONS_00001425	0	0	0	0	0	0
TCONS_00001426	0	0	0	0	0	0
TCONS_00001427	0	0	0	0	0	0
TCONS_00001428	0	0	0	0	0	0
TCONS_00001429	0	9.31814e-51	1.06347e-78	0.0600476	0.0817582	0.0409554
TCONS_00001430	0	0.141268	0	0	7.35729e-228	0.0473727
TCONS_00001431	0	0	0	0	0	0
TCONS_00001432	0.0232395	0.0766562	0.0875312	9.39432e-16	1.04805e-209	0.0644655
TCONS_00001433	0	0	0	0	0	0
TCONS_00001434	0	0	0	0	0	0
TCONS_00001435	1.03883	0.814194	1.70001	1.56315	0.759383	2.11024
TCONS_00001436	0	0	0	0	0	0
TCONS_00001437	0.0594961	0.122592	0.146198	0.122288	0.202899	2.78511e-16
TCONS_00001438	0.22554	2.91958e-07	4.42029e-05	9.83379e-08	3.55179e-08	7.50369e-08
TCONS_00001439	0.291553	0.000247799	0.71416	2.18536e-05	0.41509	0.00315819
TCONS_00001440	1.5067e-26	5.95553e-30	1.13858e-13	4.6502e-05	3.22038e-28	4.34336e-65
TCONS_00001441	3.49956e-18	9.35492e-16	5.31013e-13	3.30493e-07	2.10799e-06	1.3423e-33
TCONS_00001442	0.480687	0.400991	0.823314	0.515607	0.0147798	1.20406
TCONS_00001443	1.63591e-21	2.39309e-14	0.0982575	1.49228e-20	3.70095e-51	2.37677e-41
TCONS_00001444	8.61535e-23	1.22445e-19	4.80592e-17	0.298595	0.323447	0.206943
TCONS_00001445	3.39315e-19	9.96776e-05	0.0950779	6.55506e-46	6.78797e-101	7.95513e-82
TCONS_00001446	0.208618	5.19445e-178	5.92391e-27	7.14557e-88	2.67976e-76	4.533e-27
TCONS_00001447	0.0290994	0.285833	0.0695571	0.222863	0.205546	5.74603e-306
TCONS_00001448	0.787518	0.122341	0.637027	1.17642	0.114239	1.13614
TCONS_00001449	1.9438e-41	0.256748	1.45166e-29	0.0863809	0.28956	3.56703e-107
TCONS_00001450	0.526311	0.0179148	0.34534	8.82327e-21	0.399729	4.90474e-96
TCONS_00001451	0.679828	0.517164	0.905782	0.997154	0.60571	0.960588
TCONS_00001452	0.305595	7.34233e-31	0.27675	0.000561655	7.65036e-316	5.29861e-158
TCONS_00001453	0.432167	0.0154944	0.143393	0.162672	0.000119622	3.06067e-11
TCONS_00001454	1.40616	0.218611	0.680471	1.83864e-68	1.08263	0.189124
TCONS_00001455	0.0653944	0	0	0	0	0
TCONS_00001456	0.583346	1.74201e-64	4.373e-17	0.320578	0.236973	2.34475e-57
TCONS_00001457	0.29667	8.30708e-60	0.0112963	3.69479e-27	0.0684413	6.12032e-25
TCONS_00001458	3.63136e-29	2.19277e-20	0.000164885	2.05124e-16	3.93449e-13	1.21156e-14
TCONS_00001459	1.97298e-119	0.11018	0	1.29419e-201	0	0.123823
TCONS_00001460	0.134127	1.00571e-65	0	0.0533537	0.0483126	2.39987e-115
TCONS_00001461	0.284904	0.0164617	6.92616e-06	9.34661e-05	3.65392e-08	1.25983e-28
TCONS_00001462	0.554778	6.37131e-26	0.0643201	0.297529	0.55652	0.332854
TCONS_00001463	4.12599e-23	3.03925e-18	4.77529e-05	3.38624e-09	1.331e-07	7.33348e-06
TCONS_00001464	0.206489	1.69439e-07	0.0109759	0.201829	0.331538	1.6067e-16
TCONS_00001465	1.93697	6.46934e-19	9.2076e-07	2.31541	0.281825	0.465786
TCONS_00001466	0.00159451	4.56062e-11	0.0255926	0.000613388	0.0664128	0.257831
TCONS_00001467	0.668172	4.61333e-06	0.0218751	0.535523	4.70208e-06	0.00220906
TCONS_00001468	1.24828e-61	0	0.134974	5.78207e-93	1.1412e-172	1.66241e-182
TCONS_00001469	1.21979	1.73439e-12	2.71867e-37	0.905788	0.031652	0.298685
TCONS_00001470	0.432107	0.33753	0.14159	1.76844	0.859633	0.59471
TCONS_00001471	0.021103	0	0	0.0248461	0	0.0376543
TCONS_00001472	0	0	0	0	0	0
TCONS_00001473	0.0713452	0	0.120212	0	0	0.0385926
TCONS_00001474	0.164532	0.0355386	1.70095	0.0526799	0.0277874	0.283276
TCONS_00001475	0	0	1.30966	0	0	0.351277
TCONS_00001476	9.34444e-19	0	0.163461	4.40847e-11	0	3.77243e-16
TCONS_00001477	2.03506e-09	0	3.59036e-05	1.50546e-10	0	6.10338e-12
TCONS_00001478	0.0648155	0.0705954	1.19741	0.24855	0	0.571209
TCONS_00001479	0	0	0	0	0	0
TCONS_00001480	5.40736	4.76663	5.06902	7.20733	2.82322	3.60187
TCONS_00001481	1.32441e-10	0.171894	0.296436	1.35154	0.338517	1.16112
TCONS_00001482	1.32795e-06	0.0815729	1.34181	0.143677	0.210633	0.000857938
TCONS_00001483	1.76941e-16	3.34874e-12	1.48858e-46	8.70427e-06	0.406013	0.00613934
TCONS_00001484	0.331223	3.62355e-15	0.0171723	0.327295	0.547777	0.0926338
TCONS_00001485	0.557298	3.55954e-15	0.793458	0.0597587	0.457109	1.25404
TCONS_00001486	0.334349	1.05444e-18	0.297023	1.13293e-07	0.000112559	0.611691
TCONS_00001487	4.57714e-22	1.5425e-38	1.33936e-108	4.26858e-11	8.94129e-18	2.51941e-32
TCONS_00001488	0.000155537	1.11131	1.74431e-58	7.54615e-05	0.000151606	2.06459e-05
TCONS_00001489	0.942642	0.000246932	2.13679e-51	0.557308	3.15263e-08	0.868098
TCONS_00001490	0	0	0	0	0	0
TCONS_00001491	4.33338e-39	5.87722e-72	4.71278e-296	1.01889e-44	0.0751992	0.0724313
TCONS_00001492	2.23027	0.381807	0.0424004	0.126781	3.34904e-10	2.32924e-08
TCONS_00001493	5.04576e-05	0.145458	0.775811	1.19086	5.90238e-10	4.77379e-05
TCONS_00001494	1.14414e-11	1.89274e-61	9.45466e-92	6.56357e-14	0.00158452	0.82338
TCONS_00001495	0.0896392	7.44492e-68	0.135756	0.0267697	5.94126e-98	0
TCONS_00001496	0.600837	0.335194	0.974224	0.232293	0.303006	0.475538
TCONS_00001497	1.52211e-46	9.60485e-256	0.0283826	1.34392	1.44575e-89	0.273308
TCONS_00001498	0.963164	0.326998	1.32005	1.04314e-13	0.804847	1.39707
TCONS_00001499	0.92905	0.203322	0.499382	0.404753	0.469564	0.618901
TCONS_00001500	2.51563e-09	0.146229	0.440333	8.09588e-19	7.94759e-52	0.533897
TCONS_00001501	0	0	0	0	0	0
TCONS_00001502	0	0	0	0	0	0
TCONS_00001503	0	0	0	0	0	0
TCONS_00001504	0	0	0	0	0	0
TCONS_00001505	0	0	0	0	0	0
TCONS_00001506	1.50432	0.219183	1.00236	0.528363	2.30585e-07	0.471755
TCONS_00001507	0.0160898	0	0	0	0	0
TCONS_00001508	0.423137	0.321765	0.314616	1.03991e-18	0.152056	0.319474
TCONS_00001509	7.66526e-09	1.46757e-09	3.11277e-11	2.47745e-25	0	6.64835e-07
TCONS_00001510	0.395648	2.90395e-06	1.19987e-11	0.000213942	0	0.366594
TCONS_00001511	3.04541e-11	0	1.30948e-25	0	0	3.99922e-06
TCONS_00001512	0	0	0	0	0	0
TCONS_00001513	0.0117271	0.018699	0	0	0	0
TCONS_00001514	0	0	0	0	0	0
TCONS_00001515	0	0	0	0	0	0
TCONS_00001516	0	0	0	0	0	0
TCONS_00001517	0	0	0	0	0	0
TCONS_00001518	0	0	0	0	0	0
TCONS_00001519	0.973265	0.670867	1.18187	0	1.35828	0.411077
TCONS_00001520	5.58777	2.77961	4.16445	4.6982	4.16535	3.56623
TCONS_00001521	0.190237	0.147652	0.468674	0	0	0.320975
TCONS_00001522	0.184384	0	0	3.51027e-100	0.0962902	0
TCONS_00001523	0.692163	0.575396	0.465968	0	0.168886	0
TCONS_00001524	0.075408	0.0547668	1.02728e-40	0.205228	5.61725e-55	5.90188e-30
TCONS_00001525	1.4536e-26	4.09356e-07	3.2471e-60	3.22933e-30	1.8475e-45	3.99465e-33
TCONS_00001526	6.81116e-06	1.55359e-07	1.64135e-18	5.14646e-06	0.558959	0.000298017
TCONS_00001527	0.555111	0.628808	0.721414	0.434379	0.000674335	0.548765
TCONS_00001528	1.1334e-05	7.17883e-06	1.3934e-17	9.93201e-06	0.000986034	8.71729e-05
TCONS_00001529	0.000268874	2.7645e-06	1.42428e-15	1.86581e-05	8.60774e-05	0.122196
TCONS_00001530	5.36392	10.9067	6.37756	7.03503	7.99066	7.57124
TCONS_00001531	0.539112	0.263422	2.04198	0.964118	0.400063	0.433913
TCONS_00001532	1.12737e-19	0.218045	0.723835	0.846831	4.41228e-45	9.73481e-38
TCONS_00001533	2.27123e-22	0.583848	0.0174114	9.61251e-05	7.42459e-48	3.0224e-18
TCONS_00001534	6.46822e-17	3.62647e-08	4.564e-16	1.35642e-07	0.811752	9.08812e-37
TCONS_00001535	4.88606e-65	0.0917185	8.03311e-19	0.0469816	0.368883	0.556361
TCONS_00001536	0.265171	0	0	0	0	0
TCONS_00001537	0	0	0	0	0	0
TCONS_00001538	8.49099	1.03069	3.82163	1.50627	1.82637	2.36538
TCONS_00001539	1.4531e-19	2.17135e-16	1.61474e-29	9.76816e-13	2.64765e-16	1.59448e-30
TCONS_00001540	1.357e-32	1.43697e-25	5.28949e-40	1.53004e-25	6.3593e-32	1.64974e-38
TCONS_00001541	9.35799e-31	1.62244e-27	6.69871e-44	5.76402e-20	6.23972e-26	1.91756e-39
TCONS_00001542	0.0438619	0.20585	0.124729	0.101668	0.0928629	1.7293e-38
TCONS_00001543	0.487805	1.92751e-20	0.00121957	1.24629e-15	6.53836e-08	0.571198
TCONS_00001544	0.120322	0.195182	7.88626e-71	0.950682	0.355413	0.481755
TCONS_00001545	1.95905	2.61312	2.40678	1.66082	2.10221	2.10456
TCONS_00001546	1.13315	0.237361	1.63314	0.331383	0.668024	0.985235
TCONS_00001547	0.460335	1.04889e-90	3.48702e-05	3.70152e-84	2.32109e-105	0.935995
TCONS_00001548	3.56457	0.396199	1.30699	1.71533	2.76834	1.51164
TCONS_00001549	0.339854	0.242214	0.757471	4.77734e-06	1.3435e-42	5.46242e-32
TCONS_00001550	1.25581	1.15596	0.505326	9.84834e-11	1.57106	0.83885
TCONS_00001551	0.19204	0	0.327242	0.450498	0	0.586309
TCONS_00001552	9.35647e-65	1.53703e-56	5.89779e-82	9.98346e-25	5.41907e-61	1.64983e-58
TCONS_00001553	5.1385e-49	6.25786e-57	8.96383e-86	2.15041e-40	6.65504e-55	1.90871e-46
TCONS_00001554	7.99923e-64	3.83559e-91	2.17508e-68	5.96113e-90	1.19248e-77	1.91503e-62
TCONS_00001555	28.2549	10.0006	15.726	15.8467	15.3732	14.0571
TCONS_00001556	0.424276	1.54982	2.93833	0.736878	3.62499	2.9555
TCONS_00001557	3.62345e-48	3.98945e-84	3.26944e-87	4.77296e-82	6.45252e-64	7.33916e-48
TCONS_00001558	2.23333e-28	1.04551e-23	1.66924e-42	2.43087e-17	4.9775e-29	2.57906e-61
TCONS_00001559	4.69602e-48	1.72459e-55	3.83119e-67	5.44801e-44	4.81454e-59	6.62027e-43
TCONS_00001560	3.48754e-09	7.4211e-12	6.21538e-13	2.75241e-10	3.08016e-09	2.3125e-13
TCONS_00001561	8.52375e-14	2.48385e-101	2.30046e-112	3.98382e-95	1.65076e-69	0.1429
TCONS_00001562	0.348878	1.26745e-12	1.91406e-14	1.50269e-10	6.3676e-09	0.163566
TCONS_00001563	27.4474	0.58183	1.65871	0.702635	1.88106	2.12556
TCONS_00001564	1.90271e-42	3.36862e-80	1.7003e-76	4.70399e-77	2.26459e-57	1.38021e-40
TCONS_00001565	9.03305e-06	2.33021e-09	6.54078e-09	4.23576e-08	4.53158e-06	2.41396e-08
TCONS_00001566	2.26181e-27	6.09113e-111	5.09882e-124	2.82264e-112	0.276532	2.20481e-42
TCONS_00001567	0.201563	1.35936e-11	3.57122e-13	2.43019e-09	2.51763e-08	0.33986
TCONS_00001568	3.95043	0.739622	0.978838	0.57525	0.717632	2.23254e-17
TCONS_00001569	8.74517	0.000299717	0.414964	0.00016848	0.243039	2.38256
TCONS_00001570	0	0	0	0	0	0
TCONS_00001571	0	0	0	0	0	0
TCONS_00001572	0.0270268	1.03023	0.436492	4.12977e-06	1.12022	0.462682
TCONS_00001573	0.814443	0.965477	1.6755	1.2086	0.612995	0.960745
TCONS_00001574	0.54104	0.605797	0.0235999	1.54784	0.0845633	1.02694
TCONS_00001575	0	1.82023e-107	0	5.58819e-213	1.2854e-86	2.95088e-241
TCONS_00001576	0.86509	0.000697831	4.64056e-07	0.0984512	0.903968	0.000545428
TCONS_00001577	1.29384	2.35922	0.843306	3.41525	1.78334	3.35202
TCONS_00001578	0.944808	0	1.24274	0.713207	0	1.08548
TCONS_00001579	0	0	0	0	0	0
TCONS_00001580	0.198121	2.11049	3.15425	1.22993	0.663534	4.62812
TCONS_00001581	9.57588e-20	3.23933e-33	8.26443e-77	1.05394e-49	2.14621e-31	1.19208e-43
TCONS_00001582	1.82522e-16	0.000234726	0.00953827	0.0271801	0.415748	0.000792413
TCONS_00001583	2.26668e-12	4.05897e-38	2.19771e-103	5.78812e-58	3.09898e-20	1.08522e-55
TCONS_00001584	0.180356	1.80669	4.10132	0.790576	0.277694	3.63537
TCONS_00001585	4.27628e-06	2.93385e-42	2.12716e-107	8.31061e-57	2.16219e-25	0.282911
TCONS_00001586	4.07253e-15	0.000370238	2.3268e-09	1.22464	0.273262	1.95517e-08
TCONS_00001587	1.22836e-16	0.6338	0.910745	0.000400492	0.235652	0.701162
TCONS_00001588	0.00672292	4.29522e-34	6.46912e-69	8.09646e-43	2.4986e-07	2.32563e-28
TCONS_00001589	0.00042196	7.4829e-29	3.62032e-66	4.904e-53	1.10365e-09	5.5386e-27
TCONS_00001590	0.217346	1.15489	1.94945	1.3299	0.45756	3.23656
TCONS_00001591	4.48169e-16	1.76466e-39	0.000295198	5.58938e-13	0.186815	2.31457e-09
TCONS_00001592	0.236064	6.93955e-43	6.58413e-78	1.06978e-51	2.72678e-21	2.04225e-49
TCONS_00001593	1.87123e-24	6.60393e-31	5.75694e-63	9.40214e-48	3.462e-16	1.75513e-29
TCONS_00001594	1.09558e-23	1.50295e-05	0.382791	6.68439e-18	7.36096e-08	3.45609e-14
TCONS_00001595	3.8629e-33	4.01213e-40	2.03629e-75	8.5254e-74	2.29212e-26	5.23377e-61
TCONS_00001596	0.0780821	1.28195	0.825687	1.38273e-30	1.09152	2.85286
TCONS_00001597	2.14052e-78	9.24248e-67	0.177829	4.63258e-99	0.206784	0.553274
TCONS_00001598	0.148759	1.59069e-52	2.92069e-76	5.34696e-56	9.78405e-37	1.41425
TCONS_00001599	9.58986e-23	0.0668205	2.6251	3.19271e-30	9.04273e-34	3.43576
TCONS_00001600	3.42808e-60	6.86545e-46	2.60532e-132	3.17309e-95	8.57233e-43	0.649701
TCONS_00001601	0.118916	0.828984	1.23408	0.263947	0.184019	1.99927
TCONS_00001602	0.470893	1.55156	4.96095	2.80547	0.628728	6.73708
TCONS_00001603	0.131836	4.06784e-115	0.318687	0.131143	3.08503e-53	0.568729
TCONS_00001604	0.0361057	0.811459	0.740324	1.4765	0.385946	1.29869
TCONS_00001605	0	0.000257623	0.0489777	5.85236e-05	2.95656e-05	0.0178036
TCONS_00001606	0	0.297249	0.75105	1.5712	0.367713	0.853687
TCONS_00001607	1.36464e-08	0.28675	0.502369	0.39872	0.170491	0.266844
TCONS_00001608	0.117479	0.05321	0.0426442	0	0.0192686	0.0584275
TCONS_00001609	0.0690134	2.81759e-07	1.90307e-07	0.0630224	0.0454719	1.49142e-07
TCONS_00001610	0.195694	0.179212	0.345674	0.229145	0.129457	0.323583
TCONS_00001611	0	0	0	0	0	0
TCONS_00001612	0	0	0	0	0	0
TCONS_00001613	0	0	0	0	0	0
TCONS_00001614	0	2.93684e-193	0	6.09298e-12	3.85595e-39	1.62032e-12
TCONS_00001615	0	3.32278e-54	8.45804e-48	0.145342	1.42496e-45	2.38131e-61
TCONS_00001616	0	6.34426e-63	7.28563e-49	0.000441291	2.20838e-47	0.000287176
TCONS_00001617	0	0.000631542	1.07527e-67	9.14446e-08	0.000581935	4.77253e-08
TCONS_00001618	0	4.75548e-13	2.24317e-72	0.0558362	4.05759e-11	3.38248e-06
TCONS_00001619	0	0.052732	1.88908e-66	2.1008e-14	0.0274719	1.94114e-06
TCONS_00001620	0	1.25252e-05	2.01187e-68	0.0741637	8.52861e-06	0.0331103
TCONS_00001621	0	4.49614e-200	0	2.10184e-13	5.82864e-46	3.71017e-07
TCONS_00001622	0	0	0	0	0	0
TCONS_00001623	0	0	0	0	0	0.107393
TCONS_00001624	0	3.73775e-194	0	0.0955851	1.27878e-39	0.0224148
TCONS_00001625	0	5.32622e-203	0	4.61451e-06	2.57218e-44	1.18687e-05
TCONS_00001626	0	9.97091e-16	3.78811e-72	3.55246e-19	8.855e-10	1.31807e-10
TCONS_00001627	0	9.54793e-25	0.185269	0.0727627	3.66561e-198	0.125791
TCONS_00001628	0	0.0233786	0.00876441	1.5265e-29	2.00884e-180	0.100588
TCONS_00001629	0	0	0	0	0	0
TCONS_00001630	0	0	0	0	0	0
TCONS_00001631	0	0	0	0	0	0
TCONS_00001632	1.8591	0.000141283	0.0355059	0.845328	0.124514	0.120385
TCONS_00001633	0.628807	0.0556773	1.23838e-06	0.831475	0.475983	8.87408e-06
TCONS_00001634	0.599751	1.72593e-05	0.187142	8.62295e-06	0.642634	5.17437e-06
TCONS_00001635	26.5145	15.5772	14.8047	9.14159	16.0368	12.3102
TCONS_00001636	5.80141	9.6735	7.03501	3.08344	9.4329	2.81329
TCONS_00001637	0.288532	1.00553	1.38858e-07	0.00083209	0.63993	0.59632
TCONS_00001638	33.1531	59.5708	34.333	38.7515	58.3335	36.9887
TCONS_00001639	0.462139	0.0722196	0.987874	0.598156	0.000193788	0.0229349
TCONS_00001640	0	0	0	0	0	0
TCONS_00001641	0.502399	0.989412	0.356238	0.461528	0.903317	0.849909
TCONS_00001642	6.65433	16.3436	14.4914	14.2031	11.3477	14.7886
TCONS_00001643	0.665427	6.91584e-45	0.177751	6.50063e-42	0.735292	0.0600667
TCONS_00001644	2.20207e-201	0	0	0	0	0
TCONS_00001645	1.38395	3.74907	2.42996	1.68065	2.61987	1.72022
TCONS_00001646	0	0	0	0	0	0
TCONS_00001647	0.24834	0	0	0	0	0
TCONS_00001648	0.0671865	0	0.0876334	0	0	0.118782
TCONS_00001649	0.0382705	0.145104	0.0676059	0.0972433	0.026348	0.138163
TCONS_00001650	0	0	0.181052	0	0	0
TCONS_00001651	0	0	0	0	0	0
TCONS_00001652	0	0	0	0	0	0
TCONS_00001653	0.152025	0.0456026	0.190827	0.0667172	0.0655369	0.0996386
TCONS_00001654	0	0	0	0.0921318	0.0872755	0.0706148
TCONS_00001655	0.445049	1.7356	1.75231	0.739805	1.1712	1.57909
TCONS_00001656	1.2444e-25	4.80558e-26	1.27306e-07	4.99849e-11	1.10421e-28	3.00756e-25
TCONS_00001657	9.59611e-07	5.71132e-14	7.4267e-11	0.000113673	2.86116e-07	0.00017504
TCONS_00001658	0.163553	0.482854	0.750551	0.400698	0.451916	0.55546
TCONS_00001659	0.00351412	1.16307e-13	9.59207e-11	0.000170337	0.627176	0.000500172
TCONS_00001660	0.313612	2.11841	1.18035	0.475594	0.646873	1.41999
TCONS_00001661	2.14631e-42	3.34671e-23	1.33708e-08	4.7303e-10	1.69565e-28	1.13001e-23
TCONS_00001662	2.28503e-51	9.66001e-56	2.28795e-36	0.100979	3.02148e-40	5.54972e-35
TCONS_00001663	3.11746e-18	0.499172	0.322501	0.317732	0.0549573	1.47555
TCONS_00001664	0.268706	1.20913	2.9839	0.234941	0.425525	1.49083
TCONS_00001665	0.210016	0.105161	0.474782	0.0766165	0.000952367	0.437371
TCONS_00001666	0	0	0	7.79071e-250	0	0.194332
TCONS_00001667	9.04461e-05	0.351059	0.816188	0.076229	1.2437e-12	0.235314
TCONS_00001668	0.330742	1.66262	1.23679	0.445044	0.799439	0.812603
TCONS_00001669	0.0534898	0.239019	0.116868	7.12166e-208	0.326063	0
TCONS_00001670	1.10465e-13	1.64743e-15	1.0089e-15	2.16654e-26	5.45715e-58	0.154348
TCONS_00001671	0.614997	0.715011	3.8841e-34	0.241848	0.883231	5.04519e-74
TCONS_00001672	0.0521232	0.46443	1.07286	2.26123e-09	8.02623e-36	0.447255
TCONS_00001673	1.64478e-64	7.59683e-91	1.75681e-47	1.21522e-45	1.21313e-51	4.50258e-72
TCONS_00001674	2.05819e-229	0	0	0	1.07344e-261	0
TCONS_00001675	0.647341	1.91015	0.0309769	1.37718	1.94925	0.18332
TCONS_00001676	0.216882	0.932386	0.84995	0.424542	0.449176	1.57538
TCONS_00001677	3.01386e-159	1.34654e-13	9.64911e-118	2.31156e-107	3.21352e-159	1.07908e-30
TCONS_00001678	2.54721e-05	1.28866e-11	5.8169e-10	0.0196115	1.8347e-21	4.63122e-16
TCONS_00001679	1.06197	0.142036	2.78047	0.479051	5.78171e-12	1.23811
TCONS_00001680	1.15487e-11	1.10578e-21	2.11108e-31	9.40024e-17	0	4.87706e-35
TCONS_00001681	4.03093e-07	0.209264	1.32101e-05	0.0247759	6.50555e-05	0.000320507
TCONS_00001682	1.81437e-09	3.17884e-12	6.41684e-11	1.65961e-14	0.109508	0.164602
TCONS_00001683	1.73675e-05	1.90702e-17	0.0001494	0.120214	4.31293e-35	0.455998
TCONS_00001684	6.44787e-05	8.51115e-46	0.0278043	0.0895021	9.13504e-09	1.83923e-22
TCONS_00001685	1.28179e-07	8.87898e-06	1.46248e-08	0.559823	0.0139361	1.71482e-08
TCONS_00001686	0	0	0	0	0	0
TCONS_00001687	0	0	0	0	0	0
TCONS_00001688	0	7.74096e-80	4.47534e-85	2.20341e-151	1.49253e-112	0
TCONS_00001689	0	3.13194e-97	1.09972e-105	5.18302e-186	1.51073e-127	0
TCONS_00001690	0.20154	0.14453	0.104679	0.25665	0.179838	0.388222
TCONS_00001691	0	2.06012e-250	1.45462e-172	0	4.05287e-94	0
TCONS_00001692	3.90159e-175	2.29511e-91	7.41248e-66	2.22425e-123	5.94521e-63	7.90169e-138
TCONS_00001693	0	0	0	0	0	0
TCONS_00001694	0.0452573	0	0	0	0	0
TCONS_00001695	0	0	0	0	0	0
TCONS_00001696	1.60878e-05	0	0	0	0	0
TCONS_00001697	0	0	0	0	0	0
TCONS_00001698	0	0	0	0	0	0
TCONS_00001699	0	0	0	0	0	0
TCONS_00001700	0.0459311	0	0	0	0	0
TCONS_00001701	0	0	0	0	0	0
TCONS_00001702	0	0	0	0	0	0
TCONS_00001703	0	0	0	0	0	0
TCONS_00001704	0	0	0	0	0	0
TCONS_00001705	1.00898e-53	1.4202e-26	2.22889e-25	4.78197e-17	1.60505e-41	5.12622e-52
TCONS_00001706	0.414122	0.271161	0.295521	1.20464e-08	1.29402	0.0122836
TCONS_00001707	0.211093	3.24657e-07	5.91787e-08	2.5227e-05	1.05738	0.310566
TCONS_00001708	0.0291918	7.96328e-05	3.29229e-06	1.10241	0.932505	1.63369e-08
TCONS_00001709	0.00833234	0.710343	6.0254e-06	1.43909	2.54738	2.45416
TCONS_00001710	7.19714e-06	1.26529	0.309129	0.56862	0.000389574	0.274065
TCONS_00001711	1.90645e-47	5.45102e-71	1.04834e-07	2.66212e-33	0.0116169	1.17778e-132
TCONS_00001712	0.000136162	3.16832e-17	0.432177	2.97951e-14	2.13243e-14	6.56199e-50
TCONS_00001713	0.16255	2.97963e-19	9.77156e-06	8.65088e-08	3.87485e-11	5.63653e-39
TCONS_00001714	3.47359	3.44539	6.30287	6.46367	6.96908	3.95316
TCONS_00001715	6.84731e-236	1.35419e-82	1.6065e-90	2.58641e-55	6.80958e-133	4.44867e-246
TCONS_00001716	4.1067e-29	0.33487	0.231297	0.259517	6.48895e-24	9.78999e-24
TCONS_00001717	1.12138	1.22734	1.02217	0.237898	1.32736	1.03726
TCONS_00001718	0.670518	1.37105	1.42316	0.793067	1.00902	1.67124
TCONS_00001719	9.10465e-25	4.48914e-60	5.38293e-41	5.74174	1.45023e-20	1.77724
TCONS_00001720	103.036	109.506	92.0966	117.467	118.254	97.2912
TCONS_00001721	0.580313	5.04792e-05	2.68625e-05	4.04068	4.32539	4.05507e-05
TCONS_00001722	5.01742	9.83279	7.2509	9.17259	3.24786	9.27619
TCONS_00001723	0.875715	1.31757	0.826003	0.960794	0.304816	0.767681
TCONS_00001724	0.406165	0.95284	8.66891e-36	0.598043	0.542209	0.484927
TCONS_00001725	0.000601627	1.33274e-07	1.59539e-09	0.000547846	5.8077	0.000283106
TCONS_00001726	0.179922	0.290301	0.115916	0	0	0.158986
TCONS_00001727	0	0	0.203217	0.386079	0	0.141725
TCONS_00001728	5.78616e-07	1.17486e-06	7.13824e-07	0.0822107	1.59116e-06	3.39072e-08
TCONS_00001729	2.49481	0.292217	0.48076	0	0	0.106258
TCONS_00001730	0.537508	1.08427e-05	0.40433	0.0558326	0.233264	0.119306
TCONS_00001731	3.04613e-05	0.105316	2.45959e-05	0.410437	0.000379775	0.000130714
TCONS_00001732	0	0	0	0	0	0
TCONS_00001733	0.943963	2.15787	2.09993	1.68713	0.907277	3.45905
TCONS_00001734	1.76335e-08	0.243227	0.183245	4.04045e-06	2.86591e-05	0.0175574
TCONS_00001735	0.438609	1.29311	0.115492	0.429176	0.677905	0.00719535
TCONS_00001736	3.01925e-07	0.149921	0.00114791	4.49881e-06	5.8107e-05	0.160872
TCONS_00001737	1.49094e-93	1.07646e-50	0	3.98609e-116	2.25803e-119	7.84586e-251
TCONS_00001738	2.68493	1.57376	2.91965	1.65513	2.1812	1.19832
TCONS_00001739	0.276909	0.430815	0.363202	0.615731	0	0
TCONS_00001740	0	0	0	0	0	0
TCONS_00001741	0	0	0	0	0	0
TCONS_00001742	0.357675	2.78322e-06	0.198991	0.200695	0.472795	5.88266e-07
TCONS_00001743	121.747	22.5787	61.7152	27.1004	28.2411	45.2924
TCONS_00001744	1.60702	0.546032	1.32975	0.490673	1.03645e-07	9.03105e-07
TCONS_00001745	146.037	25.3915	50.0715	30.907	32.3213	54.6504
TCONS_00001746	247.389	28.1645	71.0296	49.0057	43.0837	62.0654
TCONS_00001747	19.8619	1.88079	4.83156	3.27424	1.75061	3.00871
TCONS_00001748	6.56943	0.772856	2.95464	1.38869	0.869686	1.59323
TCONS_00001749	8.90367e-19	9.85995e-26	2.46158e-18	2.38863e-18	0.390436	5.16622e-18
TCONS_00001750	4.1056	1.08397e-05	0.377859	0.701856	0.630731	0.546682
TCONS_00001751	1.26909	0.410772	0.870827	0.710202	0.834222	0.558143
TCONS_00001752	304.498	36.9001	82.8451	50.7488	42.6678	88.0262
TCONS_00001753	4.00917e-58	1.26188e-112	3.50683e-42	8.93507e-07	0.266974	1.30027e-22
TCONS_00001754	0.757651	7.00731e-11	0.265633	0.360418	0.415406	0.176468
TCONS_00001755	2.19616	1.36648	1.02241	2.34304	3.66502	2.58435
TCONS_00001756	0.628326	0.00107045	0.311519	0.53314	0.000161531	0.686483
TCONS_00001757	3.35801	3.24141	1.60372	2.86729	5.84905	1.54015
TCONS_00001758	0	0	0	0	0	0
TCONS_00001759	0.0539226	0.0451663	3.64055e-124	5.52137e-102	0.109599	2.40583e-120
TCONS_00001760	3.16913e-08	1.15395e-06	2.08322e-40	1.99951e-37	2.60285e-08	2.87962e-41
TCONS_00001761	0.000749889	0.827727	0.000448224	0.000846787	1.18396	0.000723362
TCONS_00001762	2.07208e-27	8.11675e-87	1.47397e-92	6.36283e-41	3.53165e-26	2.55377e-83
TCONS_00001763	0	0	0	0.210928	0.416241	0
TCONS_00001764	0.147705	6.37521e-06	0.252786	1.62596e-07	0.0462524	1.29632e-10
TCONS_00001765	8.76272e-09	1.81437e-14	5.0625e-17	6.78344e-16	1.49769e-18	8.64229e-22
TCONS_00001766	9.03241	6.29796	6.17942	8.22114	6.72222	7.10099
TCONS_00001767	0.594648	0.266674	0.32104	0.976653	0.945655	0.689826
TCONS_00001768	2.28554	2.1961	2.6666	1.81142	2.43372	1.6224
TCONS_00001769	0	0	0	0	0	0
TCONS_00001770	0.332019	2.00357e-194	0.229919	8.52443e-191	0	5.26057e-137
TCONS_00001771	1.08312e-10	2.43258e-30	1.25838	1.38616	4.18008e-100	8.00747e-19
TCONS_00001772	0.596638	0.776321	1.0283	2.64581	2.12953	3.57982
TCONS_00001773	1.70249	1.51018	1.42633	0.593556	1.17199	1.88055
TCONS_00001774	0	0.154959	0	0	0	0
TCONS_00001775	0	0	0	0	0	0
TCONS_00001776	0	0	0	0	0	0
TCONS_00001777	0.0990149	0	0	0	0	0
TCONS_00001778	0.137549	0.455489	0.27864	0.164558	0.42622	0
TCONS_00001779	0.296757	0.965528	0.58824	0.428801	0.48563	0.67802
TCONS_00001780	4.11351e-61	0.386149	1.2959e-18	2.85277e-46	8.87394e-25	5.23228e-07
TCONS_00001781	0.0724063	0.516879	2.26398e-06	0.602016	0.484497	0.316235
TCONS_00001782	0.968545	2.20142	3.23237	1.89549	2.5469	2.17834
TCONS_00001783	6.17823e-21	4.48073e-28	2.52441e-30	3.33685e-61	3.13505e-28	0.770483
TCONS_00001784	2.05698e-35	0.0441741	0.547606	4.84006e-53	8.97255e-22	3.47363e-09
TCONS_00001785	5.51075e-07	3.1747e-06	0.0150273	5.03419e-18	6.88377e-17	6.8316e-05
TCONS_00001786	0	0	0	0	0	0
TCONS_00001787	0.0945394	7.80375e-09	1.23438	0.0220085	0.33442	0.270717
TCONS_00001788	0.0423131	0.0340213	0.0272921	0.0494692	6.72486e-07	0.0369601
TCONS_00001789	0	0	0	0	0.0798721	0
TCONS_00001790	0	0	0	0	0	0
TCONS_00001791	0	0	0	0	0	0
TCONS_00001792	8.12294e-05	0.000130288	9.08696e-05	0.00022482	0.000233729	0.000108847
TCONS_00001793	306.592	204.974	317.99	288.999	263.086	263.843
TCONS_00001794	0.339119	0.249886	0.219192	0.376159	0.698329	0.278504
TCONS_00001795	0.567912	0.230297	0.180051	1.79152e-22	0.277901	0.263811
TCONS_00001796	3.19626	3.58695	3.59108	4.74684	3.06902	5.13642
TCONS_00001797	141.428	89.7184	101.309	135.091	129.573	114.167
TCONS_00001798	0.674585	0.46546	5.21192e-07	0.967774	0.494215	6.09314e-05
TCONS_00001799	8.1378	8.10263	8.02068	7.67627	7.7944	8.77468
TCONS_00001800	0.332725	1.9238	0.000276297	3.82739	2.13818	0.346114
TCONS_00001801	5.73913e-133	0.213686	4.14172e-265	2.25983e-98	1.71333e-102	2.31639e-100
TCONS_00001802	17.9386	25.028	16.081	20.1203	23.3476	19.2549
TCONS_00001803	1.2291	4.27652	2.75833	3.12387	2.00627	1.932
TCONS_00001804	0.694747	2.03381	1.41204	0.887126	1.13001	0.280518
TCONS_00001805	2.86512	2.87433	9.1206	7.39281	6.24367	2.53432
TCONS_00001806	0.371597	0.664361	0.838517	0.512742	0.618166	0.56461
TCONS_00001807	8.49327	16.05	13.7386	16.0022	17.7159	10.7538
TCONS_00001808	0.334617	4.10993e-18	0.41203	2.75365	9.95132e-62	1.16639
TCONS_00001809	8.27381e-175	0.175807	4.96302e-96	2.0418e-129	0.407833	1.64493e-109
TCONS_00001810	3.93227e-24	3.1967e-37	1.33393e-08	1.23801e-58	2.50087e-12	0.638205
TCONS_00001811	2.98731	3.22158	2.49615	3.65915	5.05436	4.03664
TCONS_00001812	0.628553	0.234377	0.488106	0.656604	0.653887	4.89678e-42
TCONS_00001813	6.57286e-29	0.582192	2.69585e-51	3.2258e-42	9.50452e-45	0.579714
TCONS_00001814	0.411628	0.943209	1.57455	1.38014	1.71544	4.76064e-222
TCONS_00001815	9.22819	11.7523	11.7177	18.0823	12.8971	8.54607
TCONS_00001816	9.54562e-69	1.18891e-37	1.31017e-81	1.96685e-66	3.52385e-54	1.63337e-83
TCONS_00001817	0	0	0	0	0	0
TCONS_00001818	0	0	0	0	0	0
TCONS_00001819	0	0.296681	0	1.60689e-187	0.693945	4.14182e-263
TCONS_00001820	27.5755	48.5751	38.9347	38.5346	46.6769	42.5005
TCONS_00001821	1.18474	3.1319	2.19371	1.31266	2.88371	3.88678
TCONS_00001822	0.00240629	0.875769	0.0251155	0.000430288	0.666032	0.837844
TCONS_00001823	0.237873	0.159945	0.77759	0.281471	0.00254421	0.515943
TCONS_00001824	3.54503e-268	0	0	3.972e-124	3.00928e-159	0
TCONS_00001825	0	0	0	0	0	0.213908
TCONS_00001826	0	0	0	0	0	0
TCONS_00001827	0	0.0312315	0	0	0	0
TCONS_00001828	1.00522e-50	0.189366	0.131552	2.10207e-29	0.101472	0.0973193
TCONS_00001829	7.06534e-88	0.00165884	2.95458e-33	1.24288e-44	2.28757e-34	6.40281e-22
TCONS_00001830	8.40557e-17	7.51548e-17	2.9625e-05	9.37027e-13	4.92499e-10	0.000135872
TCONS_00001831	1.04523e-20	2.61656e-14	0.320497	0.82496	0.254935	0.295211
TCONS_00001832	4.42185e-37	2.25305e-37	1.92202e-31	5.3663e-15	9.67467e-59	1.97151e-19
TCONS_00001833	0	0	0.22538	1.51667e-132	2.70696e-178	2.08489e-84
TCONS_00001834	1.0357e-11	0.000830487	1.15417e-08	1.31671e-25	0.571238	8.44088e-10
TCONS_00001835	0	0	1.42191e-21	0.738389	5.32919e-300	1.46844e-211
TCONS_00001836	6.13548e-23	0.00184157	4.75018e-25	4.51577e-10	2.39601e-16	6.40423e-25
TCONS_00001837	0.0317169	0.112972	4.3921e-23	0.00516726	2.73542e-16	1.62906e-27
TCONS_00001838	0.0418563	0.197968	0.131001	2.06294e-17	0.0339746	1.28327e-05
TCONS_00001839	1.40923e-26	0.123921	1.98404e-45	5.93245e-32	9.11939e-49	2.93496e-35
TCONS_00001840	0	0	0.0235615	0	2.1306e-105	0
TCONS_00001841	0	0.205298	8.44125e-200	2.74086e-219	6.60243e-201	0
TCONS_00001842	1.22147	1.09482	0.701349	0.421426	0.924805	0.833807
TCONS_00001843	1.27379	1.62945	1.82331e-13	1.12849	0.125667	0.782445
TCONS_00001844	7.00815	5.09566	3.43918	4.33821	4.2301	4.57278
TCONS_00001845	0.0546728	1.99408e-268	5.33469e-184	0.168174	0.112128	1.31242e-149
TCONS_00001846	1.00709e-159	0.161883	0.119202	2.75046e-76	8.1217e-107	0.0840617
TCONS_00001847	1.36938	0.381407	0.723062	1.21181	0.985968	0.522537
TCONS_00001848	0.07138	0.131471	0.102218	3.33359e-172	7.27944e-291	2.73008e-154
TCONS_00001849	0.115897	0.172652	0.0496482	0	0.114762	0.171937
TCONS_00001850	0.000739175	1.2744	6.53957e-05	4.12369e-10	0.56212	2.16935
TCONS_00001851	2.31438e-09	0.000744941	5.18693e-05	1.16212	1.57587e-14	0.358689
TCONS_00001852	0.252435	2.15844e-06	9.29084e-12	0.270955	2.28616e-13	0.00756176
TCONS_00001853	1.24571	1.43832	1.27969	1.2843e-07	0.650106	1.20101
TCONS_00001854	2.8175e-20	0.0576935	4.76929e-18	2.33477e-44	1.60469e-22	1.85729e-22
TCONS_00001855	0.139057	1.91025e-13	0.154535	1.09784e-26	4.02397e-21	5.04394e-21
TCONS_00001856	1.52981	2.27361	2.36527	3.77791	2.77339	0.571088
TCONS_00001857	0.0637519	0.206887	5.04503e-24	0.208467	5.80009e-12	5.81938e-138
TCONS_00001858	8.00041e-27	9.93561e-09	5.8311e-06	0.0169385	1.32369e-16	1.75679e-06
TCONS_00001859	1.29574e-163	1.06824e-95	6.74392e-20	1.4459e-120	1.35783e-35	2.80684e-120
TCONS_00001860	2.04041e-312	2.48534e-52	1.06181e-41	5.01987e-203	0.182628	4.37826e-153
TCONS_00001861	0	2.07958e-169	2.01509e-111	3.97279e-173	9.98485e-150	0
TCONS_00001862	7.96546e-198	1.20954e-120	5.28871e-39	1.13779e-261	0.303374	1.51635e-175
TCONS_00001863	0.0848473	4.79208	1.14059	6.07622	2.04266	0.987386
TCONS_00001864	1.79871e-26	1.37372	0.479121	0.520381	0.434625	0.920976
TCONS_00001865	2.2444	27.4372	25.7638	14.2573	21.5509	17.3385
TCONS_00001866	0	0	0	0	0	0
TCONS_00001867	0.000882097	0.000519707	1.26123	0.000457025	1.23379	0.000218382
TCONS_00001868	0.231063	8.58115e-12	5.74337e-05	9.66525e-10	6.3498e-05	3.78944e-09
TCONS_00001869	0.0512593	0.884594	0.583576	0.122508	0.764857	0.141629
TCONS_00001870	0	0.218887	0.815016	0	0.14618	0.764513
TCONS_00001871	8.77616e-244	0	0	0	0	0
TCONS_00001872	0	0	0	0	0	0
TCONS_00001873	2.78799e-36	4.44357e-11	0.0115121	0.00112732	0.277463	0.170389
TCONS_00001874	8.28677e-38	0.00202594	2.39505e-17	1.08195e-06	3.40962e-17	0.0394552
TCONS_00001875	7.71371e-30	0.187142	0.161248	0.327973	0.0089968	4.20189e-06
TCONS_00001876	3.97308e-43	2.022e-12	8.83699e-09	6.58208e-21	9.65931e-10	7.1864e-16
TCONS_00001877	3.04606	0.302779	1.27187	1.65833e-09	3.19911	2.47999e-10
TCONS_00001878	1.4622	2.60759	2.33992	3.56616	1.57371	1.36697e-09
TCONS_00001879	0.376862	2.85777e-10	0.255798	0.0104027	0.0405823	0.581216
TCONS_00001880	1.86993	6.24305	7.56134	6.54588	3.40128	6.6138
TCONS_00001881	0.736929	0.885757	0.467996	1.20678	0.0111516	7.42709e-06
TCONS_00001882	0.202783	0.00529594	3.04057	2.60655	3.94086	5.05526
TCONS_00001883	3.68917e-09	2.14641e-05	4.16479e-17	0.000734533	1.0552e-17	1.07754e-12
TCONS_00001884	1.67056	5.17589	0.369789	0.0037807	1.71906	1.47312
TCONS_00001885	2.88295e-08	4.46763e-06	5.59031e-18	9.71447e-06	4.08511e-17	3.51213e-10
TCONS_00001886	6.16753e-10	2.66576e-08	1.06145e-15	0.502285	1.01859e-16	8.15173e-12
TCONS_00001887	2.01394e-13	1.19695e-17	1.37213e-27	1.12548e-06	4.53718e-30	0.466569
TCONS_00001888	3.17433e-11	7.28711e-15	2.22988e-32	1.26064	8.7134e-27	4.7237e-15
TCONS_00001889	9.10776e-73	2.24033e-55	4.11788e-95	7.17756e-123	7.48778e-234	6.45202e-205
TCONS_00001890	1.80829e-19	4.84712e-94	1.11027e-15	1.10803e-77	1.83918e-56	2.93786e-86
TCONS_00001891	1.38171e-116	1.22176e-286	0	0.0574773	0	1.65806e-234
TCONS_00001892	1.24471	5.70095	1.20715	2.17343	0.352525	2.12652
TCONS_00001893	1.25088e-13	0.199903	7.32402e-39	1.75101e-21	1.48441	0.324081
TCONS_00001894	3.02083e-41	0.59706	3.78387e-28	2.52305	0.644711	5.85238e-86
TCONS_00001895	2.64558	7.89689	2.8759	1.49087	4.4765	2.93712
TCONS_00001896	4.53898	14.3771	8.23124	13.8403	7.97671	8.8006
TCONS_00001897	0.100958	0.166952	2.70889e-230	0.208407	1.87315e-117	0.189451
TCONS_00001898	0.434216	0.94378	1.24942	1.32792	1.39542	0.279832
TCONS_00001899	0.196257	3.262e-142	5.57886e-171	0	2.92889e-123	1.88419e-176
TCONS_00001900	0	0	0	0	0	0
TCONS_00001901	0.821987	1.40707	0.592525	1.09438	0.561911	1.41816
TCONS_00001902	0.639642	5.04456	4.31548	2.74602	3.14711	1.74906
TCONS_00001903	1.9485e-101	9.6396e-136	0	8.36519e-216	0.102006	5.53799e-144
TCONS_00001904	0.45074	1.36243	0.650728	1.47537	0.278421	1.24266
TCONS_00001905	0	0.427447	0.392532	0	0	0
TCONS_00001906	0.422948	1.86957	1.83493	0.635761	0.800276	1.39097
TCONS_00001907	0.844093	3.58929	1.53355	1.39735	1.17577	3.33071
TCONS_00001908	0.0405742	0	0	0	0	0
TCONS_00001909	2.51971e-39	1.10565	0.832612	0.683629	0.468811	4.36279e-05
TCONS_00001910	0.585533	2.55154	1.40133	1.5081	2.58968	1.39718
TCONS_00001911	1.03716	0.390398	4.97402e-10	0.641154	0.584134	1.9993e-05
TCONS_00001912	0.907856	0.255666	1.41288	3.53869	4.90231	1.38693
TCONS_00001913	0.0024865	0.000618428	0.00104459	2.01631	0.0444681	1.18256
TCONS_00001914	184.523	151.035	99.608	172.458	160.674	147.397
TCONS_00001915	0.131276	0.751251	1.98201e-164	0.334516	0.29268	0.63105
TCONS_00001916	1.75924e-17	4.50104e-07	4.80947e-28	0.000162986	5.66478e-37	2.23231e-09
TCONS_00001917	0.22718	0.365519	0.289484	1.00035	0	9.37823e-83
TCONS_00001918	0	0	0	0.113945	0	0
TCONS_00001919	0	0	0	0	0	0
TCONS_00001920	0	0	0	0	0	0
TCONS_00001921	0.324108	6.52151e-05	0.386358	0.000672124	0.0058322	0.321999
TCONS_00001922	0.319485	0.422085	0.133535	0.305256	0.305472	0.245093
TCONS_00001923	1.86982e-06	0.336112	5.1757e-06	0.100688	4.00135e-16	0.460049
TCONS_00001924	0.109354	1.23194e-38	0.174146	0	0.159235	6.03783e-18
TCONS_00001925	1.07554e-20	0.159777	0.307213	1.34133e-08	4.01797e-18	0
TCONS_00001926	0.245237	0.396956	0.622747	0.33017	0.502251	0.250805
TCONS_00001927	0.393197	0.851801	3.739e-27	0.780472	1.09747	0.947855
TCONS_00001928	2.30081e-106	0	8.62875e-11	8.1493e-57	1.47904e-67	2.97493e-95
TCONS_00001929	9.28971e-54	3.56033e-271	9.22172e-63	1.04938e-209	2.45299e-33	1.50805e-21
TCONS_00001930	6.68439e-56	8.11324e-257	1.16773e-63	7.71909e-214	2.02131e-36	2.23715e-59
TCONS_00001931	4.08666e-108	1.69317e-36	0.0393375	2.26806e-150	2.44182e-118	4.03044e-117
TCONS_00001932	1.09887e-78	0	0	1.51227e-208	3.03053e-132	1.88602e-99
TCONS_00001933	2.79868e-116	1.10033e-77	0	3.92908e-140	1.44698e-127	5.49157e-66
TCONS_00001934	6.8026e-108	3.68749e-64	0	7.24117e-130	2.23532e-119	7.58066e-118
TCONS_00001935	1.20307e-105	6.57688e-53	0	3.74894e-152	2.04405e-121	3.72249e-119
TCONS_00001936	9.11173e-121	3.4593e-86	0	4.27225e-147	2.98394e-132	4.7727e-71
TCONS_00001937	6.27748e-113	7.17847e-77	0	1.57807e-132	6.88948e-125	0.115973
TCONS_00001938	0.0799492	0.393717	0	0	0.362451	0.214217
TCONS_00001939	33.761	21.7601	26.3445	30.9049	26.2552	27.5737
TCONS_00001940	19.7795	9.99151	8.78548	11.4898	20.203	14.4673
TCONS_00001941	2.87296e-10	8.45178e-29	3.3358e-11	2.40175e-20	1.94806e-08	1.30194
TCONS_00001942	23.084	16.6271	13.2511	18.2894	17.348	15.7343
TCONS_00001943	4.29257	0.431984	0.595392	0.976983	2.42907	1.52308
TCONS_00001944	0.144546	0.251046	4.54553e-216	0	2.09233e-241	1.50455e-270
TCONS_00001945	0.339765	0.889142	0.14338	0	0.685848	0.185474
TCONS_00001946	5.29774e-12	0.155822	2.63356e-10	2.01495e-05	1.26086e-08	5.22934e-09
TCONS_00001947	3.92956e-05	0.012291	2.19091e-05	5.44687e-06	4.36544e-05	2.64235e-05
TCONS_00001948	7.34532	5.03429	5.60744	5.75362	5.33385	5.64001
TCONS_00001949	0.133815	0.194278	2.9603e-36	2.23803e-27	6.46711e-20	2.55511e-07
TCONS_00001950	3.59951	12.7353	14.1777	15.2596	15.7576	8.75607
TCONS_00001951	0.466555	1.86615	1.15324	0.472162	1.16945	1.70947
TCONS_00001952	0.910365	3.93705	2.14002	0.871398	0.846252	3.00217
TCONS_00001953	6.92757e-106	7.49227e-118	2.24465e-161	6.37925e-203	8.16237e-125	4.17837e-134
TCONS_00001954	0.297884	0.446066	0.635497	0.510653	0.342414	0.299953
TCONS_00001955	5.87728e-58	0.295271	0.532228	1.32309e-95	1.11536e-55	5.61298e-41
TCONS_00001956	0.35436	0.29263	0.741929	3.03766e-36	0.166044	0.150027
TCONS_00001957	8.01694e-09	0.277347	0.509701	1.26861e-14	0.347802	0.284594
TCONS_00001958	0.195511	0.809373	0.450302	2.64019e-09	3.40299e-12	0.338548
TCONS_00001959	0.138521	0.260763	0.276777	0	0	0
TCONS_00001960	0.038821	0.230613	0.165392	0.32878	0.172947	0.249618
TCONS_00001961	0.235726	6.30383	3.2691	6.26453	4.93734	3.98158
TCONS_00001962	0.557599	14.6382	8.65155	11.0771	7.90053	9.17254
TCONS_00001963	7.72263e-06	0.797682	0.858379	1.01258	3.74761e-06	0.306504
TCONS_00001964	2.73377	59.3873	29.1162	46.2365	37.5309	33.1815
TCONS_00001965	4.75081	140.127	85.1351	152.968	104.896	91.9457
TCONS_00001966	0.0382245	1.67615	0.667444	0.699022	0.662263	0.638693
TCONS_00001967	1.13252e-05	1.84177	0.000303825	0.000115322	1.35615	0.000122439
TCONS_00001968	0.0796144	1.28149	0.940756	1.0307	1.24825	0.261682
TCONS_00001969	1.43101	11.8143	4.61725	9.55048	16.1618	4.19071
TCONS_00001970	0.420733	22.8151	28.1033	11.3684	22.1169	24.9892
TCONS_00001971	1.30584e-06	5.58101e-15	6.95994e-16	2.22202e-25	4.37626e-23	3.18499e-11
TCONS_00001972	1.2355	1.84185e-12	0.316502	3.98231e-31	1.28788	0.464341
TCONS_00001973	0.0403911	0.37518	0.078634	0.210298	0.345744	0.0967846
TCONS_00001974	9.88055e-20	7.59923e-39	2.25926e-35	4.45041e-53	8.56608e-55	5.25401e-52
TCONS_00001975	0.116862	0.218032	0.0277022	1.15192e-25	0.000550814	9.37121e-05
TCONS_00001976	2.08508e-30	1.09213e-54	9.37322e-53	3.58648e-113	1.53944e-66	1.15904e-77
TCONS_00001977	1.06237e-25	4.61119e-40	1.91491e-39	8.19428e-89	7.46905e-63	2.05312e-59
TCONS_00001978	4.79685e-25	1.76185e-52	7.62071e-36	2.47736e-66	1.77167e-61	7.50026e-74
TCONS_00001979	1.0457e-44	8.31508e-111	2.00987e-88	3.10435e-162	8.70654e-129	6.50814e-121
TCONS_00001980	7.56851e-42	1.01153e-92	1.3845e-90	5.67804e-128	5.21663e-138	3.50793e-122
TCONS_00001981	3.63663e-43	2.15826e-102	2.04306e-99	4.63117e-143	2.72867e-148	2.72548e-135
TCONS_00001982	1.32335e-31	1.42364e-70	8.71813e-63	3.75428e-147	2.24438e-75	1.6093e-92
TCONS_00001983	0.0169057	0.00142108	0.255813	0.0105732	0.00367454	5.02628e-08
TCONS_00001984	0.00990707	1.3736	0.608024	0.832859	1.07778	1.13367
TCONS_00001985	2.75521e-43	1.37004e-87	2.83013e-79	1.73506e-114	5.35808e-112	6.7882e-119
TCONS_00001986	10.4822	9.49197	15.0654	13.1187	7.11289	10.5697
TCONS_00001987	0.241939	0.310459	0.358899	0.170353	1.71418e-17	0.0619808
TCONS_00001988	4.51787e-08	9.28051e-20	0.109292	9.45916e-47	0.222948	0.445952
TCONS_00001989	1.59977e-105	2.28364e-139	6.38448e-99	1.1366e-228	5.77917e-96	4.16735e-56
TCONS_00001990	2.82097	3.87757	3.87617	3.22823e-06	3.39578	2.63336
TCONS_00001991	3.39166e-85	0.627547	0.16221	1.22788e-306	3.65616e-248	3.7583e-188
TCONS_00001992	0	0	0	0	0	0
TCONS_00001993	2.44884e-31	4.93681e-46	0.189327	0	0.113522	1.13604e-193
TCONS_00001994	9.06533e-06	0.866317	0.584633	0.291544	0.00116204	0.00235974
TCONS_00001995	13.2349	13.8576	15.5245	17.4446	16.7935	18.2083
TCONS_00001996	8.36386e-68	9.26589e-114	3.64781e-257	0	0	0
TCONS_00001997	1.16767e-80	0	0.186641	0	0.711989	0.22276
TCONS_00001998	1.24669	6.56326e-31	3.42114e-26	2.01228e-41	3.91385e-31	7.50789e-43
TCONS_00001999	1.85955e-28	2.08151e-28	0.0016543	2.47859e-188	6.52511e-27	0.660711
TCONS_00002000	0.0023586	1.32204e-28	4.57184e-85	1.25135e-63	0.636395	1.17969e-114
[truncated: 275,819+ more rows]
