# Supplementary material for: Sex-Biased lncRNA Signature in Fetal Growth Restriction (FGR)
Source: Cells. 2021 Apr 16;10(4):921. doi: 10.3390/cells10040921 (PMC8072961; doi:10.3390/cells10040921)
Supplement: Supplementary file 1 [file cells-10-00921-s001.zip › Table_4S.xlsx]

## Sheet: mf-FGR_up
Term name	Term ID	Source	P-value	Genes number	Genes names
structural constituent of cytoskeleton	GO:0005200	MF	1.37839e-06	7	SORBS2,KRT17,DES,KRT14,KRT5,ACTA1,KRT16
structural molecule activity	GO:0005198	MF	8.68495e-06	12	SORBS2,KRT17,NPNT,EDIL3,DES,KRT14,COL11A1,KRT13,SPRR3,KRT5,ACTA1,KRT16
hormone activity	GO:0005179	MF	0.00370589	5	CGB5,CGB8,LEP,AC008687.1,CGB1
cornification	GO:0070268	BP	3.33048e-07	8	KRT17,KRT14,DSG3,KRT13,SPRR3,KRT5,KRT16,DSG1
keratinization	GO:0031424	BP	8.02318e-05	8	KRT17,KRT14,DSG3,KRT13,SPRR3,KRT5,KRT16,DSG1
mesenchyme migration	GO:0090131	BP	0.000221491	3	ACTG2,ACTC1,ACTA1
tissue development	GO:0009888	BP	0.000753637	18	SORBS2,KRT17,NPNT,SERPINB7,KRT14,COL11A1,MYH14,ACTG2,DSG3,KRT13,SPRR3,LEP,HAND1,ACTC1,KRT5,ACTA1,KRT16,DSG1
keratinocyte differentiation	GO:0030216	BP	0.000772925	8	KRT17,KRT14,DSG3,KRT13,SPRR3,KRT5,KRT16,DSG1
muscle system process	GO:0003012	BP	0.00216936	9	SORBS2,NPNT,DES,CNN1,MYH14,ACTG2,LEP,ACTC1,ACTA1
epidermal cell differentiation	GO:0009913	BP	0.00297204	8	KRT17,KRT14,DSG3,KRT13,SPRR3,KRT5,KRT16,DSG1
skin development	GO:0043588	BP	0.00931135	8	KRT17,KRT14,DSG3,KRT13,SPRR3,KRT5,KRT16,DSG1
intermediate filament cytoskeleton organization	GO:0045104	BP	0.0103104	4	KRT17,DES,KRT14,KRT16
intermediate filament-based process	GO:0045103	BP	0.0111689	4	KRT17,DES,KRT14,KRT16
epidermis development	GO:0008544	BP	0.0221727	8	KRT17,KRT14,DSG3,KRT13,SPRR3,KRT5,KRT16,DSG1
muscle contraction	GO:0006936	BP	0.0353792	7	NPNT,DES,CNN1,MYH14,ACTG2,ACTC1,ACTA1
animal organ development	GO:0048513	BP	0.0374096	21	SORBS2,KRT17,NPNT,SERPINB7,TH,KRT14,COL11A1,MYH14,ACTG2,DSG3,PTX3,KRT13,SPRR3,MSLN,LEP,HAND1,ACTC1,KRT5,ACTA1,KRT16,DSG1
intermediate filament organization	GO:0045109	BP	0.0380891	3	KRT17,DES,KRT14
extracellular space	GO:0005615	CC	1.95587e-08	28	KRT17,NPNT,EDIL3,ITIH3,SERPINB7,DES,KRT14,MUC16,COL11A1,MYH14,ACTG2,SLC22A2,C1ORF116,DSG3,SAA1,PTX3,KRT13,SPRR3,MSLN,CGB5,CGB8,LEP,ACTC1,KRT5,CGB1,ACTA1,KRT16,MIR127
extracellular region	GO:0005576	CC	2.89775e-08	31	PRSS12,KRT17,NPNT,EDIL3,ITIH3,SERPINB7,LYPD6B,DES,KRT14,MUC16,COL11A1,MYH14,ACTG2,SLC22A2,C1ORF116,DSG3,SAA1,PTX3,KRT13,SPRR3,MSLN,CGB5,CGB8,LEP,ACTC1,KRT5,AC008687.1,CGB1,ACTA1,KRT16,MIR127
supramolecular fiber	GO:0099512	CC	8.53897e-07	15	SORBS2,SYNPO2,KRT17,NPNT,DES,KRT14,COL11A1,MYH14,ACTG2,SAA1,KRT13,ACTC1,KRT5,ACTA1,KRT16
supramolecular polymer	GO:0099081	CC	9.52374e-07	15	SORBS2,SYNPO2,KRT17,NPNT,DES,KRT14,COL11A1,MYH14,ACTG2,SAA1,KRT13,ACTC1,KRT5,ACTA1,KRT16
extracellular exosome	GO:0070062	CC	2.34036e-05	19	KRT17,NPNT,EDIL3,ITIH3,DES,KRT14,MUC16,MYH14,ACTG2,SLC22A2,C1ORF116,DSG3,SAA1,KRT13,SPRR3,ACTC1,KRT5,ACTA1,KRT16
extracellular vesicle	GO:1903561	CC	2.77784e-05	19	KRT17,NPNT,EDIL3,ITIH3,DES,KRT14,MUC16,MYH14,ACTG2,SLC22A2,C1ORF116,DSG3,SAA1,KRT13,SPRR3,ACTC1,KRT5,ACTA1,KRT16
extracellular organelle	GO:0043230	CC	2.88243e-05	19	KRT17,NPNT,EDIL3,ITIH3,DES,KRT14,MUC16,MYH14,ACTG2,SLC22A2,C1ORF116,DSG3,SAA1,KRT13,SPRR3,ACTC1,KRT5,ACTA1,KRT16
supramolecular complex	GO:0099080	CC	3.38569e-05	15	SORBS2,SYNPO2,KRT17,NPNT,DES,KRT14,COL11A1,MYH14,ACTG2,SAA1,KRT13,ACTC1,KRT5,ACTA1,KRT16
vesicle	GO:0031982	CC	0.000981333	23	PRSS12,KRT17,NPNT,EDIL3,ITIH3,DES,TH,KRT14,MUC16,MYH14,ACTG2,SLC22A2,C1ORF116,DSG3,SAA1,PTX3,KRT13,SPRR3,ACTC1,KRT5,ACTA1,KRT16,DSG1
intermediate filament	GO:0005882	CC	0.00285463	6	KRT17,DES,KRT14,KRT13,KRT5,KRT16
contractile fiber	GO:0043292	CC	0.00492388	6	SORBS2,SYNPO2,NPNT,DES,ACTC1,ACTA1
intermediate filament cytoskeleton	GO:0045111	CC	0.0067768	6	KRT17,DES,KRT14,KRT13,KRT5,KRT16
actomyosin	GO:0042641	CC	0.00985291	4	SYNPO2,MYH14,ACTC1,ACTA1
polymeric cytoskeletal fiber	GO:0099513	CC	0.0142591	9	KRT17,DES,KRT14,SAA1,KRT13,ACTC1,KRT5,ACTA1,KRT16
cytoskeleton	GO:0005856	CC	0.0293477	15	SORBS2,SYNPO2,KRT17,NPFFR2,DES,KRT14,CNN1,MYH14,ACTG2,SAA1,KRT13,ACTC1,KRT5,ACTA1,KRT16
sarcomere	GO:0030017	CC	0.0304914	5	SORBS2,SYNPO2,DES,ACTC1,ACTA1
cornified envelope	GO:0001533	CC	0.0384432	3	DSG3,SPRR3,DSG1
actin cytoskeleton	GO:0015629	CC	0.0465512	7	SORBS2,SYNPO2,NPFFR2,MYH14,ACTG2,ACTC1,ACTA1
myofibril	GO:0030016	CC	0.0488747	5	SORBS2,SYNPO2,DES,ACTC1,ACTA1
