# Supplementary material for: Sex-Biased lncRNA Signature in Fetal Growth Restriction (FGR)
Source: Cells. 2021 Apr 16;10(4):921. doi: 10.3390/cells10040921 (PMC8072961; doi:10.3390/cells10040921)
Supplement: Supplementary file 1 [file cells-10-00921-s001.zip › Table_5S.xlsx]

## Sheet: mf-FGR_down
Term name	Term ID	Source	P-value	Genes number	Genes names
signaling receptor binding	GO:0005102	MF	0.0167912	31	IGFBP1,FGG,IL1B,WNT4,SEMA3A,UCHL1,TNFRSF11B,WNT10B,ADRA2C,CCL8,DKK1,DTX1,IGFBP2,ITGB8,THY1,LCK,WNT5A,TESPA1,ACE,IL15,IGFBP6,CD3E,MACC1,PLAT,NRXN2,PLCL1,ITGAX,IGHV1-2,IGHV1-18,IGHV3-21,WNT16
collagen binding	GO:0005518	MF	0.0212	6	SPOCK1,ABI3BP,LUM,SPOCK2,LRRC15,CD44
insulin-like growth factor II binding	GO:0031995	MF	0.023054	3	IGFBP1,IGFBP2,IGFBP6
positive regulation of heterotypic cell-cell adhesion	GO:0034116	BP	7.15504e-06	6	FGG,IL1B,THY1,LCK,ALOX15,CD44
positive regulation of cell adhesion	GO:0045785	BP	9.83757e-05	18	FGG,IL1B,RET,WNT4,ABI3BP,IGFBP2,SPOCK2,COL26A1,THY1,LCK,ALOX15,WNT5A,TESPA1,IL15,ZAP70,CD3E,IL7R,CD44
regulation of heterotypic cell-cell adhesion	GO:0034114	BP	0.000190962	6	FGG,IL1B,THY1,LCK,ALOX15,CD44
regulation of multicellular organismal process	GO:0051239	BP	0.000806467	57	FGG,WT1,CNR1,CACNA1G,PAEP,TRIM67,TNFRSF8,SPOCK1,F12,BRINP2,IL1B,RET,WNT4,SEMA3A,TNFRSF11B,RBP1,RBP4,WNT10B,ACVR1C,ADRA2C,DKK1,LUM,DTX1,ATOH8,ITGB8,LCN2,SPTBN4,THY1,NPR3,TWIST2,ZNF516,RNF112,SCN4B,ATP2B3,ALDH1A1,WNT5A,TESPA1,ACE,IL15,ZAP70,CD3E,SSC5D,PLAT,APCDD1,IKZF3,IL7R,FRZB,PLCL1,CXCR4,PDE4B,SDK1,FOXO1,ITGAX,KCNK3,NLRC5,CREBBP,ZNF683
temperature homeostasis	GO:0001659	BP	0.00100411	11	CNR1,IL1B,WNT10B,LCN2,NPR3,ZNF516,ALDH1A1,IL15,PLCL1,CXCR4,FOXO1
cell surface receptor signaling pathway	GO:0007166	BP	0.00231211	54	IGFBP1,FGG,TNFRSF8,FAIM2,NCAM1,IL1B,RET,WNT4,SEMA3A,TNFRSF11B,WNT10B,SCUBE1,ACVR1C,COL4A4,CCL8,DKK1,GAS1,DTX1,ATOH8,IGFBP2,ITGB8,LCN2,THY1,HLA-DQA1,LCK,ALOX15,WNT5A,TESPA1,IL15,IGFBP6,ZAP70,CD3E,ZFYVE28,CD247,PLAT,APCDD1,IL7R,FRZB,GRIK2,CXCR4,PDE4B,TSKU,FOXO1,ITGAX,NLRC5,CD44,CREBBP,IGHV1-2,IGHV1-18,IGHV3-21,IGKV1-5,IGKV1-12,IGKV1-39,WNT16
positive regulation of cell-cell adhesion	GO:0022409	BP	0.00231657	13	FGG,IL1B,IGFBP2,THY1,LCK,ALOX15,WNT5A,TESPA1,IL15,ZAP70,CD3E,IL7R,CD44
heterotypic cell-cell adhesion	GO:0034113	BP	0.00270738	7	FGG,IL1B,THY1,LCK,ALOX15,ITGAX,CD44
biological adhesion	GO:0022610	BP	0.00318613	32	FGG,SPOCK1,NCAM1,IL1B,RET,WNT4,ABI3BP,DTX1,IGFBP2,ITGB8,SPOCK2,COL26A1,EPDR1,THY1,LCK,ALOX15,SIGLEC7,WNT5A,TESPA1,IL15,ZAP70,CD3E,LRRC15,IL7R,NRXN2,CXCR4,SDK1,ITGAX,CDH11,CD44,PCDH20,AL592490.1
anatomical structure development	GO:0048856	BP	0.00332893	84	IGFBP1,FGG,RXFP1,WT1,CNR1,HOXD9,HOXD11,HOXD10,PAEP,TRIM67,ADCY1,SPOCK1,MGST1,APBA2,FAIM2,ALDH1A2,BRINP2,NCAM1,IL1B,RET,KCNH1,HSD11B1,WNT4,SEMA3A,CD248,UCHL1,TNFRSF11B,RBP1,RBP4,WNT10B,SCUBE1,MAOB,ACVR1C,COL4A4,ADRA2C,DKK1,LUM,DTX1,ATOH8,ITGB8,SLC1A2,SPTBN4,SPOCK2,NME8,THY1,NPR3,PGR,TWIST2,RAMP1,LCK,ALOX15,ZNF516,CRYGN,MAP3K5,RNF112,MEI1,WNT5A,TESPA1,ACE,IL15,ZAP70,CD3E,CHST2,SSC5D,RAI2,CYP7B1,APC…
immune system process	GO:0002376	BP	0.0033662	54	FGG,GNLY,CNR1,MGST1,F12,NCAM1,IL1B,RET,SERPINA3,WNT4,CD248,RBP1,RBP4,IGKJ1,WNT10B,CCL8,DTX1,IGFBP2,GZMB,TRBJ2-1,LCN2,THY1,HLA-DQA1,LCK,ALOX15,MAP3K5,SIGLEC7,CFH,WNT5A,TESPA1,ACE,IL15,ZAP70,CD3E,SSC5D,CD247,CYP7B1,IKZF3,IL7R,CXCR4,STON2,PDE4B,ITGAX,NLRC5,CD44,CREBBP,IGHV1-2,IGHV1-18,IGHV3-21,IGKV1-5,IGKV1-12,IGKV1-39,CRISP3,ZNF683
multicellular organism development	GO:0007275	BP	0.00353405	79	RXFP1,WT1,CNR1,HOXD9,HOXD11,HOXD10,PAEP,TRIM67,ADCY1,SPOCK1,MGST1,APBA2,FAIM2,ALDH1A2,BRINP2,NCAM1,IL1B,RET,HSD11B1,WNT4,SEMA3A,CD248,UCHL1,TNFRSF11B,RBP1,RBP4,WNT10B,SCUBE1,MAOB,ACVR1C,COL4A4,ADRA2C,DKK1,LUM,DTX1,ATOH8,ITGB8,SLC1A2,SPTBN4,SPOCK2,NME8,THY1,NPR3,PGR,TWIST2,RAMP1,LCK,ALOX15,ZNF516,CRYGN,RNF112,WNT5A,TESPA1,ACE,IL15,ZAP70,CD3E,CHST2,SSC5D,RAI2,CYP7B1,APCDD1,IKZF3,IL7R,MAP1A,FRZB,NRX…
system development	GO:0048731	BP	0.00386798	73	RXFP1,WT1,CNR1,HOXD9,HOXD11,HOXD10,TRIM67,ADCY1,SPOCK1,MGST1,APBA2,FAIM2,ALDH1A2,BRINP2,NCAM1,IL1B,RET,HSD11B1,WNT4,SEMA3A,CD248,UCHL1,TNFRSF11B,RBP1,RBP4,WNT10B,SCUBE1,MAOB,ACVR1C,COL4A4,ADRA2C,DKK1,LUM,DTX1,ATOH8,ITGB8,SLC1A2,SPTBN4,SPOCK2,THY1,NPR3,PGR,RAMP1,LCK,ALOX15,ZNF516,CRYGN,RNF112,WNT5A,TESPA1,ACE,IL15,ZAP70,CD3E,CYP7B1,APCDD1,IKZF3,IL7R,MAP1A,FRZB,NRXN2,CXCR4,STON2,SDK1,TSKU,FOXO1,ITG…
regulation of cell adhesion	GO:0030155	BP	0.00413672	21	FGG,SPOCK1,IL1B,RET,WNT4,ABI3BP,DTX1,IGFBP2,SPOCK2,COL26A1,THY1,LCK,ALOX15,WNT5A,TESPA1,IL15,ZAP70,CD3E,IL7R,CXCR4,CD44
cell-cell signaling	GO:0007267	BP	0.00476241	35	IGFBP1,FGG,CNR1,CACNA1G,ADCY1,APBA2,IL1B,WNT4,RBP4,WNT10B,ACVR1C,ADRA2C,CCL8,DKK1,IGFBP2,SLC1A2,THY1,PGR,SCN4B,WNT5A,IL15,IGFBP6,SNCAIP,PLAT,APCDD1,MAP1A,FRZB,GRIK2,NRXN2,PLCL1,TSKU,FOXO1,KCNK3,CDH11,WNT16
multicellular organismal process	GO:0032501	BP	0.00503796	100	FGG,RXFP1,WT1,CNR1,CACNA1G,HOXD9,HOXD11,HOXD10,PAEP,TRIM67,TNFRSF8,ADCY1,SPOCK1,MGST1,F12,APBA2,FAIM2,ALDH1A2,BRINP2,NCAM1,IL1B,RET,KCNH1,SERPINA3,HSD11B1,WNT4,SEMA3A,CD248,UCHL1,TNFRSF11B,RBP1,RBP4,WNT10B,SCUBE1,MAOB,ACVR1C,COL4A4,ADRA2C,DKK1,LUM,DTX1,ATOH8,IGFBP2,ITGB8,LCN2,SLC1A2,SPTBN4,SPOCK2,NME8,THY1,NPR3,PGR,TWIST2,RAMP1,LCK,ALOX15,ZNF516,CRYGN,RNF112,MEI1,SCN4B,ATP2B3,ALDH1A1,WNT5A,TESPA1…
developmental process	GO:0032502	BP	0.00733384	88	IGFBP1,FGG,RXFP1,WT1,CNR1,HOXD9,HOXD11,HOXD10,PAEP,TRIM67,ADCY1,SPOCK1,MGST1,APBA2,FAIM2,ALDH1A2,BRINP2,NCAM1,IL1B,RET,KCNH1,HSD11B1,WNT4,SEMA3A,CD248,UCHL1,TNFRSF11B,RBP1,RBP4,WNT10B,SCUBE1,MAOB,ACVR1C,COL4A4,ADRA2C,DKK1,GAS1,LUM,DTX1,ATOH8,IGFBP2,ITGB8,SLC1A2,SPTBN4,SPOCK2,NME8,THY1,NPR3,PGR,TWIST2,RAMP1,LCK,ALOX15,ZNF516,CRYGN,MAP3K5,RNF112,MEI1,WNT5A,TESPA1,ACE,IL15,ZAP70,CD3E,CHST2,SSC5D,RAI…
immune response	GO:0006955	BP	0.00780764	42	FGG,GNLY,CNR1,MGST1,F12,NCAM1,IL1B,SERPINA3,IGKJ1,CCL8,GZMB,TRBJ2-1,LCN2,THY1,HLA-DQA1,LCK,ALOX15,MAP3K5,SIGLEC7,CFH,WNT5A,TESPA1,IL15,ZAP70,CD3E,SSC5D,CD247,IL7R,CXCR4,PDE4B,ITGAX,NLRC5,CD44,CREBBP,IGHV1-2,IGHV1-18,IGHV3-21,IGKV1-5,IGKV1-12,IGKV1-39,CRISP3,ZNF683
cell adhesion	GO:0007155	BP	0.00835135	31	FGG,SPOCK1,NCAM1,IL1B,RET,WNT4,ABI3BP,DTX1,IGFBP2,ITGB8,SPOCK2,COL26A1,EPDR1,THY1,LCK,ALOX15,SIGLEC7,WNT5A,TESPA1,IL15,ZAP70,CD3E,IL7R,NRXN2,CXCR4,SDK1,ITGAX,CDH11,CD44,PCDH20,AL592490.1
signaling	GO:0023052	BP	0.00946093	89	IGFBP1,FGG,RXFP1,CNR1,CACNA1G,TRIM67,TNFRSF8,ADCY1,APBA2,FAIM2,ALDH1A2,NCAM1,IL1B,RET,KCNH1,WNT4,SEMA3A,UCHL1,TNFRSF11B,RBP4,WNT10B,SCUBE1,GNG4,ACVR1C,COL4A4,ADRA2C,CCL8,DKK1,GAS1,RGS22,DTX1,ATOH8,IGFBP2,GZMB,ITGB8,LCN2,SLC1A2,SPTBN4,GPR141,THY1,RASD1,NPR3,PGR,HLA-DQA1,RAMP1,LCK,ALOX15,MAP3K5,SCN4B,ATP2B3,WNT5A,TESPA1,IL15,IGFBP6,ZAP70,CD3E,MACC1,SNCAIP,CAPN5,ZFYVE28,CD247,CYP7B1,CAB39L,PLAT,APCD…
regulation of immune response	GO:0050776	BP	0.0142399	26	FGG,CNR1,IL1B,THY1,HLA-DQA1,LCK,ALOX15,SIGLEC7,CFH,WNT5A,TESPA1,IL15,ZAP70,CD3E,CD247,IL7R,PDE4B,NLRC5,CREBBP,IGHV1-2,IGHV1-18,IGHV3-21,IGKV1-5,IGKV1-12,IGKV1-39,ZNF683
regulation of cell-cell adhesion	GO:0022407	BP	0.0144319	15	FGG,IL1B,WNT4,DTX1,IGFBP2,THY1,LCK,ALOX15,WNT5A,TESPA1,IL15,ZAP70,CD3E,IL7R,CD44
response to retinoic acid	GO:0032526	BP	0.0144621	8	ALDH1A2,BRINP2,RET,RBP4,WNT10B,DKK1,IGFBP2,WNT5A
cell differentiation	GO:0030154	BP	0.0167414	64	FGG,RXFP1,WT1,CNR1,HOXD9,HOXD10,PAEP,TRIM67,ADCY1,SPOCK1,MGST1,FAIM2,ALDH1A2,BRINP2,NCAM1,IL1B,RET,KCNH1,WNT4,SEMA3A,UCHL1,RBP1,WNT10B,SCUBE1,ACVR1C,ADRA2C,DKK1,GAS1,DTX1,ATOH8,ITGB8,SPTBN4,SPOCK2,NME8,THY1,PGR,TWIST2,LCK,ZNF516,MAP3K5,RNF112,MEI1,WNT5A,TESPA1,ACE,IL15,ZAP70,CD3E,APCDD1,IKZF3,IL7R,MAP1A,FRZB,ZNF503,CXCR4,STON2,SDK1,TSKU,FOXO1,SOAT1,CDH11,CREBBP,WNT16,ZNF683
cell-cell adhesion	GO:0098609	BP	0.0208056	22	FGG,IL1B,RET,WNT4,DTX1,IGFBP2,THY1,LCK,ALOX15,WNT5A,TESPA1,IL15,ZAP70,CD3E,IL7R,NRXN2,SDK1,ITGAX,CDH11,CD44,PCDH20,AL592490.1
negative regulation of multicellular organismal process	GO:0051241	BP	0.0210568	29	FGG,WT1,PAEP,SPOCK1,F12,IL1B,WNT4,SEMA3A,TNFRSF11B,RBP4,WNT10B,ACVR1C,ADRA2C,DKK1,DTX1,SPTBN4,THY1,NPR3,TWIST2,ALDH1A1,WNT5A,IL15,SSC5D,PLAT,FRZB,PLCL1,PDE4B,FOXO1,NLRC5
leukocyte migration	GO:0050900	BP	0.0223101	16	IL1B,RET,CCL8,THY1,LCK,WNT5A,ZAP70,CYP7B1,CXCR4,PDE4B,ITGAX,CD44,IGHV1-2,IGKV1-5,IGKV1-12,IGKV1-39
cell communication	GO:0007154	BP	0.0232271	88	IGFBP1,FGG,RXFP1,CNR1,CACNA1G,TRIM67,TNFRSF8,ADCY1,APBA2,FAIM2,ALDH1A2,NCAM1,IL1B,RET,KCNH1,WNT4,SEMA3A,UCHL1,TNFRSF11B,RBP4,WNT10B,SCUBE1,GNG4,ACVR1C,COL4A4,ADRA2C,CCL8,DKK1,GAS1,RGS22,DTX1,ATOH8,IGFBP2,GZMB,ITGB8,LCN2,SLC1A2,SPTBN4,GPR141,THY1,RASD1,NPR3,PGR,HLA-DQA1,RAMP1,LCK,ALOX15,MAP3K5,SCN4B,WNT5A,TESPA1,IL15,IGFBP6,ZAP70,CD3E,MACC1,SNCAIP,CAPN5,ZFYVE28,CD247,CYP7B1,CAB39L,PLAT,APCDD1,IL7R…
positive regulation of cell-substrate adhesion	GO:0010811	BP	0.0273187	8	FGG,WNT4,ABI3BP,SPOCK2,COL26A1,THY1,ALOX15,CD3E
regulation of immune system process	GO:0002682	BP	0.0296446	33	FGG,CNR1,IL1B,RBP1,RBP4,CCL8,DTX1,IGFBP2,THY1,HLA-DQA1,LCK,ALOX15,SIGLEC7,CFH,WNT5A,TESPA1,ACE,IL15,ZAP70,CD3E,CD247,IKZF3,IL7R,PDE4B,NLRC5,CREBBP,IGHV1-2,IGHV1-18,IGHV3-21,IGKV1-5,IGKV1-12,IGKV1-39,ZNF683
positive regulation of immune response	GO:0050778	BP	0.0329215	22	FGG,CNR1,IL1B,THY1,HLA-DQA1,LCK,CFH,WNT5A,TESPA1,IL15,ZAP70,CD3E,CD247,PDE4B,NLRC5,CREBBP,IGHV1-2,IGHV1-18,IGHV3-21,IGKV1-5,IGKV1-12,IGKV1-39
animal organ development	GO:0048513	BP	0.0351802	56	RXFP1,WT1,HOXD9,HOXD11,HOXD10,ADCY1,MGST1,FAIM2,ALDH1A2,IL1B,RET,HSD11B1,WNT4,SEMA3A,CD248,TNFRSF11B,RBP1,RBP4,WNT10B,SCUBE1,MAOB,COL4A4,DKK1,LUM,DTX1,ITGB8,SLC1A2,THY1,PGR,LCK,ALOX15,ZNF516,CRYGN,RNF112,WNT5A,TESPA1,ACE,IL15,ZAP70,CD3E,CYP7B1,APCDD1,IKZF3,IL7R,FRZB,CXCR4,STON2,SDK1,TSKU,FOXO1,ITGAX,KCNK3,CD44,CREBBP,WNT16,ZNF683
regulation of signaling	GO:0023051	BP	0.0357634	56	IGFBP1,FGG,CNR1,TRIM67,ADCY1,APBA2,FAIM2,NCAM1,IL1B,RET,WNT4,SEMA3A,UCHL1,RBP4,WNT10B,SCUBE1,GNG4,ACVR1C,ADRA2C,CCL8,DKK1,GAS1,RGS22,DTX1,IGFBP2,GZMB,THY1,RAMP1,LCK,ALOX15,MAP3K5,ATP2B3,WNT5A,TESPA1,IL15,IGFBP6,ZAP70,CD3E,SNCAIP,ZFYVE28,CYP7B1,PLAT,APCDD1,IL7R,MAP1A,FRZB,GRIK2,PLCL1,CXCR4,TSKU,FOXO1,CDH11,NLRC5,CD44,CREBBP,WNT16
cellular developmental process	GO:0048869	BP	0.0363019	65	FGG,RXFP1,WT1,CNR1,HOXD9,HOXD10,PAEP,TRIM67,ADCY1,SPOCK1,MGST1,FAIM2,ALDH1A2,BRINP2,NCAM1,IL1B,RET,KCNH1,WNT4,SEMA3A,UCHL1,RBP1,WNT10B,SCUBE1,ACVR1C,ADRA2C,DKK1,GAS1,DTX1,ATOH8,ITGB8,SPTBN4,SPOCK2,NME8,THY1,PGR,TWIST2,LCK,ZNF516,MAP3K5,RNF112,MEI1,WNT5A,TESPA1,ACE,IL15,ZAP70,CD3E,APCDD1,IKZF3,IL7R,MAP1A,FRZB,ZNF503,CXCR4,STON2,SDK1,TSKU,FOXO1,SOAT1,CDH11,CD44,CREBBP,WNT16,ZNF683
regulation of cell activation	GO:0050865	BP	0.0382647	18	FGG,CNR1,IL1B,DTX1,IGFBP2,THY1,LCK,WNT5A,TESPA1,IL15,ZAP70,CD3E,IKZF3,IL7R,IGHV1-2,IGHV1-18,IGHV3-21,ZNF683
response to stimulus	GO:0050896	BP	0.0415909	111	IGFBP1,FGG,SCARA5,RXFP1,WT1,GNLY,CNR1,CACNA1G,TRIM67,TNFRSF8,ADCY1,MGST1,F12,FAIM2,ALDH1A2,BRINP2,NCAM1,IL1B,RET,KCNH1,SERPINA3,WNT4,SEMA3A,UCHL1,TNFRSF11B,RBP1,RBP4,IGKJ1,WNT10B,SCUBE1,GNG4,MAOB,ACVR1C,COL4A4,ADRA2C,CCL8,DKK1,GAS1,LUM,RGS22,DTX1,ATOH8,IGFBP2,GZMB,TRBJ2-1,ITGB8,LCN2,SLC1A2,SPTBN4,SPOCK2,GPR141,NME8,THY1,RASD1,NPR3,PGR,HLA-DQA1,RAMP1,LCK,ALOX15,ZNF516,MAP3K5,RNF112,SIGLEC7,CFH,WNT…
neuron differentiation	GO:0030182	BP	0.0421037	29	CNR1,HOXD9,HOXD10,TRIM67,ADCY1,SPOCK1,FAIM2,ALDH1A2,BRINP2,NCAM1,RET,WNT4,SEMA3A,UCHL1,WNT10B,ADRA2C,DKK1,DTX1,SPTBN4,THY1,RNF112,WNT5A,CD3E,MAP1A,CXCR4,SDK1,TSKU,CDH11,WNT16
positive regulation of biological process	GO:0048518	BP	0.04335	83	IGFBP1,FGG,WT1,CNR1,CACNA1G,HOXD9,HOXD10,PAEP,TRIM67,TNFRSF8,ADCY1,F12,ALDH1A2,BRINP2,IL1B,RET,WNT4,SEMA3A,CD248,RBP4,ABI3BP,WNT10B,SCUBE1,MAOB,ACVR1C,ADRA2C,CCL8,DKK1,LUM,DTX1,ATOH8,IGFBP2,GZMB,ITGB8,LCN2,SLC1A2,SPTBN4,SPOCK2,COL26A1,THY1,NPR3,PGR,HLA-DQA1,TWIST2,RAMP1,LCK,ALOX15,ZNF516,MAP3K5,RNF112,SCN4B,CFH,WNT5A,TESPA1,ACE,IL15,ZAP70,CD3E,MACC1,LRRC15,CD247,CYP7B1,IKZF3,IL7R,MAP1A,FRZB,GRIK2…
immune response-activating cell surface receptor signaling pathway	GO:0002429	BP	0.0459395	15	THY1,HLA-DQA1,LCK,TESPA1,ZAP70,CD3E,CD247,PDE4B,CREBBP,IGHV1-2,IGHV1-18,IGHV3-21,IGKV1-5,IGKV1-12,IGKV1-39
positive regulation of immune system process	GO:0002684	BP	0.0498022	26	FGG,CNR1,IL1B,RBP4,CCL8,IGFBP2,THY1,HLA-DQA1,LCK,CFH,WNT5A,TESPA1,IL15,ZAP70,CD3E,CD247,IL7R,PDE4B,NLRC5,CREBBP,IGHV1-2,IGHV1-18,IGHV3-21,IGKV1-5,IGKV1-12,IGKV1-39
extracellular space	GO:0005615	CC	2.55558e-06	62	IGFBP1,FGG,GREB1,GNLY,TNFRSF8,ADCY1,SPOCK1,F12,IL1B,SERPINA3,WNT4,SEMA3A,CD248,TNFRSF11B,RBP4,ABI3BP,WNT10B,SCUBE1,GNG4,COL4A4,CCL8,DKK1,LUM,IGFBP2,ITGB8,LCN2,PCBP3,SPTBN4,SPOCK2,CPXM1,THY1,NPR3,RAMP1,LCK,CFH,ALDH1A1,WNT5A,ACE,IL15,IGFBP6,PZP,SSC5D,CAPN5,LRRC15,CD82,APOO,PLAT,FRZB,CXCR4,TSKU,SCPEP1,CDH11,ABCA3,CD44,IGHV1-2,IGHV1-18,IGHV3-21,IGKV1-5,IGKV1-12,IGKV1-39,CRISP3,WNT16
plasma membrane	GO:0005886	CC	1.10378e-05	82	FGG,SCARA5,RXFP1,CNR1,CACNA1G,TNFRSF8,ADCY1,MGST1,F12,APBA2,FAIM2,NCAM1,RET,KCNH1,AC092017.3,WNT4,SEMA3A,CD248,UCHL1,TNFRSF11B,PRIMA1,IGKJ1,SCUBE1,GNG4,ACVR1C,ADRA2C,DKK1,GAS1,IGFBP2,GZMB,TRBJ2-1,ITGB8,SLC1A2,SPTBN4,COL26A1,NKG7,GPR141,THY1,RASD1,NPR3,HLA-DQA1,RAMP1,LCK,ALOX15,MAP3K5,SIGLEC7,SCN4B,ATP2B3,WNT5A,ACE,ZAP70,CD3E,PTPN7,SNCAIP,CD247,CD82,SLC38A5,APCDD1,ST3GAL5,IKZF3,IL7R,GRIK2,NRXN2,PL…
extracellular region	GO:0005576	CC	1.47219e-05	71	IGFBP1,FGG,GREB1,GNLY,PAEP,TNFRSF8,ADCY1,SPOCK1,F12,BRINP2,NCAM1,IL1B,SERPINA3,WNT4,SEMA3A,CD248,TNFRSF11B,RBP4,IGKJ1,ABI3BP,WNT10B,SCUBE1,GNG4,COL4A4,CCL8,DKK1,LUM,IGFBP2,ITGB8,LCN2,PCBP3,SPTBN4,SPOCK2,COL26A1,EPDR1,CPXM1,THY1,NPR3,RAMP1,LCK,CFH,ATP2B3,ALDH1A1,WNT5A,ACE,IL15,IGFBP6,PZP,SSC5D,CAPN5,LRRC15,CD82,APOO,PLAT,IL7R,FRZB,PAMR1,CXCR4,TSKU,SCPEP1,CDH11,ABCA3,CD44,IGHV1-2,IGHV1-18,IGHV3-21,…
cell surface	GO:0009986	CC	3.04921e-05	26	FGG,SCARA5,NCAM1,KCNH1,WNT4,CD248,SCUBE1,ITGB8,SLC1A2,THY1,RAMP1,MAP3K5,WNT5A,ACE,IL15,CD3E,CAPN5,PLAT,IL7R,CXCR4,ITGAX,CDH11,CD44,IGHV1-2,IGHV1-18,IGHV3-21
cell periphery	GO:0071944	CC	3.28098e-05	82	FGG,SCARA5,RXFP1,CNR1,CACNA1G,TNFRSF8,ADCY1,MGST1,F12,APBA2,FAIM2,NCAM1,RET,KCNH1,AC092017.3,WNT4,SEMA3A,CD248,UCHL1,TNFRSF11B,PRIMA1,IGKJ1,SCUBE1,GNG4,ACVR1C,ADRA2C,DKK1,GAS1,IGFBP2,GZMB,TRBJ2-1,ITGB8,SLC1A2,SPTBN4,COL26A1,NKG7,GPR141,THY1,RASD1,NPR3,HLA-DQA1,RAMP1,LCK,ALOX15,MAP3K5,SIGLEC7,SCN4B,ATP2B3,WNT5A,ACE,ZAP70,CD3E,PTPN7,SNCAIP,CD247,CD82,SLC38A5,APCDD1,ST3GAL5,IKZF3,IL7R,GRIK2,NRXN2,PL…
side of membrane	GO:0098552	CC	0.000400036	19	FGG,NCAM1,CD248,SCUBE1,GNG4,THY1,HLA-DQA1,LCK,ALOX15,MAP3K5,ACE,CD3E,PTPN7,IL7R,CXCR4,ITGAX,IGHV1-2,IGHV1-18,IGHV3-21
extracellular matrix	GO:0031012	CC	0.00130576	17	FGG,F12,NCAM1,SERPINA3,WNT4,CD248,TNFRSF11B,ABI3BP,COL4A4,LUM,SPOCK2,COL26A1,WNT5A,PZP,SSC5D,LRRC15,CRISP3
external side of plasma membrane	GO:0009897	CC	0.00383009	14	FGG,NCAM1,CD248,SCUBE1,THY1,MAP3K5,ACE,CD3E,IL7R,CXCR4,ITGAX,IGHV1-2,IGHV1-18,IGHV3-21
synapse	GO:0045202	CC	0.00518567	28	CNR1,CACNA1G,ADCY1,SPOCK1,APBA2,FAIM2,KCNH1,PRIMA1,ADRA2C,SLC1A2,RNF112,ATP2B3,WNT5A,CD3E,SNCAIP,CAPN5,PLAT,MAP1A,GRIK2,NRXN2,STON2,PDE4B,SDK1,RASGRP2,PPM1H,KCNK3,CDH11,SNAP91
main axon	GO:0044304	CC	0.00990737	6	SPOCK1,KCNH1,SLC1A2,SPTBN4,THY1,MAP1A
vesicle	GO:0031982	CC	0.0134082	56	FGG,GREB1,GNLY,TNFRSF8,ADCY1,MGST1,F12,APBA2,IL1B,RET,KCNH1,SERPINA3,WNT4,CD248,RBP4,GNG4,ADRA2C,DKK1,LUM,IGFBP2,ITGB8,LCN2,PCBP3,SPTBN4,NME8,THY1,NPR3,HLA-DQA1,LCK,RNF112,CFH,ATP2B3,ALDH1A1,WNT5A,ACE,IL15,PZP,SNCAIP,CAPN5,ZFYVE28,LRRC15,CD82,PLAT,IL7R,CXCR4,STON2,PDE4B,SCPEP1,ITGAX,CDH11,ABCA3,CD44,IGKV1-5,IGKV1-39,CRISP3,SNAP91
intrinsic component of plasma membrane	GO:0031226	CC	0.0175866	31	SCARA5,RXFP1,CNR1,CACNA1G,ADCY1,RET,KCNH1,AC092017.3,SEMA3A,ACVR1C,ADRA2C,GAS1,ITGB8,SLC1A2,NKG7,THY1,NPR3,HLA-DQA1,RAMP1,SIGLEC7,SCN4B,CD3E,CD82,SLC38A5,APCDD1,ST3GAL5,GRIK2,ITGAX,KCNK3,CD44,PCDH20
integral component of plasma membrane	GO:0005887	CC	0.0186915	30	SCARA5,RXFP1,CNR1,CACNA1G,ADCY1,RET,KCNH1,AC092017.3,SEMA3A,ACVR1C,ADRA2C,ITGB8,SLC1A2,NKG7,THY1,NPR3,HLA-DQA1,RAMP1,SIGLEC7,SCN4B,CD3E,CD82,SLC38A5,APCDD1,ST3GAL5,GRIK2,ITGAX,KCNK3,CD44,PCDH20
plasma membrane protein complex	GO:0098797	CC	0.0281756	17	CACNA1G,RET,KCNH1,GNG4,ACVR1C,TRBJ2-1,ITGB8,HLA-DQA1,RAMP1,SCN4B,ZAP70,CD3E,CD247,GRIK2,PDE4B,ITGAX,CDH11
