# Supplementary material for: Sex-Biased lncRNA Signature in Fetal Growth Restriction (FGR)
Source: Cells. 2021 Apr 16;10(4):921. doi: 10.3390/cells10040921 (PMC8072961; doi:10.3390/cells10040921)
Supplement: Supplementary file 1 [file cells-10-00921-s001.zip › Table_6S.xlsx]

## Sheet: mf-FGR_TransCorr
lncRNA	DEG	lncRNA name	DEG name	Correlation	P-value
XLOC_004711	XLOC_004968	AC092017.4	GNG4	0.996	1.9324e-05
XLOC_004711	XLOC_005792	AC092017.4	RET	0.998	6.1379e-06
XLOC_004711	XLOC_007124	AC092017.4	SPOCK2	0.986	0.00029083
XLOC_004711	XLOC_007315	AC092017.4	RBP4	0.976	0.00086753
XLOC_004711	XLOC_029949	AC092017.4	GNLY	0.961	0.0022696
XLOC_004711	XLOC_008338	AC092017.4	CD82	0.988	0.00022996
XLOC_004711	XLOC_017946	AC092017.4	APBA2	0.999	2.0264e-06
XLOC_004711	XLOC_008912	AC092017.4	TSKU	0.982	0.00048968
XLOC_004711	XLOC_045453	AC092017.4	SPOCK1	0.986	0.0002854
XLOC_004711	XLOC_036992	AC092017.4	KIAA1644	0.996	1.9303e-05
XLOC_004711	XLOC_008916	AC092017.4	CAPN5	0.994	6.0018e-05
XLOC_004711	XLOC_009183	AC092017.4	NCAM1	0.99	0.00014546
XLOC_004711	XLOC_041652	AC092017.4	ZFYVE28	0.974	0.00099273
XLOC_004711	XLOC_009234	AC092017.4	CD3E	0.919	0.0095998
XLOC_004711	XLOC_009278	AC092017.4	OAF	0.945	0.0044468
XLOC_004711	XLOC_032342	AC092017.4	TUBA3E	0.999	7.0622e-07
XLOC_004711	XLOC_009832	AC092017.4	WT1	0.997	1.4983e-05
XLOC_004711	XLOC_041666	AC092017.4	-	0.997	1.631e-05
XLOC_004711	XLOC_009853	AC092017.4	SLC1A2	0.985	0.00031541
XLOC_004711	XLOC_043881	AC092017.4	SNCAIP	0.995	3.3156e-05
XLOC_004711	XLOC_010152	AC092017.4	LRRN4CL	0.995	3.6062e-05
XLOC_004711	XLOC_010195	AC092017.4	NRXN2	0.959	0.0024513
XLOC_004711	XLOC_019667	AC092017.4	PLIN1	0.997	9.8162e-06
XLOC_004711	XLOC_030976	AC092017.4	IGFBP2	0.971	0.0012586
XLOC_004711	XLOC_010196	AC092017.4	RASGRP2	0.92	0.009257
XLOC_004711	XLOC_010258	AC092017.4	CD248	0.987	0.00024326
XLOC_004711	XLOC_051345	AC092017.4	SEMA3A	0.987	0.00024617
XLOC_004711	XLOC_032538	AC092017.4	ACVR1C	0.998	5.5563e-06
XLOC_004711	XLOC_010623	AC092017.4	PGR	0.981	0.00051359
XLOC_004711	XLOC_021185	AC092017.4	ABCA3	0.928	0.0076399
XLOC_004711	XLOC_010833	AC092017.4	THY1	0.966	0.0017167
XLOC_004711	XLOC_042236	AC092017.4	GPRIN3	0.996	2.3923e-05
XLOC_004711	XLOC_059367	AC092017.4	KLHL13	0.98	0.0005871
XLOC_004711	XLOC_031211	AC092017.4	TWIST2	0.967	0.0016206
XLOC_004711	XLOC_049817	AC092017.4	GALNT17	0.985	0.00031921
XLOC_004711	XLOC_011741	AC092017.4	IGFBP6	0.947	0.0041557
XLOC_004711	XLOC_021242	AC092017.4	CREBBP	0.962	0.0020861
XLOC_004711	XLOC_033047	AC092017.4	COL4A4	0.996	2.3014e-05
XLOC_004711	XLOC_030672	AC092017.4	HOXD10,HOXD11,HOXD9	0.999	2.4947e-06
XLOC_004711	XLOC_012314	AC092017.4	DTX1	0.964	0.001872
XLOC_004711	XLOC_058809	AC092017.4	MAOB	0.97	0.00131
XLOC_004711	XLOC_043290	AC092017.4	NPR3	0.969	0.0014115
XLOC_004711	XLOC_012477	AC092017.4	TMEM132B	0.97	0.0013411
XLOC_004711	XLOC_042535	AC092017.4	-	0.999	1.6565e-06
XLOC_004711	XLOC_022673	AC092017.4	RNF112	0.979	0.00064983
XLOC_004711	XLOC_055730	AC092017.4	PAEP	0.982	0.00047429
XLOC_004711	XLOC_031943	AC092017.4	ST3GAL5	0.968	0.0015641
XLOC_004711	XLOC_012924	AC092017.4	TMTC1	0.953	0.0032364
XLOC_004711	XLOC_034185	AC092017.4	CPXM1	0.97	0.0013745
XLOC_004711	XLOC_023801	AC092017.4	ALOX15	0.992	0.00010461
XLOC_004711	XLOC_048362	AC092017.4	CNR1	0.991	0.0001189
XLOC_004711	XLOC_013099	AC092017.4	WNT10B	0.992	0.00010469
XLOC_004711	XLOC_032019	AC092017.4	IGKV1-39	0.999	1.4797e-06
XLOC_004711	XLOC_030101	AC092017.4	ZAP70	0.945	0.0044432
XLOC_004711	XLOC_029389	AC092017.4	GREB1	0.999	9.325e-07
XLOC_004711	XLOC_013119	AC092017.4	FAIM2	0.99	0.00015282
XLOC_004711	XLOC_028964	AC092017.4	NKG7	0.951	0.0035275
XLOC_004711	XLOC_022910	AC092017.4	CCL8	0.951	0.003547
XLOC_004711	XLOC_042625	AC092017.4	FGG	0.987	0.00025776
XLOC_004711	XLOC_023264	AC092017.4	CACNA1G	0.999	5.5899e-07
XLOC_004711	XLOC_054312	AC092017.4	TNFRSF11B	0.971	0.0012287
XLOC_004711	XLOC_013343	AC092017.4	PPM1H	0.94	0.0053576
XLOC_004711	XLOC_013545	AC092017.4	LUM	0.959	0.0025115
XLOC_004711	XLOC_053915	AC092017.4	CYP7B1	0.937	0.0058262
XLOC_004711	XLOC_024003	AC092017.4	RASD1	0.994	5.0101e-05
XLOC_004711	XLOC_058708	AC092017.4	APOO	0.998	8.2545e-06
XLOC_004711	XLOC_032121	AC092017.4	LONRF2	0.99	0.0001534
XLOC_004711	XLOC_036983	AC092017.4	SCUBE1	0.992	0.00010074
XLOC_004711	XLOC_024366	AC092017.4	IKZF3	0.995	4.4545e-05
XLOC_004711	XLOC_017528	AC092017.4	IGHV3-21	0.999	1.6805e-06
XLOC_004711	XLOC_015124	AC092017.4	CAB39L	0.978	0.00069044
XLOC_004711	XLOC_030312	AC092017.4	TMEM37	0.96	0.0023755
XLOC_004711	XLOC_053632	AC092017.4	SCARA5	0.984	0.00039313
XLOC_004711	XLOC_041282	AC092017.4	IL15	0.992	9.3669e-05
XLOC_004711	XLOC_026374	AC092017.4	ZNF516	0.989	0.0001795
XLOC_004711	XLOC_049257	AC092017.4	SDK1	0.982	0.00049921
XLOC_004711	XLOC_058499	AC092017.4	ATP2B3	0.988	0.00020431
XLOC_004711	XLOC_016385	AC092017.4	AL049839.2,SERPINA3,SERPINA4,SERPINA5	0.932	0.006781
XLOC_004711	XLOC_027788	AC092017.4	SSC5D	0.98	0.00062512
XLOC_004711	XLOC_031991	AC092017.4	IGKV1-12	0.995	3.5157e-05
XLOC_004711	XLOC_018140	AC092017.4	MAP1A	0.955	0.003037
XLOC_004711	XLOC_016761	AC092017.4	GZMB	0.99	0.00015226
XLOC_004711	XLOC_048662	AC092017.4	MAP3K5	0.978	0.00072734
XLOC_004711	XLOC_049372	AC092017.4	ITGB8	0.998	6.2355e-06
XLOC_004711	XLOC_040644	AC092017.4	UCHL1	0.98	0.00059106
XLOC_004711	XLOC_027600	AC092017.4	SIGLEC7	0.953	0.0032627
XLOC_004711	XLOC_017317	AC092017.4	PRIMA1	0.992	0.00010083
XLOC_004711	XLOC_027324	AC092017.4	SPTBN4	0.998	5.6497e-06
XLOC_004711	XLOC_041413	AC092017.4	RXFP1	0.997	1.4201e-05
XLOC_004711	XLOC_056281	AC092017.4	ALDH1A1	0.951	0.0034727
XLOC_004711	XLOC_017501	AC092017.4	IGHV1-2	0.982	0.00050748
XLOC_004711	XLOC_056299	AC092017.4	PRUNE2	0.979	0.00066415
XLOC_004711	XLOC_017505	AC092017.4	AC244226.1	0.998	3.6208e-06
XLOC_004711	XLOC_030806	AC092017.4	PLCL1	0.934	0.0063386
XLOC_004711	XLOC_051911	AC092017.4	CRYGN	0.992	9.7827e-05
XLOC_004711	XLOC_056791	AC092017.4	SARDH	0.985	0.00032048
XLOC_004711	XLOC_039279	AC092017.4	ABI3BP	0.991	0.00012138
XLOC_004711	XLOC_049585	AC092017.4	ADCY1	0.997	9.7344e-06
XLOC_004711	XLOC_039593	AC092017.4	RBP1	0.958	0.0026578
XLOC_004711	XLOC_029950	AC092017.4	ATOH8	0.99	0.00013558
XLOC_004711	XLOC_056347	AC092017.4	GAS1	0.962	0.0021539
XLOC_004711	XLOC_017525	AC092017.4	IGHV1-18	0.995	3.5157e-05
XLOC_004711	XLOC_025339	AC092017.4	APCDD1	0.958	0.0026061
XLOC_004711	XLOC_032233	AC092017.4	IL1B	0.977	0.00079566
XLOC_004711	XLOC_058672	AC092017.4	RAI2	0.932	0.0068001
XLOC_004711	XLOC_039081	AC092017.4	WNT5A	0.947	0.0041607
XLOC_004711	XLOC_031984	AC092017.4	IGKV1-5	0.999	2.2587e-06
XLOC_004711	XLOC_051450	AC092017.4	CYP3A5	0.989	0.00019063
XLOC_004711	XLOC_048326	AC092017.4	SNAP91	0.996	2.3099e-05
XLOC_004711	XLOC_049520	AC092017.4	EPDR1,GPR141,NME8	0.944	0.0046609
XLOC_004711	XLOC_023402	AC092017.4	AC113554.2,ACE,ACE3P	0.936	0.0059904
XLOC_004711	XLOC_045795	AC092017.4	F12	0.997	1.1374e-05
XLOC_004711	XLOC_059210	AC092017.4	NAP1L3	0.985	0.00033165
XLOC_004711	XLOC_058872	AC092017.4	SLC38A5	0.964	0.0018984
XLOC_004711	XLOC_040383	AC092017.4	ADRA2C	0.995	3.5559e-05
XLOC_004711	XLOC_050094	AC092017.4	COL26A1	0.992	0.00010378
XLOC_004711	XLOC_050209	AC092017.4	WNT16	0.999	1.3285e-06
XLOC_004711	XLOC_054202	AC092017.4	RGS22	0.994	6.1741e-05
XLOC_007172	XLOC_032019	AC010997.3	IGKV1-39	0.965	0.0018549
XLOC_007172	XLOC_034185	AC010997.3	CPXM1	0.961	0.0023084
XLOC_007172	XLOC_015124	AC010997.3	CAB39L	0.917	0.0099559
XLOC_007172	XLOC_007315	AC010997.3	RBP4	0.983	0.00045484
XLOC_007172	XLOC_010152	AC010997.3	LRRN4CL	0.948	0.0040236
XLOC_007172	XLOC_051450	AC010997.3	CYP3A5	0.972	0.0011653
XLOC_007172	XLOC_008338	AC010997.3	CD82	0.95	0.0036452
XLOC_007172	XLOC_017317	AC010997.3	PRIMA1	0.982	0.00049148
XLOC_007172	XLOC_031211	AC010997.3	TWIST2	0.978	0.00074782
XLOC_007172	XLOC_009853	AC010997.3	SLC1A2	0.929	0.007352
XLOC_007172	XLOC_013099	AC010997.3	WNT10B	0.957	0.0027418
XLOC_007172	XLOC_048362	AC010997.3	CNR1	0.972	0.0011837
XLOC_007172	XLOC_031984	AC010997.3	IGKV1-5	0.956	0.0028611
XLOC_007172	XLOC_011741	AC010997.3	IGFBP6	0.935	0.0062698
XLOC_007172	XLOC_013119	AC010997.3	FAIM2	0.938	0.0056856
XLOC_007172	XLOC_041413	AC010997.3	RXFP1	0.975	0.00094438
XLOC_007172	XLOC_032233	AC010997.3	IL1B	0.994	5.0561e-05
XLOC_007172	XLOC_041652	AC010997.3	ZFYVE28	0.937	0.0059151
XLOC_007172	XLOC_015723	AC010997.3	TRAC,TRAJ20,TRAJ30,TRAJ38,TRAJ39,TRAJ4,TRAJ44,TRAJ45,TRAJ53	0.98	0.00059207
XLOC_007172	XLOC_020710	AC010997.3	NLRC5	0.974	0.00099441
XLOC_007172	XLOC_031943	AC010997.3	ST3GAL5	0.981	0.00054959
XLOC_007172	XLOC_019667	AC010997.3	PLIN1	0.971	0.0012854
XLOC_007172	XLOC_058872	AC010997.3	SLC38A5	0.985	0.00032388
XLOC_007172	XLOC_027600	AC010997.3	SIGLEC7	0.986	0.00029456
XLOC_007172	XLOC_033047	AC010997.3	COL4A4	0.974	0.0009783
XLOC_007172	XLOC_049585	AC010997.3	ADCY1	0.958	0.0025552
XLOC_007172	XLOC_056281	AC010997.3	ALDH1A1	0.961	0.0022851
XLOC_007172	XLOC_059367	AC010997.3	KLHL13	0.967	0.0015795
XLOC_007172	XLOC_009278	AC010997.3	OAF	0.984	0.00036802
XLOC_007172	XLOC_023264	AC010997.3	CACNA1G	0.959	0.0024299
XLOC_007172	XLOC_017946	AC010997.3	APBA2	0.963	0.0019888
XLOC_007172	XLOC_023402	AC010997.3	AC113554.2,ACE,ACE3P	0.996	1.9295e-05
XLOC_007172	XLOC_043290	AC010997.3	NPR3	0.986	0.00028388
XLOC_007172	XLOC_045453	AC010997.3	SPOCK1	0.986	0.00029524
XLOC_007172	XLOC_008916	AC010997.3	CAPN5	0.959	0.0024714
XLOC_007172	XLOC_010195	AC010997.3	NRXN2	0.975	0.00089572
XLOC_007172	XLOC_012508	AC010997.3	TMEM132C	0.979	0.00064665
XLOC_007172	XLOC_017528	AC010997.3	IGHV3-21	0.958	0.0026148
XLOC_007172	XLOC_042535	AC010997.3	-	0.958	0.0026015
XLOC_007172	XLOC_009234	AC010997.3	CD3E	0.991	0.0001096
XLOC_007172	XLOC_056347	AC010997.3	GAS1	0.976	0.0008439
XLOC_007172	XLOC_012314	AC010997.3	DTX1	0.964	0.0018919
XLOC_007172	XLOC_009832	AC010997.3	WT1	0.965	0.0018447
XLOC_007172	XLOC_054202	AC010997.3	RGS22	0.932	0.0067568
XLOC_007172	XLOC_053632	AC010997.3	SCARA5	0.99	0.00013942
XLOC_007172	XLOC_059210	AC010997.3	NAP1L3	0.962	0.0020995
XLOC_007172	XLOC_043881	AC010997.3	SNCAIP	0.974	0.00097692
XLOC_007172	XLOC_055730	AC010997.3	PAEP	0.975	0.00094542
XLOC_007172	XLOC_013236	AC010997.3	TESPA1	0.982	0.00046091
XLOC_007172	XLOC_017505	AC010997.3	AC244226.1	0.953	0.0032212
XLOC_007172	XLOC_024366	AC010997.3	IKZF3	0.975	0.00094033
XLOC_007172	XLOC_020447	AC010997.3	ITGAX	0.922	0.0089223
XLOC_007172	XLOC_012924	AC010997.3	TMTC1	0.962	0.0021181
XLOC_007172	XLOC_029950	AC010997.3	ATOH8	0.974	0.00096909
XLOC_007172	XLOC_042625	AC010997.3	FGG	0.984	0.00036417
XLOC_007172	XLOC_010258	AC010997.3	CD248	0.981	0.00053445
XLOC_007172	XLOC_017525	AC010997.3	IGHV1-18	0.938	0.0055831
XLOC_007172	XLOC_008912	AC010997.3	TSKU	0.96	0.0024257
XLOC_007172	XLOC_046542	AC010997.3	HLA-DQA1	0.974	0.0010139
XLOC_007172	XLOC_032121	AC010997.3	LONRF2	0.955	0.0030241
XLOC_007172	XLOC_010196	AC010997.3	RASGRP2	0.984	0.00038802
XLOC_007172	XLOC_010623	AC010997.3	PGR	0.958	0.0026288
XLOC_007172	XLOC_029949	AC010997.3	GNLY	0.992	8.5961e-05
XLOC_007172	XLOC_050482	AC010997.3	TRBC2,TRBJ2-1,TRBJ2-2,TRBJ2-2P,TRBJ2-3,TRBJ2-7	0.944	0.0045503
XLOC_007172	XLOC_049591	AC010997.3	IGFBP1	0.97	0.0013812
XLOC_007172	XLOC_021185	AC010997.3	ABCA3	0.992	9.038e-05
XLOC_007172	XLOC_049817	AC010997.3	GALNT17	0.953	0.0032131
XLOC_007172	XLOC_041282	AC010997.3	IL15	0.963	0.002022
XLOC_007172	XLOC_031991	AC010997.3	IGKV1-12	0.938	0.0055831
XLOC_007172	XLOC_030101	AC010997.3	ZAP70	0.98	0.00057969
XLOC_007172	XLOC_058809	AC010997.3	MAOB	0.966	0.0017549
XLOC_007172	XLOC_030806	AC010997.3	PLCL1	0.981	0.00055593
XLOC_007172	XLOC_023801	AC010997.3	ALOX15	0.984	0.00039034
XLOC_007172	XLOC_040383	AC010997.3	ADRA2C	0.95	0.0036915
XLOC_007172	XLOC_010833	AC010997.3	THY1	0.992	9.0506e-05
XLOC_007172	XLOC_032342	AC010997.3	TUBA3E	0.961	0.0022275
XLOC_007172	XLOC_058499	AC010997.3	ATP2B3	0.928	0.0076875
XLOC_007172	XLOC_049257	AC010997.3	SDK1	0.968	0.0014777
XLOC_007172	XLOC_058708	AC010997.3	APOO	0.959	0.002524
XLOC_007172	XLOC_032538	AC010997.3	ACVR1C	0.957	0.0027616
XLOC_007172	XLOC_051345	AC010997.3	SEMA3A	0.957	0.0027869
XLOC_007172	XLOC_031197	AC010997.3	RAMP1	0.951	0.0034953
XLOC_007172	XLOC_049520	AC010997.3	EPDR1,GPR141,NME8	0.98	0.00059649
XLOC_007172	XLOC_056299	AC010997.3	PRUNE2	0.97	0.0013092
XLOC_007172	XLOC_027324	AC010997.3	SPTBN4	0.937	0.0057374
XLOC_007172	XLOC_056791	AC010997.3	SARDH	0.975	0.00094656
XLOC_007172	XLOC_039279	AC010997.3	ABI3BP	0.977	0.00075597
XLOC_007172	XLOC_029495	AC010997.3	KCNK3	0.934	0.0063575
XLOC_007172	XLOC_039593	AC010997.3	RBP1	0.994	5.3327e-05
XLOC_007172	XLOC_036983	AC010997.3	SCUBE1	0.951	0.0035481
XLOC_007172	XLOC_030672	AC010997.3	HOXD10,HOXD11,HOXD9	0.961	0.0022124
XLOC_007172	XLOC_016761	AC010997.3	GZMB	0.978	0.00070638
XLOC_007172	XLOC_036992	AC010997.3	KIAA1644	0.955	0.0029465
XLOC_007172	XLOC_049372	AC010997.3	ITGB8	0.956	0.002895
XLOC_007172	XLOC_054312	AC010997.3	TNFRSF11B	0.986	0.00028923
XLOC_007172	XLOC_024003	AC010997.3	RASD1	0.934	0.0063082
XLOC_007172	XLOC_058672	AC010997.3	RAI2	0.985	0.00031753
XLOC_007172	XLOC_041666	AC010997.3	-	0.941	0.0051253
XLOC_007172	XLOC_030976	AC010997.3	IGFBP2	0.97	0.0013441
XLOC_007172	XLOC_045795	AC010997.3	F12	0.964	0.0019149
XLOC_007172	XLOC_040644	AC010997.3	UCHL1	0.983	0.00045262
XLOC_007172	XLOC_028964	AC010997.3	NKG7	0.976	0.00084858
XLOC_007172	XLOC_029389	AC010997.3	GREB1	0.965	0.0017672
XLOC_007172	XLOC_042236	AC010997.3	GPRIN3	0.97	0.0013204
XLOC_007172	XLOC_048662	AC010997.3	MAP3K5	0.986	0.00029559
XLOC_007172	XLOC_009183	AC010997.3	NCAM1	0.945	0.0043927
XLOC_007172	XLOC_030312	AC010997.3	TMEM37	0.984	0.00039451
XLOC_007172	XLOC_027788	AC010997.3	SSC5D	0.928	0.0076025
XLOC_007172	XLOC_050209	AC010997.3	WNT16	0.954	0.0031387
XLOC_007172	XLOC_022910	AC010997.3	CCL8	0.992	9.3878e-05
XLOC_007172	XLOC_018140	AC010997.3	MAP1A	0.964	0.001893
XLOC_007172	XLOC_050094	AC010997.3	COL26A1	0.948	0.0040315
XLOC_007172	XLOC_022673	AC010997.3	RNF112	0.938	0.0056395
XLOC_007172	XLOC_025339	AC010997.3	APCDD1	0.983	0.00040786
XLOC_007172	XLOC_026374	AC010997.3	ZNF516	0.986	0.00029001
XLOC_007172	XLOC_051911	AC010997.3	CRYGN	0.973	0.0011185
XLOC_007172	XLOC_048326	AC010997.3	SNAP91	0.941	0.0050834
XLOC_011327	XLOC_050094	PZP	COL26A1	0.977	0.00080965
XLOC_011327	XLOC_050094	AC010175.1	COL26A1	0.977	0.00080965
XLOC_011327	XLOC_050094	LINC00987	COL26A1	0.977	0.00080965
XLOC_011327	XLOC_031943	PZP	ST3GAL5	0.959	0.0025203
XLOC_011327	XLOC_031943	AC010175.1	ST3GAL5	0.959	0.0025203
XLOC_011327	XLOC_031943	LINC00987	ST3GAL5	0.959	0.0025203
XLOC_011327	XLOC_056791	PZP	SARDH	0.985	0.00034634
XLOC_011327	XLOC_056791	AC010175.1	SARDH	0.985	0.00034634
XLOC_011327	XLOC_056791	LINC00987	SARDH	0.985	0.00034634
XLOC_011327	XLOC_021185	PZP	ABCA3	0.946	0.0043684
XLOC_011327	XLOC_021185	AC010175.1	ABCA3	0.946	0.0043684
XLOC_011327	XLOC_021185	LINC00987	ABCA3	0.946	0.0043684
XLOC_011327	XLOC_030976	PZP	IGFBP2	0.958	0.00267
XLOC_011327	XLOC_030976	AC010175.1	IGFBP2	0.958	0.00267
XLOC_011327	XLOC_030976	LINC00987	IGFBP2	0.958	0.00267
XLOC_011327	XLOC_041282	PZP	IL15	0.98	0.00061922
XLOC_011327	XLOC_041282	AC010175.1	IL15	0.98	0.00061922
XLOC_011327	XLOC_041282	LINC00987	IL15	0.98	0.00061922
XLOC_011327	XLOC_043290	PZP	NPR3	0.978	0.00070875
XLOC_011327	XLOC_043290	AC010175.1	NPR3	0.978	0.00070875
XLOC_011327	XLOC_043290	LINC00987	NPR3	0.978	0.00070875
XLOC_011327	XLOC_054202	PZP	RGS22	0.978	0.00070808
XLOC_011327	XLOC_054202	AC010175.1	RGS22	0.978	0.00070808
XLOC_011327	XLOC_054202	LINC00987	RGS22	0.978	0.00070808
XLOC_011327	XLOC_031984	PZP	IGKV1-5	0.99	0.00015131
XLOC_011327	XLOC_031984	AC010175.1	IGKV1-5	0.99	0.00015131
XLOC_011327	XLOC_031984	LINC00987	IGKV1-5	0.99	0.00015131
XLOC_011327	XLOC_024366	PZP	IKZF3	0.988	0.00020187
XLOC_011327	XLOC_024366	AC010175.1	IKZF3	0.988	0.00020187
XLOC_011327	XLOC_024366	LINC00987	IKZF3	0.988	0.00020187
XLOC_011327	XLOC_049257	PZP	SDK1	0.973	0.0010556
XLOC_011327	XLOC_049257	AC010175.1	SDK1	0.973	0.0010556
XLOC_011327	XLOC_049257	LINC00987	SDK1	0.973	0.0010556
XLOC_011327	XLOC_011741	PZP	IGFBP6	0.931	0.0069608
XLOC_011327	XLOC_011741	AC010175.1	IGFBP6	0.931	0.0069608
XLOC_011327	XLOC_011741	LINC00987	IGFBP6	0.931	0.0069608
XLOC_011327	XLOC_045453	PZP	SPOCK1	0.992	0.00010114
XLOC_011327	XLOC_045453	AC010175.1	SPOCK1	0.992	0.00010114
XLOC_011327	XLOC_045453	LINC00987	SPOCK1	0.992	0.00010114
XLOC_011327	XLOC_013119	PZP	FAIM2	0.996	2.8548e-05
XLOC_011327	XLOC_013119	AC010175.1	FAIM2	0.996	2.8548e-05
XLOC_011327	XLOC_013119	LINC00987	FAIM2	0.996	2.8548e-05
XLOC_011327	XLOC_031211	PZP	TWIST2	0.966	0.0016942
XLOC_011327	XLOC_031211	AC010175.1	TWIST2	0.966	0.0016942
XLOC_011327	XLOC_031211	LINC00987	TWIST2	0.966	0.0016942
XLOC_011327	XLOC_015124	PZP	CAB39L	0.947	0.0041768
XLOC_011327	XLOC_015124	AC010175.1	CAB39L	0.947	0.0041768
XLOC_011327	XLOC_015124	LINC00987	CAB39L	0.947	0.0041768
XLOC_011327	XLOC_012314	PZP	DTX1	0.979	0.00066503
XLOC_011327	XLOC_012314	AC010175.1	DTX1	0.979	0.00066503
XLOC_011327	XLOC_012314	LINC00987	DTX1	0.979	0.00066503
XLOC_011327	XLOC_016761	PZP	GZMB	0.989	0.00018314
XLOC_011327	XLOC_016761	AC010175.1	GZMB	0.989	0.00018314
XLOC_011327	XLOC_016761	LINC00987	GZMB	0.989	0.00018314
XLOC_011327	XLOC_040644	PZP	UCHL1	0.982	0.00049047
XLOC_011327	XLOC_040644	AC010175.1	UCHL1	0.982	0.00049047
XLOC_011327	XLOC_040644	LINC00987	UCHL1	0.982	0.00049047
XLOC_011327	XLOC_019667	PZP	PLIN1	0.992	8.6635e-05
XLOC_011327	XLOC_019667	AC010175.1	PLIN1	0.992	8.6635e-05
XLOC_011327	XLOC_019667	LINC00987	PLIN1	0.992	8.6635e-05
XLOC_011327	XLOC_017946	PZP	APBA2	0.992	0.00010118
XLOC_011327	XLOC_017946	AC010175.1	APBA2	0.992	0.00010118
XLOC_011327	XLOC_017946	LINC00987	APBA2	0.992	0.00010118
XLOC_011327	XLOC_027600	PZP	SIGLEC7	0.968	0.0015201
XLOC_011327	XLOC_027600	AC010175.1	SIGLEC7	0.968	0.0015201
XLOC_011327	XLOC_027600	LINC00987	SIGLEC7	0.968	0.0015201
XLOC_011327	XLOC_059367	PZP	KLHL13	0.983	0.00041182
XLOC_011327	XLOC_059367	AC010175.1	KLHL13	0.983	0.00041182
XLOC_011327	XLOC_059367	LINC00987	KLHL13	0.983	0.00041182
XLOC_011327	XLOC_012508	PZP	TMEM132C	0.929	0.0073907
XLOC_011327	XLOC_012508	AC010175.1	TMEM132C	0.929	0.0073907
XLOC_011327	XLOC_012508	LINC00987	TMEM132C	0.929	0.0073907
XLOC_011327	XLOC_012477	PZP	TMEM132B	0.939	0.0054511
XLOC_011327	XLOC_012477	AC010175.1	TMEM132B	0.939	0.0054511
XLOC_011327	XLOC_012477	LINC00987	TMEM132B	0.939	0.0054511
XLOC_011327	XLOC_058872	PZP	SLC38A5	0.955	0.0029529
XLOC_011327	XLOC_058872	AC010175.1	SLC38A5	0.955	0.0029529
XLOC_011327	XLOC_058872	LINC00987	SLC38A5	0.955	0.0029529
XLOC_011327	XLOC_036369	PZP	MEI1	0.945	0.0045286
XLOC_011327	XLOC_036369	AC010175.1	MEI1	0.945	0.0045286
XLOC_011327	XLOC_036369	LINC00987	MEI1	0.945	0.0045286
XLOC_011327	XLOC_032121	PZP	LONRF2	0.989	0.00016965
XLOC_011327	XLOC_032121	AC010175.1	LONRF2	0.989	0.00016965
XLOC_011327	XLOC_032121	LINC00987	LONRF2	0.989	0.00016965
XLOC_011327	XLOC_032019	PZP	IGKV1-39	0.992	8.7701e-05
XLOC_011327	XLOC_032019	AC010175.1	IGKV1-39	0.992	8.7701e-05
XLOC_011327	XLOC_032019	LINC00987	IGKV1-39	0.992	8.7701e-05
XLOC_011327	XLOC_048362	PZP	CNR1	0.982	0.00049804
XLOC_011327	XLOC_048362	AC010175.1	CNR1	0.982	0.00049804
XLOC_011327	XLOC_048362	LINC00987	CNR1	0.982	0.00049804
XLOC_011327	XLOC_041652	PZP	ZFYVE28	0.986	0.0002777
XLOC_011327	XLOC_041652	AC010175.1	ZFYVE28	0.986	0.0002777
XLOC_011327	XLOC_041652	LINC00987	ZFYVE28	0.986	0.0002777
XLOC_011327	XLOC_027324	PZP	SPTBN4	0.991	0.00013363
XLOC_011327	XLOC_027324	AC010175.1	SPTBN4	0.991	0.00013363
XLOC_011327	XLOC_027324	LINC00987	SPTBN4	0.991	0.00013363
XLOC_011327	XLOC_055730	PZP	PAEP	0.971	0.0012889
XLOC_011327	XLOC_055730	AC010175.1	PAEP	0.971	0.0012889
XLOC_011327	XLOC_055730	LINC00987	PAEP	0.971	0.0012889
XLOC_011327	XLOC_053632	PZP	SCARA5	0.984	0.0003605
XLOC_011327	XLOC_053632	AC010175.1	SCARA5	0.984	0.0003605
XLOC_011327	XLOC_053632	LINC00987	SCARA5	0.984	0.0003605
XLOC_011327	XLOC_040383	PZP	ADRA2C	0.985	0.00032724
XLOC_011327	XLOC_040383	AC010175.1	ADRA2C	0.985	0.00032724
XLOC_011327	XLOC_040383	LINC00987	ADRA2C	0.985	0.00032724
XLOC_011327	XLOC_049591	PZP	IGFBP1	0.93	0.0072744
XLOC_011327	XLOC_049591	AC010175.1	IGFBP1	0.93	0.0072744
XLOC_011327	XLOC_049591	LINC00987	IGFBP1	0.93	0.0072744
XLOC_011327	XLOC_021242	PZP	CREBBP	0.977	0.00080834
XLOC_011327	XLOC_021242	AC010175.1	CREBBP	0.977	0.00080834
XLOC_011327	XLOC_021242	LINC00987	CREBBP	0.977	0.00080834
XLOC_011327	XLOC_024003	PZP	RASD1	0.98	0.00062231
XLOC_011327	XLOC_024003	AC010175.1	RASD1	0.98	0.00062231
XLOC_011327	XLOC_024003	LINC00987	RASD1	0.98	0.00062231
XLOC_011327	XLOC_032233	PZP	IL1B	0.982	0.00050073
XLOC_011327	XLOC_032233	AC010175.1	IL1B	0.982	0.00050073
XLOC_011327	XLOC_032233	LINC00987	IL1B	0.982	0.00050073
XLOC_011327	XLOC_017505	PZP	AC244226.1	0.989	0.00018096
XLOC_011327	XLOC_017505	AC010175.1	AC244226.1	0.989	0.00018096
XLOC_011327	XLOC_017505	LINC00987	AC244226.1	0.989	0.00018096
XLOC_011327	XLOC_017525	PZP	IGHV1-18	0.983	0.00044713
XLOC_011327	XLOC_017525	AC010175.1	IGHV1-18	0.983	0.00044713
XLOC_011327	XLOC_017525	LINC00987	IGHV1-18	0.983	0.00044713
XLOC_011327	XLOC_013545	PZP	LUM	0.944	0.0045726
XLOC_011327	XLOC_013545	AC010175.1	LUM	0.944	0.0045726
XLOC_011327	XLOC_013545	LINC00987	LUM	0.944	0.0045726
XLOC_011327	XLOC_022910	PZP	CCL8	0.968	0.0015396
XLOC_011327	XLOC_022910	AC010175.1	CCL8	0.968	0.0015396
XLOC_011327	XLOC_022910	LINC00987	CCL8	0.968	0.0015396
XLOC_011327	XLOC_049520	PZP	EPDR1,GPR141,NME8	0.962	0.00215
XLOC_011327	XLOC_049520	AC010175.1	EPDR1,GPR141,NME8	0.962	0.00215
XLOC_011327	XLOC_049520	LINC00987	EPDR1,GPR141,NME8	0.962	0.00215
XLOC_011327	XLOC_058708	PZP	APOO	0.991	0.00011271
XLOC_011327	XLOC_058708	AC010175.1	APOO	0.991	0.00011271
XLOC_011327	XLOC_058708	LINC00987	APOO	0.991	0.00011271
XLOC_011327	XLOC_030312	PZP	TMEM37	0.975	0.00095632
XLOC_011327	XLOC_030312	AC010175.1	TMEM37	0.975	0.00095632
XLOC_011327	XLOC_030312	LINC00987	TMEM37	0.975	0.00095632
XLOC_011327	XLOC_050209	PZP	WNT16	0.992	9.487e-05
XLOC_011327	XLOC_050209	AC010175.1	WNT16	0.992	9.487e-05
XLOC_011327	XLOC_050209	LINC00987	WNT16	0.992	9.487e-05
XLOC_011327	XLOC_058809	PZP	MAOB	0.969	0.0014085
XLOC_011327	XLOC_058809	AC010175.1	MAOB	0.969	0.0014085
XLOC_011327	XLOC_058809	LINC00987	MAOB	0.969	0.0014085
XLOC_011327	XLOC_033047	PZP	COL4A4	0.99	0.00014697
XLOC_011327	XLOC_033047	AC010175.1	COL4A4	0.99	0.00014697
XLOC_011327	XLOC_033047	LINC00987	COL4A4	0.99	0.00014697
XLOC_011327	XLOC_046542	PZP	HLA-DQA1	0.943	0.0048193
XLOC_011327	XLOC_046542	AC010175.1	HLA-DQA1	0.943	0.0048193
XLOC_011327	XLOC_046542	LINC00987	HLA-DQA1	0.943	0.0048193
XLOC_011327	XLOC_043881	PZP	SNCAIP	0.997	1.1257e-05
XLOC_011327	XLOC_043881	AC010175.1	SNCAIP	0.997	1.1257e-05
XLOC_011327	XLOC_043881	LINC00987	SNCAIP	0.997	1.1257e-05
XLOC_011327	XLOC_036983	PZP	SCUBE1	0.986	0.0003043
XLOC_011327	XLOC_036983	AC010175.1	SCUBE1	0.986	0.0003043
XLOC_011327	XLOC_036983	LINC00987	SCUBE1	0.986	0.0003043
XLOC_011327	XLOC_049372	PZP	ITGB8	0.996	2.0043e-05
XLOC_011327	XLOC_049372	AC010175.1	ITGB8	0.996	2.0043e-05
XLOC_011327	XLOC_049372	LINC00987	ITGB8	0.996	2.0043e-05
XLOC_011327	XLOC_025339	PZP	APCDD1	0.946	0.0042199
XLOC_011327	XLOC_025339	AC010175.1	APCDD1	0.946	0.0042199
XLOC_011327	XLOC_025339	LINC00987	APCDD1	0.946	0.0042199
XLOC_011327	XLOC_048662	PZP	MAP3K5	0.98	0.00059792
XLOC_011327	XLOC_048662	AC010175.1	MAP3K5	0.98	0.00059792
XLOC_011327	XLOC_048662	LINC00987	MAP3K5	0.98	0.00059792
XLOC_011327	XLOC_031991	PZP	IGKV1-12	0.983	0.00044713
XLOC_011327	XLOC_031991	AC010175.1	IGKV1-12	0.983	0.00044713
XLOC_011327	XLOC_031991	LINC00987	IGKV1-12	0.983	0.00044713
XLOC_011327	XLOC_029389	PZP	GREB1	0.994	5.0416e-05
XLOC_011327	XLOC_029389	AC010175.1	GREB1	0.994	5.0416e-05
XLOC_011327	XLOC_029389	LINC00987	GREB1	0.994	5.0416e-05
XLOC_011327	XLOC_027788	PZP	SSC5D	0.958	0.0026314
XLOC_011327	XLOC_027788	AC010175.1	SSC5D	0.958	0.0026314
XLOC_011327	XLOC_027788	LINC00987	SSC5D	0.958	0.0026314
XLOC_011327	XLOC_017501	PZP	IGHV1-2	0.98	0.0005762
XLOC_011327	XLOC_017501	AC010175.1	IGHV1-2	0.98	0.0005762
XLOC_011327	XLOC_017501	LINC00987	IGHV1-2	0.98	0.0005762
XLOC_011327	XLOC_041413	PZP	RXFP1	0.992	8.456e-05
XLOC_011327	XLOC_041413	AC010175.1	RXFP1	0.992	8.456e-05
XLOC_011327	XLOC_041413	LINC00987	RXFP1	0.992	8.456e-05
XLOC_011327	XLOC_023801	PZP	ALOX15	0.994	5.4672e-05
XLOC_011327	XLOC_023801	AC010175.1	ALOX15	0.994	5.4672e-05
XLOC_011327	XLOC_023801	LINC00987	ALOX15	0.994	5.4672e-05
XLOC_011327	XLOC_041666	PZP	-	0.987	0.00024527
XLOC_011327	XLOC_041666	AC010175.1	-	0.987	0.00024527
XLOC_011327	XLOC_041666	LINC00987	-	0.987	0.00024527
XLOC_011327	XLOC_049817	PZP	GALNT17	0.975	0.00096512
XLOC_011327	XLOC_049817	AC010175.1	GALNT17	0.975	0.00096512
XLOC_011327	XLOC_049817	LINC00987	GALNT17	0.975	0.00096512
XLOC_011327	XLOC_013099	PZP	WNT10B	0.978	0.0006914
XLOC_011327	XLOC_013099	AC010175.1	WNT10B	0.978	0.0006914
XLOC_011327	XLOC_013099	LINC00987	WNT10B	0.978	0.0006914
XLOC_011327	XLOC_028964	PZP	NKG7	0.958	0.002602
XLOC_011327	XLOC_028964	AC010175.1	NKG7	0.958	0.002602
XLOC_011327	XLOC_028964	LINC00987	NKG7	0.958	0.002602
XLOC_011327	XLOC_032342	PZP	TUBA3E	0.993	7.596e-05
XLOC_011327	XLOC_032342	AC010175.1	TUBA3E	0.993	7.596e-05
XLOC_011327	XLOC_032342	LINC00987	TUBA3E	0.993	7.596e-05
XLOC_011327	XLOC_029949	PZP	GNLY	0.961	0.0022708
XLOC_011327	XLOC_029949	AC010175.1	GNLY	0.961	0.0022708
XLOC_011327	XLOC_029949	LINC00987	GNLY	0.961	0.0022708
XLOC_011327	XLOC_051345	PZP	SEMA3A	0.993	6.9578e-05
XLOC_011327	XLOC_051345	AC010175.1	SEMA3A	0.993	6.9578e-05
XLOC_011327	XLOC_051345	LINC00987	SEMA3A	0.993	6.9578e-05
XLOC_011327	XLOC_026374	PZP	ZNF516	0.986	0.00030308
XLOC_011327	XLOC_026374	AC010175.1	ZNF516	0.986	0.00030308
XLOC_011327	XLOC_026374	LINC00987	ZNF516	0.986	0.00030308
XLOC_011327	XLOC_013236	PZP	TESPA1	0.935	0.0062932
XLOC_011327	XLOC_013236	AC010175.1	TESPA1	0.935	0.0062932
XLOC_011327	XLOC_013236	LINC00987	TESPA1	0.935	0.0062932
XLOC_011327	XLOC_058499	PZP	ATP2B3	0.97	0.0013083
XLOC_011327	XLOC_058499	AC010175.1	ATP2B3	0.97	0.0013083
XLOC_011327	XLOC_058499	LINC00987	ATP2B3	0.97	0.0013083
XLOC_011327	XLOC_042625	PZP	FGG	0.988	0.00021875
XLOC_011327	XLOC_042625	AC010175.1	FGG	0.988	0.00021875
XLOC_011327	XLOC_042625	LINC00987	FGG	0.988	0.00021875
XLOC_011327	XLOC_017528	PZP	IGHV3-21	0.991	0.00013299
XLOC_011327	XLOC_017528	AC010175.1	IGHV3-21	0.991	0.00013299
XLOC_011327	XLOC_017528	LINC00987	IGHV3-21	0.991	0.00013299
XLOC_011327	XLOC_051911	PZP	CRYGN	0.993	6.9033e-05
XLOC_011327	XLOC_051911	AC010175.1	CRYGN	0.993	6.9033e-05
XLOC_011327	XLOC_051911	LINC00987	CRYGN	0.993	6.9033e-05
XLOC_011327	XLOC_013343	PZP	PPM1H	0.936	0.0059684
XLOC_011327	XLOC_013343	AC010175.1	PPM1H	0.936	0.0059684
XLOC_011327	XLOC_013343	LINC00987	PPM1H	0.936	0.0059684
XLOC_011327	XLOC_032538	PZP	ACVR1C	0.988	0.0001985
XLOC_011327	XLOC_032538	AC010175.1	ACVR1C	0.988	0.0001985
XLOC_011327	XLOC_032538	LINC00987	ACVR1C	0.988	0.0001985
XLOC_011327	XLOC_030672	PZP	HOXD10,HOXD11,HOXD9	0.99	0.00013555
XLOC_011327	XLOC_030672	AC010175.1	HOXD10,HOXD11,HOXD9	0.99	0.00013555
XLOC_011327	XLOC_030672	LINC00987	HOXD10,HOXD11,HOXD9	0.99	0.00013555
XLOC_011327	XLOC_039593	PZP	RBP1	0.959	0.0024793
XLOC_011327	XLOC_039593	AC010175.1	RBP1	0.959	0.0024793
XLOC_011327	XLOC_039593	LINC00987	RBP1	0.959	0.0024793
XLOC_011327	XLOC_054312	PZP	TNFRSF11B	0.971	0.0012442
XLOC_011327	XLOC_054312	AC010175.1	TNFRSF11B	0.971	0.0012442
XLOC_011327	XLOC_054312	LINC00987	TNFRSF11B	0.971	0.0012442
XLOC_011327	XLOC_058672	PZP	RAI2	0.946	0.0043459
XLOC_011327	XLOC_058672	AC010175.1	RAI2	0.946	0.0043459
XLOC_011327	XLOC_058672	LINC00987	RAI2	0.946	0.0043459
XLOC_011327	XLOC_017317	PZP	PRIMA1	0.994	4.7865e-05
XLOC_011327	XLOC_017317	AC010175.1	PRIMA1	0.994	4.7865e-05
XLOC_011327	XLOC_017317	LINC00987	PRIMA1	0.994	4.7865e-05
XLOC_011327	XLOC_042236	PZP	GPRIN3	0.991	0.00011286
XLOC_011327	XLOC_042236	AC010175.1	GPRIN3	0.991	0.00011286
XLOC_011327	XLOC_042236	LINC00987	GPRIN3	0.991	0.00011286
XLOC_011327	XLOC_022673	PZP	RNF112	0.992	9.9041e-05
XLOC_011327	XLOC_022673	AC010175.1	RNF112	0.992	9.9041e-05
XLOC_011327	XLOC_022673	LINC00987	RNF112	0.992	9.9041e-05
XLOC_011327	XLOC_056299	PZP	PRUNE2	0.961	0.0022238
XLOC_011327	XLOC_056299	AC010175.1	PRUNE2	0.961	0.0022238
XLOC_011327	XLOC_056299	LINC00987	PRUNE2	0.961	0.0022238
XLOC_011327	XLOC_049585	PZP	ADCY1	0.991	0.00011833
XLOC_011327	XLOC_049585	AC010175.1	ADCY1	0.991	0.00011833
XLOC_011327	XLOC_049585	LINC00987	ADCY1	0.991	0.00011833
XLOC_011327	XLOC_036992	PZP	KIAA1644	0.987	0.0002351
XLOC_011327	XLOC_036992	AC010175.1	KIAA1644	0.987	0.0002351
XLOC_011327	XLOC_036992	LINC00987	KIAA1644	0.987	0.0002351
XLOC_011327	XLOC_023402	PZP	AC113554.2,ACE,ACE3P	0.949	0.0038237
XLOC_011327	XLOC_023402	AC010175.1	AC113554.2,ACE,ACE3P	0.949	0.0038237
XLOC_011327	XLOC_023402	LINC00987	AC113554.2,ACE,ACE3P	0.949	0.0038237
XLOC_011327	XLOC_056347	PZP	GAS1	0.955	0.0030271
XLOC_011327	XLOC_056347	AC010175.1	GAS1	0.955	0.0030271
XLOC_011327	XLOC_056347	LINC00987	GAS1	0.955	0.0030271
XLOC_011327	XLOC_059210	PZP	NAP1L3	0.971	0.0012421
XLOC_011327	XLOC_059210	AC010175.1	NAP1L3	0.971	0.0012421
XLOC_011327	XLOC_059210	LINC00987	NAP1L3	0.971	0.0012421
XLOC_011327	XLOC_056281	PZP	ALDH1A1	0.967	0.0016331
XLOC_011327	XLOC_056281	AC010175.1	ALDH1A1	0.967	0.0016331
XLOC_011327	XLOC_056281	LINC00987	ALDH1A1	0.967	0.0016331
XLOC_011327	XLOC_030101	PZP	ZAP70	0.962	0.0021632
XLOC_011327	XLOC_030101	AC010175.1	ZAP70	0.962	0.0021632
XLOC_011327	XLOC_030101	LINC00987	ZAP70	0.962	0.0021632
XLOC_011327	XLOC_029950	PZP	ATOH8	0.981	0.00054499
XLOC_011327	XLOC_029950	AC010175.1	ATOH8	0.981	0.00054499
XLOC_011327	XLOC_029950	LINC00987	ATOH8	0.981	0.00054499
XLOC_011327	XLOC_023264	PZP	CACNA1G	0.994	4.9783e-05
XLOC_011327	XLOC_023264	AC010175.1	CACNA1G	0.994	4.9783e-05
XLOC_011327	XLOC_023264	LINC00987	CACNA1G	0.994	4.9783e-05
XLOC_011327	XLOC_039279	PZP	ABI3BP	0.985	0.00031863
XLOC_011327	XLOC_039279	AC010175.1	ABI3BP	0.985	0.00031863
XLOC_011327	XLOC_039279	LINC00987	ABI3BP	0.985	0.00031863
XLOC_011327	XLOC_030806	PZP	PLCL1	0.959	0.0024501
XLOC_011327	XLOC_030806	AC010175.1	PLCL1	0.959	0.0024501
XLOC_011327	XLOC_030806	LINC00987	PLCL1	0.959	0.0024501
XLOC_011327	XLOC_048326	PZP	SNAP91	0.994	5.0519e-05
XLOC_011327	XLOC_048326	AC010175.1	SNAP91	0.994	5.0519e-05
XLOC_011327	XLOC_048326	LINC00987	SNAP91	0.994	5.0519e-05
XLOC_011327	XLOC_012924	PZP	TMTC1	0.962	0.0021605
XLOC_011327	XLOC_012924	AC010175.1	TMTC1	0.962	0.0021605
XLOC_011327	XLOC_012924	LINC00987	TMTC1	0.962	0.0021605
XLOC_011327	XLOC_045795	PZP	F12	0.992	9.0893e-05
XLOC_011327	XLOC_045795	AC010175.1	F12	0.992	9.0893e-05
XLOC_011327	XLOC_045795	LINC00987	F12	0.992	9.0893e-05
XLOC_011327	XLOC_051450	PZP	CYP3A5	0.978	0.00074712
XLOC_011327	XLOC_051450	AC010175.1	CYP3A5	0.978	0.00074712
XLOC_011327	XLOC_051450	LINC00987	CYP3A5	0.978	0.00074712
XLOC_011327	XLOC_018140	PZP	MAP1A	0.953	0.0032243
XLOC_011327	XLOC_018140	AC010175.1	MAP1A	0.953	0.0032243
XLOC_011327	XLOC_018140	LINC00987	MAP1A	0.953	0.0032243
XLOC_011327	XLOC_042535	PZP	-	0.991	0.00013204
XLOC_011327	XLOC_042535	AC010175.1	-	0.991	0.00013204
XLOC_011327	XLOC_042535	LINC00987	-	0.991	0.00013204
XLOC_011327	XLOC_034185	PZP	CPXM1	0.972	0.0011931
XLOC_011327	XLOC_034185	AC010175.1	CPXM1	0.972	0.0011931
XLOC_011327	XLOC_034185	LINC00987	CPXM1	0.972	0.0011931
XLOC_011412	XLOC_025339	MGST1	APCDD1	0.987	0.00026245
XLOC_011412	XLOC_015124	MGST1	CAB39L	0.945	0.0045059
XLOC_011412	XLOC_023402	MGST1	AC113554.2,ACE,ACE3P	0.967	0.0016118
XLOC_011412	XLOC_032342	MGST1	TUBA3E	0.973	0.0011021
XLOC_011412	XLOC_041652	MGST1	ZFYVE28	0.938	0.0055863
XLOC_011412	XLOC_017525	MGST1	IGHV1-18	0.961	0.0022443
XLOC_011412	XLOC_022673	MGST1	RNF112	0.932	0.0067005
XLOC_011412	XLOC_012508	MGST1	TMEM132C	0.957	0.0026767
XLOC_011412	XLOC_058809	MGST1	MAOB	0.991	0.00012235
XLOC_011412	XLOC_028964	MGST1	NKG7	0.974	0.00098219
XLOC_011412	XLOC_041282	MGST1	IL15	0.985	0.00034187
XLOC_011412	XLOC_032538	MGST1	ACVR1C	0.971	0.0012219
XLOC_011412	XLOC_027600	MGST1	SIGLEC7	0.949	0.0038959
XLOC_011412	XLOC_036992	MGST1	KIAA1644	0.972	0.0011354
XLOC_011412	XLOC_058499	MGST1	ATP2B3	0.963	0.001984
XLOC_011412	XLOC_040644	MGST1	UCHL1	0.968	0.0015129
XLOC_011412	XLOC_013119	MGST1	FAIM2	0.935	0.0062045
XLOC_011412	XLOC_059367	MGST1	KLHL13	0.971	0.0012122
XLOC_011412	XLOC_012314	MGST1	DTX1	0.956	0.0028479
XLOC_011412	XLOC_046542	MGST1	HLA-DQA1	0.962	0.002153
XLOC_011412	XLOC_051450	MGST1	CYP3A5	0.978	0.00069117
XLOC_011412	XLOC_030672	MGST1	HOXD10,HOXD11,HOXD9	0.97	0.0013348
XLOC_011412	XLOC_049585	MGST1	ADCY1	0.974	0.00096739
XLOC_011412	XLOC_032233	MGST1	IL1B	0.984	0.00038114
XLOC_011412	XLOC_018140	MGST1	MAP1A	0.971	0.0012351
XLOC_011412	XLOC_056347	MGST1	GAS1	0.991	0.00012362
XLOC_011412	XLOC_015723	MGST1	TRAC,TRAJ20,TRAJ30,TRAJ38,TRAJ39,TRAJ4,TRAJ44,TRAJ45,TRAJ53	0.951	0.0035917
XLOC_011412	XLOC_051345	MGST1	SEMA3A	0.941	0.005102
XLOC_011412	XLOC_017505	MGST1	AC244226.1	0.97	0.0013413
XLOC_011412	XLOC_049817	MGST1	GALNT17	0.971	0.0012426
XLOC_011412	XLOC_045795	MGST1	F12	0.974	0.0010313
XLOC_011412	XLOC_031943	MGST1	ST3GAL5	0.999	1.0905e-06
XLOC_011412	XLOC_041413	MGST1	RXFP1	0.978	0.00069828
XLOC_011412	XLOC_050094	MGST1	COL26A1	0.965	0.0017682
XLOC_011412	XLOC_048662	MGST1	MAP3K5	0.994	6.0722e-05
XLOC_011412	XLOC_042625	MGST1	FGG	0.979	0.00065566
XLOC_011412	XLOC_031984	MGST1	IGKV1-5	0.971	0.0012138
XLOC_011412	XLOC_042535	MGST1	-	0.972	0.001124
XLOC_011412	XLOC_032019	MGST1	IGKV1-39	0.976	0.00087922
XLOC_011412	XLOC_024366	MGST1	IKZF3	0.975	0.00093646
XLOC_011412	XLOC_011741	MGST1	IGFBP6	0.969	0.0014216
XLOC_011412	XLOC_039279	MGST1	ABI3BP	0.989	0.00019534
XLOC_011412	XLOC_029950	MGST1	ATOH8	0.975	0.00090556
XLOC_011412	XLOC_030312	MGST1	TMEM37	0.981	0.00055408
XLOC_011412	XLOC_056791	MGST1	SARDH	0.958	0.002646
XLOC_011412	XLOC_021185	MGST1	ABCA3	0.961	0.0022178
XLOC_011412	XLOC_053915	MGST1	CYP7B1	0.949	0.0038081
XLOC_011412	XLOC_033047	MGST1	COL4A4	0.984	0.00039212
XLOC_011412	XLOC_029389	MGST1	GREB1	0.971	0.0012885
XLOC_011412	XLOC_039081	MGST1	WNT5A	0.936	0.0059638
XLOC_011412	XLOC_054312	MGST1	TNFRSF11B	0.998	4.9037e-06
XLOC_011412	XLOC_048362	MGST1	CNR1	0.969	0.0013936
XLOC_011412	XLOC_020710	MGST1	NLRC5	0.936	0.0060821
XLOC_011412	XLOC_024003	MGST1	RASD1	0.944	0.0046924
XLOC_011412	XLOC_023264	MGST1	CACNA1G	0.971	0.0012856
XLOC_011412	XLOC_058672	MGST1	RAI2	0.965	0.0018146
XLOC_011412	XLOC_017528	MGST1	IGHV3-21	0.972	0.0011286
XLOC_011412	XLOC_056299	MGST1	PRUNE2	0.989	0.00016527
XLOC_011412	XLOC_045453	MGST1	SPOCK1	0.986	0.00028036
XLOC_011412	XLOC_012477	MGST1	TMEM132B	0.926	0.0080162
XLOC_011412	XLOC_031991	MGST1	IGKV1-12	0.961	0.0022443
XLOC_011412	XLOC_022910	MGST1	CCL8	0.971	0.0012752
XLOC_011412	XLOC_030101	MGST1	ZAP70	0.952	0.0034606
XLOC_011412	XLOC_029949	MGST1	GNLY	0.989	0.00019457
XLOC_011412	XLOC_043290	MGST1	NPR3	0.992	9.4977e-05
XLOC_011412	XLOC_042236	MGST1	GPRIN3	0.983	0.00043977
XLOC_011412	XLOC_053632	MGST1	SCARA5	0.98	0.0005979
XLOC_011412	XLOC_056281	MGST1	ALDH1A1	0.974	0.00097494
XLOC_011412	XLOC_049372	MGST1	ITGB8	0.957	0.0027966
XLOC_011412	XLOC_013099	MGST1	WNT10B	0.971	0.0012788
XLOC_011412	XLOC_017317	MGST1	PRIMA1	0.974	0.00099771
XLOC_011412	XLOC_036983	MGST1	SCUBE1	0.966	0.0017037
XLOC_011412	XLOC_049520	MGST1	EPDR1,GPR141,NME8	0.982	0.0004963
XLOC_011412	XLOC_016761	MGST1	GZMB	0.973	0.0010473
XLOC_011412	XLOC_039593	MGST1	RBP1	0.997	1.6306e-05
XLOC_011412	XLOC_030976	MGST1	IGFBP2	0.995	4.121e-05
XLOC_011412	XLOC_032121	MGST1	LONRF2	0.961	0.0022183
XLOC_011412	XLOC_050209	MGST1	WNT16	0.968	0.0015561
XLOC_011412	XLOC_027324	MGST1	SPTBN4	0.948	0.0039342
XLOC_011412	XLOC_013236	MGST1	TESPA1	0.95	0.0037186
XLOC_011412	XLOC_040383	MGST1	ADRA2C	0.952	0.0033611
XLOC_011412	XLOC_013545	MGST1	LUM	0.923	0.008759
XLOC_011412	XLOC_031197	MGST1	RAMP1	0.957	0.0027736
XLOC_011412	XLOC_049591	MGST1	IGFBP1	0.932	0.0068551
XLOC_011412	XLOC_055730	MGST1	PAEP	0.972	0.0011978
XLOC_011412	XLOC_019667	MGST1	PLIN1	0.98	0.00056881
XLOC_011412	XLOC_048326	MGST1	SNAP91	0.951	0.0035836
XLOC_011412	XLOC_027788	MGST1	SSC5D	0.949	0.0038879
XLOC_011412	XLOC_031211	MGST1	TWIST2	0.989	0.0001908
XLOC_011412	XLOC_017946	MGST1	APBA2	0.973	0.0010785
XLOC_011412	XLOC_049257	MGST1	SDK1	0.975	0.00089381
XLOC_011412	XLOC_030806	MGST1	PLCL1	0.956	0.0029067
XLOC_011412	XLOC_051911	MGST1	CRYGN	0.975	0.00089835
XLOC_011412	XLOC_043881	MGST1	SNCAIP	0.973	0.0010858
XLOC_011412	XLOC_058708	MGST1	APOO	0.975	0.00089344
XLOC_011412	XLOC_023801	MGST1	ALOX15	0.985	0.00035455
XLOC_011412	XLOC_034185	MGST1	CPXM1	0.981	0.00055223
XLOC_011412	XLOC_026374	MGST1	ZNF516	0.991	0.00012707
XLOC_011412	XLOC_054202	MGST1	RGS22	0.955	0.002956
XLOC_011412	XLOC_041666	MGST1	-	0.96	0.0023825
XLOC_011412	XLOC_059210	MGST1	NAP1L3	0.965	0.0018537
XLOC_011412	XLOC_058872	MGST1	SLC38A5	0.978	0.00070659
XLOC_011412	XLOC_012924	MGST1	TMTC1	0.961	0.0022628
XLOC_015033	XLOC_029950	LINC00598	ATOH8	0.953	0.0032014
XLOC_015033	XLOC_029950	FOXO1	ATOH8	0.953	0.0032014
XLOC_015033	XLOC_049817	LINC00598	GALNT17	0.976	0.00087729
XLOC_015033	XLOC_049817	FOXO1	GALNT17	0.976	0.00087729
XLOC_015033	XLOC_033047	LINC00598	COL4A4	0.934	0.0063398
XLOC_015033	XLOC_033047	FOXO1	COL4A4	0.934	0.0063398
XLOC_015033	XLOC_032342	LINC00598	TUBA3E	0.936	0.0059949
XLOC_015033	XLOC_032342	FOXO1	TUBA3E	0.936	0.0059949
XLOC_015033	XLOC_017317	LINC00598	PRIMA1	0.938	0.0056703
XLOC_015033	XLOC_017317	FOXO1	PRIMA1	0.938	0.0056703
XLOC_015033	XLOC_041282	LINC00598	IL15	0.954	0.003158
XLOC_015033	XLOC_041282	FOXO1	IL15	0.954	0.003158
XLOC_015033	XLOC_043290	LINC00598	NPR3	0.927	0.0078385
XLOC_015033	XLOC_043290	FOXO1	NPR3	0.927	0.0078385
XLOC_015033	XLOC_031984	LINC00598	IGKV1-5	0.94	0.0052237
XLOC_015033	XLOC_031984	FOXO1	IGKV1-5	0.94	0.0052237
XLOC_015033	XLOC_050094	LINC00598	COL26A1	0.963	0.0019829
XLOC_015033	XLOC_050094	FOXO1	COL26A1	0.963	0.0019829
XLOC_015033	XLOC_058499	LINC00598	ATP2B3	0.937	0.0057976
XLOC_015033	XLOC_058499	FOXO1	ATP2B3	0.937	0.0057976
XLOC_015033	XLOC_041652	LINC00598	ZFYVE28	0.93	0.0072703
XLOC_015033	XLOC_041652	FOXO1	ZFYVE28	0.93	0.0072703
XLOC_015033	XLOC_032538	LINC00598	ACVR1C	0.947	0.0041117
XLOC_015033	XLOC_032538	FOXO1	ACVR1C	0.947	0.0041117
XLOC_015033	XLOC_042236	LINC00598	GPRIN3	0.945	0.0045279
XLOC_015033	XLOC_042236	FOXO1	GPRIN3	0.945	0.0045279
XLOC_015033	XLOC_058708	LINC00598	APOO	0.935	0.0062289
XLOC_015033	XLOC_058708	FOXO1	APOO	0.935	0.0062289
XLOC_015033	XLOC_016761	LINC00598	GZMB	0.958	0.0026549
XLOC_015033	XLOC_016761	FOXO1	GZMB	0.958	0.0026549
XLOC_015033	XLOC_054202	LINC00598	RGS22	0.946	0.004342
XLOC_015033	XLOC_054202	FOXO1	RGS22	0.946	0.004342
XLOC_015033	XLOC_032121	LINC00598	LONRF2	0.958	0.0026138
XLOC_015033	XLOC_032121	FOXO1	LONRF2	0.958	0.0026138
XLOC_015033	XLOC_058672	LINC00598	RAI2	0.961	0.0022661
XLOC_015033	XLOC_058672	FOXO1	RAI2	0.961	0.0022661
XLOC_015033	XLOC_017525	LINC00598	IGHV1-18	0.944	0.004682
XLOC_015033	XLOC_017525	FOXO1	IGHV1-18	0.944	0.004682
XLOC_015033	XLOC_030976	LINC00598	IGFBP2	0.924	0.0085491
XLOC_015033	XLOC_030976	FOXO1	IGFBP2	0.924	0.0085491
XLOC_015033	XLOC_030672	LINC00598	HOXD10,HOXD11,HOXD9	0.944	0.0045664
XLOC_015033	XLOC_030672	FOXO1	HOXD10,HOXD11,HOXD9	0.944	0.0045664
XLOC_015033	XLOC_031211	LINC00598	TWIST2	0.976	0.00084331
XLOC_015033	XLOC_031211	FOXO1	TWIST2	0.976	0.00084331
XLOC_015033	XLOC_029389	LINC00598	GREB1	0.928	0.0075223
XLOC_015033	XLOC_029389	FOXO1	GREB1	0.928	0.0075223
XLOC_015033	XLOC_053915	LINC00598	CYP7B1	0.988	0.00021359
XLOC_015033	XLOC_053915	FOXO1	CYP7B1	0.988	0.00021359
XLOC_015033	XLOC_051450	LINC00598	CYP3A5	0.965	0.0017663
XLOC_015033	XLOC_051450	FOXO1	CYP3A5	0.965	0.0017663
XLOC_015033	XLOC_056791	LINC00598	SARDH	0.924	0.0084434
XLOC_015033	XLOC_056791	FOXO1	SARDH	0.924	0.0084434
XLOC_015033	XLOC_049257	LINC00598	SDK1	0.98	0.00058813
XLOC_015033	XLOC_049257	FOXO1	SDK1	0.98	0.00058813
XLOC_015033	XLOC_023801	LINC00598	ALOX15	0.933	0.0065068
XLOC_015033	XLOC_023801	FOXO1	ALOX15	0.933	0.0065068
XLOC_015033	XLOC_058872	LINC00598	SLC38A5	0.929	0.0072907
XLOC_015033	XLOC_058872	FOXO1	SLC38A5	0.929	0.0072907
XLOC_015033	XLOC_041413	LINC00598	RXFP1	0.941	0.0051702
XLOC_015033	XLOC_041413	FOXO1	RXFP1	0.941	0.0051702
XLOC_015033	XLOC_017528	LINC00598	IGHV3-21	0.94	0.0053414
XLOC_015033	XLOC_017528	FOXO1	IGHV3-21	0.94	0.0053414
XLOC_015033	XLOC_019667	LINC00598	PLIN1	0.942	0.0049221
XLOC_015033	XLOC_019667	FOXO1	PLIN1	0.942	0.0049221
XLOC_015033	XLOC_036992	LINC00598	KIAA1644	0.951	0.0035133
XLOC_015033	XLOC_036992	FOXO1	KIAA1644	0.951	0.0035133
XLOC_015033	XLOC_017505	LINC00598	AC244226.1	0.941	0.0050842
XLOC_015033	XLOC_017505	FOXO1	AC244226.1	0.941	0.0050842
XLOC_015033	XLOC_031943	LINC00598	ST3GAL5	0.948	0.0039766
XLOC_015033	XLOC_031943	FOXO1	ST3GAL5	0.948	0.0039766
XLOC_015033	XLOC_031991	LINC00598	IGKV1-12	0.944	0.004682
XLOC_015033	XLOC_031991	FOXO1	IGKV1-12	0.944	0.004682
XLOC_015033	XLOC_025339	LINC00598	APCDD1	0.955	0.0029345
XLOC_015033	XLOC_025339	FOXO1	APCDD1	0.955	0.0029345
XLOC_015033	XLOC_027788	LINC00598	SSC5D	0.97	0.0013168
XLOC_015033	XLOC_027788	FOXO1	SSC5D	0.97	0.0013168
XLOC_015033	XLOC_030312	LINC00598	TMEM37	0.948	0.0039236
XLOC_015033	XLOC_030312	FOXO1	TMEM37	0.948	0.0039236
XLOC_015033	XLOC_024366	LINC00598	IKZF3	0.947	0.0041172
XLOC_015033	XLOC_024366	FOXO1	IKZF3	0.947	0.0041172
XLOC_015033	XLOC_050209	LINC00598	WNT16	0.936	0.005937
XLOC_015033	XLOC_050209	FOXO1	WNT16	0.936	0.005937
XLOC_015033	XLOC_031197	LINC00598	RAMP1	0.992	9.9007e-05
XLOC_015033	XLOC_031197	FOXO1	RAMP1	0.992	9.9007e-05
XLOC_015033	XLOC_059367	LINC00598	KLHL13	0.97	0.0013349
XLOC_015033	XLOC_059367	FOXO1	KLHL13	0.97	0.0013349
XLOC_015033	XLOC_015124	LINC00598	CAB39L	0.932	0.0068357
XLOC_015033	XLOC_015124	FOXO1	CAB39L	0.932	0.0068357
XLOC_015033	XLOC_045795	LINC00598	F12	0.95	0.0037369
XLOC_015033	XLOC_045795	FOXO1	F12	0.95	0.0037369
XLOC_015033	XLOC_058809	LINC00598	MAOB	0.946	0.0043245
XLOC_015033	XLOC_058809	FOXO1	MAOB	0.946	0.0043245
XLOC_015033	XLOC_024003	LINC00598	RASD1	0.934	0.006335
XLOC_015033	XLOC_024003	FOXO1	RASD1	0.934	0.006335
XLOC_015033	XLOC_018140	LINC00598	MAP1A	0.991	0.00012855
XLOC_015033	XLOC_018140	FOXO1	MAP1A	0.991	0.00012855
XLOC_015033	XLOC_026374	LINC00598	ZNF516	0.94	0.0053766
XLOC_015033	XLOC_026374	FOXO1	ZNF516	0.94	0.0053766
XLOC_015033	XLOC_039081	LINC00598	WNT5A	0.943	0.0047629
XLOC_015033	XLOC_039081	FOXO1	WNT5A	0.943	0.0047629
XLOC_015033	XLOC_023264	LINC00598	CACNA1G	0.93	0.0071638
XLOC_015033	XLOC_023264	FOXO1	CACNA1G	0.93	0.0071638
XLOC_015033	XLOC_032233	LINC00598	IL1B	0.917	0.0099519
XLOC_015033	XLOC_032233	FOXO1	IL1B	0.917	0.0099519
XLOC_015033	XLOC_030806	LINC00598	PLCL1	0.937	0.0058146
XLOC_015033	XLOC_030806	FOXO1	PLCL1	0.937	0.0058146
XLOC_015033	XLOC_056347	LINC00598	GAS1	0.978	0.00070149
XLOC_015033	XLOC_056347	FOXO1	GAS1	0.978	0.00070149
XLOC_015033	XLOC_056281	LINC00598	ALDH1A1	0.919	0.0095786
XLOC_015033	XLOC_056281	FOXO1	ALDH1A1	0.919	0.0095786
XLOC_015033	XLOC_032019	LINC00598	IGKV1-39	0.937	0.0058839
XLOC_015033	XLOC_032019	FOXO1	IGKV1-39	0.937	0.0058839
XLOC_015033	XLOC_055730	LINC00598	PAEP	0.925	0.0081655
XLOC_015033	XLOC_055730	FOXO1	PAEP	0.925	0.0081655
XLOC_015033	XLOC_054312	LINC00598	TNFRSF11B	0.951	0.003536
XLOC_015033	XLOC_054312	FOXO1	TNFRSF11B	0.951	0.003536
XLOC_015033	XLOC_040644	LINC00598	UCHL1	0.957	0.0027378
XLOC_015033	XLOC_040644	FOXO1	UCHL1	0.957	0.0027378
XLOC_015033	XLOC_048326	LINC00598	SNAP91	0.921	0.0090515
XLOC_015033	XLOC_048326	FOXO1	SNAP91	0.921	0.0090515
XLOC_015033	XLOC_041666	LINC00598	-	0.939	0.0055356
XLOC_015033	XLOC_041666	FOXO1	-	0.939	0.0055356
XLOC_015033	XLOC_042535	LINC00598	-	0.94	0.0053484
XLOC_015033	XLOC_042535	FOXO1	-	0.94	0.0053484
XLOC_015033	XLOC_049585	LINC00598	ADCY1	0.942	0.0050241
XLOC_015033	XLOC_049585	FOXO1	ADCY1	0.942	0.0050241
XLOC_015033	XLOC_017946	LINC00598	APBA2	0.943	0.004744
XLOC_015033	XLOC_017946	FOXO1	APBA2	0.943	0.004744
XLOC_015033	XLOC_056299	LINC00598	PRUNE2	0.95	0.0036533
XLOC_015033	XLOC_056299	FOXO1	PRUNE2	0.95	0.0036533
XLOC_015033	XLOC_039593	LINC00598	RBP1	0.941	0.0050633
XLOC_015033	XLOC_039593	FOXO1	RBP1	0.941	0.0050633
XLOC_015033	XLOC_048662	LINC00598	MAP3K5	0.957	0.0027221
XLOC_015033	XLOC_048662	FOXO1	MAP3K5	0.957	0.0027221
XLOC_015033	XLOC_053632	LINC00598	SCARA5	0.935	0.0061129
XLOC_015033	XLOC_053632	FOXO1	SCARA5	0.935	0.0061129
XLOC_015033	XLOC_059210	LINC00598	NAP1L3	0.963	0.0019885
XLOC_015033	XLOC_059210	FOXO1	NAP1L3	0.963	0.0019885
XLOC_015033	XLOC_048362	LINC00598	CNR1	0.929	0.0074586
XLOC_015033	XLOC_048362	FOXO1	CNR1	0.929	0.0074586
XLOC_015033	XLOC_045453	LINC00598	SPOCK1	0.943	0.0047214
XLOC_015033	XLOC_045453	FOXO1	SPOCK1	0.943	0.0047214
XLOC_015033	XLOC_039279	LINC00598	ABI3BP	0.958	0.0026024
XLOC_015033	XLOC_039279	FOXO1	ABI3BP	0.958	0.0026024
XLOC_015033	XLOC_043881	LINC00598	SNCAIP	0.918	0.0097109
XLOC_015033	XLOC_043881	FOXO1	SNCAIP	0.918	0.0097109
XLOC_015184	XLOC_032121	LINC02339	LONRF2	0.981	0.00053715
XLOC_015184	XLOC_029950	LINC02339	ATOH8	0.992	9.7729e-05
XLOC_015184	XLOC_024366	LINC02339	IKZF3	0.995	3.1779e-05
XLOC_015184	XLOC_018140	LINC02339	MAP1A	0.956	0.0028231
XLOC_015184	XLOC_023402	LINC02339	AC113554.2,ACE,ACE3P	0.966	0.001701
XLOC_015184	XLOC_049817	LINC02339	GALNT17	0.976	0.00084938
XLOC_015184	XLOC_029389	LINC02339	GREB1	0.997	1.3361e-05
XLOC_015184	XLOC_031211	LINC02339	TWIST2	0.973	0.0010956
XLOC_015184	XLOC_039081	LINC02339	WNT5A	0.933	0.0066383
XLOC_015184	XLOC_027324	LINC02339	SPTBN4	0.986	0.00028626
XLOC_015184	XLOC_017946	LINC02339	APBA2	0.994	5.3911e-05
XLOC_015184	XLOC_049585	LINC02339	ADCY1	0.991	0.00011954
XLOC_015184	XLOC_045453	LINC02339	SPOCK1	0.994	5.9148e-05
XLOC_015184	XLOC_023264	LINC02339	CACNA1G	0.994	4.879e-05
XLOC_015184	XLOC_030312	LINC02339	TMEM37	0.973	0.0011097
XLOC_015184	XLOC_036369	LINC02339	MEI1	0.922	0.0087899
XLOC_015184	XLOC_030672	LINC02339	HOXD10,HOXD11,HOXD9	0.993	7.3855e-05
XLOC_015184	XLOC_016385	LINC02339	AL049839.2,SERPINA3,SERPINA4,SERPINA5	0.934	0.0063998
XLOC_015184	XLOC_050209	LINC02339	WNT16	0.991	0.00012344
XLOC_015184	XLOC_042625	LINC02339	FGG	0.999	2.556e-06
XLOC_015184	XLOC_058499	LINC02339	ATP2B3	0.973	0.0010781
XLOC_015184	XLOC_021242	LINC02339	CREBBP	0.947	0.0041626
XLOC_015184	XLOC_041282	LINC02339	IL15	0.988	0.00019853
XLOC_015184	XLOC_017505	LINC02339	AC244226.1	0.99	0.00015365
XLOC_015184	XLOC_043290	LINC02339	NPR3	0.984	0.00038049
XLOC_015184	XLOC_027600	LINC02339	SIGLEC7	0.976	0.00083648
XLOC_015184	XLOC_056299	LINC02339	PRUNE2	0.984	0.0004
XLOC_015184	XLOC_015723	LINC02339	TRAC,TRAJ20,TRAJ30,TRAJ38,TRAJ39,TRAJ4,TRAJ44,TRAJ45,TRAJ53	0.927	0.0077268
XLOC_015184	XLOC_056791	LINC02339	SARDH	0.991	0.00011164
XLOC_015184	XLOC_019667	LINC02339	PLIN1	0.996	2.1778e-05
XLOC_015184	XLOC_039279	LINC02339	ABI3BP	0.993	8.1273e-05
XLOC_015184	XLOC_045795	LINC02339	F12	0.992	9.4436e-05
XLOC_015184	XLOC_048662	LINC02339	MAP3K5	0.987	0.000271
XLOC_015184	XLOC_029949	LINC02339	GNLY	0.985	0.00035518
XLOC_015184	XLOC_041666	LINC02339	-	0.984	0.00040539
XLOC_015184	XLOC_049257	LINC02339	SDK1	0.979	0.0006398
XLOC_015184	XLOC_040644	LINC02339	UCHL1	0.986	0.00028001
XLOC_015184	XLOC_032019	LINC02339	IGKV1-39	0.996	2.9314e-05
XLOC_015184	XLOC_043881	LINC02339	SNCAIP	0.999	2.2162e-06
XLOC_015184	XLOC_025339	LINC02339	APCDD1	0.973	0.0010531
XLOC_015184	XLOC_048326	LINC02339	SNAP91	0.985	0.00035279
XLOC_015184	XLOC_042236	LINC02339	GPRIN3	0.995	4.2607e-05
XLOC_015184	XLOC_028964	LINC02339	NKG7	0.977	0.00076631
XLOC_015184	XLOC_058708	LINC02339	APOO	0.992	8.9382e-05
XLOC_015184	XLOC_053915	LINC02339	CYP7B1	0.924	0.0084684
XLOC_015184	XLOC_027788	LINC02339	SSC5D	0.963	0.0020598
XLOC_015184	XLOC_032233	LINC02339	IL1B	0.995	4.3856e-05
XLOC_015184	XLOC_051911	LINC02339	CRYGN	0.998	5.3306e-06
XLOC_015184	XLOC_054312	LINC02339	TNFRSF11B	0.983	0.00042362
XLOC_015184	XLOC_036983	LINC02339	SCUBE1	0.992	0.00010503
XLOC_015184	XLOC_048362	LINC02339	CNR1	0.995	4.4258e-05
XLOC_015184	XLOC_049372	LINC02339	ITGB8	0.994	6.1322e-05
XLOC_015184	XLOC_026374	LINC02339	ZNF516	0.997	1.012e-05
XLOC_015184	XLOC_041652	LINC02339	ZFYVE28	0.964	0.0018798
XLOC_015184	XLOC_017528	LINC02339	IGHV3-21	0.992	8.7499e-05
XLOC_015184	XLOC_030101	LINC02339	ZAP70	0.974	0.00097248
XLOC_015184	XLOC_033047	LINC02339	COL4A4	0.998	5.1042e-06
XLOC_015184	XLOC_031984	LINC02339	IGKV1-5	0.991	0.00011241
XLOC_015184	XLOC_050094	LINC02339	COL26A1	0.98	0.00058615
XLOC_015184	XLOC_058672	LINC02339	RAI2	0.952	0.0033912
XLOC_015184	XLOC_031943	LINC02339	ST3GAL5	0.98	0.00061329
XLOC_015184	XLOC_055730	LINC02339	PAEP	0.99	0.00013642
XLOC_015184	XLOC_059367	LINC02339	KLHL13	0.978	0.00073697
XLOC_015184	XLOC_040383	LINC02339	ADRA2C	0.991	0.00010849
XLOC_015184	XLOC_022910	LINC02339	CCL8	0.979	0.00063601
XLOC_015184	XLOC_046542	LINC02339	HLA-DQA1	0.949	0.003781
XLOC_015184	XLOC_058872	LINC02339	SLC38A5	0.982	0.00049794
XLOC_015184	XLOC_041413	LINC02339	RXFP1	0.998	7.4349e-06
XLOC_015184	XLOC_058809	LINC02339	MAOB	0.974	0.00098094
XLOC_015184	XLOC_056347	LINC02339	GAS1	0.969	0.0014096
XLOC_015184	XLOC_022673	LINC02339	RNF112	0.97	0.0013033
XLOC_015184	XLOC_017317	LINC02339	PRIMA1	0.997	1.5301e-05
XLOC_015184	XLOC_053632	LINC02339	SCARA5	0.996	2.9381e-05
XLOC_015184	XLOC_032342	LINC02339	TUBA3E	0.994	4.826e-05
XLOC_015184	XLOC_020710	LINC02339	NLRC5	0.923	0.0086068
XLOC_015184	XLOC_030806	LINC02339	PLCL1	0.954	0.0031816
XLOC_015184	XLOC_032538	LINC02339	ACVR1C	0.99	0.00014026
XLOC_015184	XLOC_031197	LINC02339	RAMP1	0.923	0.008592
XLOC_015184	XLOC_031991	LINC02339	IGKV1-12	0.981	0.00054024
XLOC_015184	XLOC_049520	LINC02339	EPDR1,GPR141,NME8	0.965	0.0018063
XLOC_015184	XLOC_021185	LINC02339	ABCA3	0.963	0.001979
XLOC_015184	XLOC_024003	LINC02339	RASD1	0.98	0.00059946
XLOC_015184	XLOC_023801	LINC02339	ALOX15	0.998	4.0399e-06
XLOC_015184	XLOC_016761	LINC02339	GZMB	0.992	0.00010731
XLOC_015184	XLOC_051345	LINC02339	SEMA3A	0.989	0.00017353
XLOC_015184	XLOC_034185	LINC02339	CPXM1	0.98	0.00056758
XLOC_015184	XLOC_056281	LINC02339	ALDH1A1	0.961	0.0022779
XLOC_015184	XLOC_039593	LINC02339	RBP1	0.978	0.00070097
XLOC_015184	XLOC_054202	LINC02339	RGS22	0.977	0.00077976
XLOC_015184	XLOC_030976	LINC02339	IGFBP2	0.981	0.00052424
XLOC_015184	XLOC_051450	LINC02339	CYP3A5	0.988	0.00021084
XLOC_015184	XLOC_017525	LINC02339	IGHV1-18	0.981	0.00054024
XLOC_015184	XLOC_042535	LINC02339	-	0.992	8.623e-05
XLOC_015184	XLOC_036992	LINC02339	KIAA1644	0.988	0.00021867
XLOC_015184	XLOC_059210	LINC02339	NAP1L3	0.982	0.00049026
XLOC_015184	XLOC_017501	LINC02339	IGHV1-2	0.959	0.0024329
XLOC_015184	XLOC_049591	LINC02339	IGFBP1	0.952	0.0034658
XLOC_018729	XLOC_050733	AC015574.1	-	0.992	8.6158e-05
XLOC_018729	XLOC_019836	AC015574.1	-	0.95	0.0036622
XLOC_018729	XLOC_024448	AC015574.1	KRT17	-0.942	0.004871
XLOC_019274	XLOC_032233	ALDH1A2	IL1B	0.978	0.00072245
XLOC_019274	XLOC_058809	ALDH1A2	MAOB	0.959	0.0025222
XLOC_019274	XLOC_051450	ALDH1A2	CYP3A5	0.982	0.00047406
XLOC_019274	XLOC_033047	ALDH1A2	COL4A4	0.994	6.0087e-05
XLOC_019274	XLOC_031211	ALDH1A2	TWIST2	0.951	0.0034773
XLOC_019274	XLOC_025339	ALDH1A2	APCDD1	0.96	0.0023247
XLOC_019274	XLOC_032342	ALDH1A2	TUBA3E	0.992	8.8576e-05
XLOC_019274	XLOC_039279	ALDH1A2	ABI3BP	0.983	0.00042855
XLOC_019274	XLOC_055730	ALDH1A2	PAEP	0.989	0.00019179
XLOC_019274	XLOC_040013	ALDH1A2	LRRC15	0.923	0.0086981
XLOC_019274	XLOC_032538	ALDH1A2	ACVR1C	0.989	0.00016858
XLOC_019274	XLOC_029389	ALDH1A2	GREB1	0.995	4.2124e-05
XLOC_019274	XLOC_019667	ALDH1A2	PLIN1	0.991	0.00012779
XLOC_019274	XLOC_041652	ALDH1A2	ZFYVE28	0.947	0.0041686
XLOC_019274	XLOC_045453	ALDH1A2	SPOCK1	0.976	0.00086651
XLOC_019274	XLOC_050209	ALDH1A2	WNT16	0.99	0.00014728
XLOC_019274	XLOC_049372	ALDH1A2	ITGB8	0.992	9.5857e-05
XLOC_019274	XLOC_054312	ALDH1A2	TNFRSF11B	0.964	0.001874
XLOC_019274	XLOC_032121	ALDH1A2	LONRF2	0.971	0.0012887
XLOC_019274	XLOC_029949	ALDH1A2	GNLY	0.969	0.0014457
XLOC_019274	XLOC_059367	ALDH1A2	KLHL13	0.959	0.0024833
XLOC_019274	XLOC_023801	ALDH1A2	ALOX15	0.986	0.00029882
XLOC_019274	XLOC_031984	ALDH1A2	IGKV1-5	0.991	0.00012351
XLOC_019274	XLOC_042236	ALDH1A2	GPRIN3	0.988	0.00020771
XLOC_019274	XLOC_036992	ALDH1A2	KIAA1644	0.986	0.00030906
XLOC_019274	XLOC_031991	ALDH1A2	IGKV1-12	0.984	0.0003858
XLOC_019274	XLOC_039081	ALDH1A2	WNT5A	0.951	0.0035678
XLOC_019274	XLOC_022910	ALDH1A2	CCL8	0.953	0.0032518
XLOC_019274	XLOC_030672	ALDH1A2	HOXD10,HOXD11,HOXD9	0.991	0.00011446
XLOC_019274	XLOC_030101	ALDH1A2	ZAP70	0.953	0.0032693
XLOC_019274	XLOC_039593	ALDH1A2	RBP1	0.956	0.0028852
XLOC_019274	XLOC_030976	ALDH1A2	IGFBP2	0.977	0.00075859
XLOC_019274	XLOC_048362	ALDH1A2	CNR1	0.993	7.0577e-05
XLOC_019274	XLOC_042625	ALDH1A2	FGG	0.989	0.00017046
XLOC_019274	XLOC_049257	ALDH1A2	SDK1	0.968	0.0015109
XLOC_019274	XLOC_028964	ALDH1A2	NKG7	0.963	0.0020403
XLOC_019274	XLOC_059210	ALDH1A2	NAP1L3	0.979	0.00065644
XLOC_019274	XLOC_042535	ALDH1A2	-	0.992	0.00010704
XLOC_019274	XLOC_034185	ALDH1A2	CPXM1	0.972	0.0011807
XLOC_019274	XLOC_054202	ALDH1A2	RGS22	0.982	0.00046105
XLOC_019274	XLOC_023402	ALDH1A2	AC113554.2,ACE,ACE3P	0.934	0.0063205
XLOC_019274	XLOC_058708	ALDH1A2	APOO	0.99	0.00015012
XLOC_019274	XLOC_027324	ALDH1A2	SPTBN4	0.991	0.00012837
XLOC_019274	XLOC_041282	ALDH1A2	IL15	0.986	0.00028385
XLOC_019274	XLOC_056281	ALDH1A2	ALDH1A1	0.933	0.0065952
XLOC_019274	XLOC_043290	ALDH1A2	NPR3	0.961	0.0022159
XLOC_019274	XLOC_049817	ALDH1A2	GALNT17	0.97	0.0013669
XLOC_019274	XLOC_032019	ALDH1A2	IGKV1-39	0.993	7.0028e-05
XLOC_019274	XLOC_040644	ALDH1A2	UCHL1	0.969	0.0013914
XLOC_019274	XLOC_026374	ALDH1A2	ZNF516	0.987	0.0002439
XLOC_019274	XLOC_051911	ALDH1A2	CRYGN	0.992	9.8413e-05
XLOC_019274	XLOC_021185	ALDH1A2	ABCA3	0.932	0.0068257
XLOC_019274	XLOC_053915	ALDH1A2	CYP7B1	0.92	0.0093618
XLOC_019274	XLOC_024366	ALDH1A2	IKZF3	0.989	0.00016637
XLOC_019274	XLOC_041666	ALDH1A2	-	0.985	0.00033065
XLOC_019274	XLOC_023264	ALDH1A2	CACNA1G	0.992	8.7548e-05
XLOC_019274	XLOC_024003	ALDH1A2	RASD1	0.987	0.00026078
XLOC_019274	XLOC_029950	ALDH1A2	ATOH8	0.987	0.00026066
XLOC_019274	XLOC_041413	ALDH1A2	RXFP1	0.992	0.00010213
XLOC_019274	XLOC_056299	ALDH1A2	PRUNE2	0.982	0.00049618
XLOC_019274	XLOC_056791	ALDH1A2	SARDH	0.983	0.00043568
XLOC_019274	XLOC_045795	ALDH1A2	F12	0.986	0.00027353
XLOC_019274	XLOC_030312	ALDH1A2	TMEM37	0.941	0.0050415
XLOC_019274	XLOC_048662	ALDH1A2	MAP3K5	0.967	0.0015963
XLOC_019274	XLOC_058499	ALDH1A2	ATP2B3	0.98	0.00059099
XLOC_019274	XLOC_021242	ALDH1A2	CREBBP	0.932	0.0067891
XLOC_019274	XLOC_049520	ALDH1A2	EPDR1,GPR141,NME8	0.933	0.0066237
XLOC_019274	XLOC_048326	ALDH1A2	SNAP91	0.983	0.00043035
XLOC_019274	XLOC_022673	ALDH1A2	RNF112	0.956	0.0029083
XLOC_019274	XLOC_049585	ALDH1A2	ADCY1	0.988	0.00021738
XLOC_019274	XLOC_050094	ALDH1A2	COL26A1	0.981	0.00055564
XLOC_019274	XLOC_040383	ALDH1A2	ADRA2C	0.997	9.4395e-06
XLOC_019274	XLOC_053632	ALDH1A2	SCARA5	0.982	0.00048848
XLOC_019274	XLOC_051345	ALDH1A2	SEMA3A	0.984	0.00040411
XLOC_019274	XLOC_031943	ALDH1A2	ST3GAL5	0.967	0.0015783
XLOC_019274	XLOC_036983	ALDH1A2	SCUBE1	0.995	3.5008e-05
XLOC_019274	XLOC_056347	ALDH1A2	GAS1	0.951	0.0035252
XLOC_019274	XLOC_027788	ALDH1A2	SSC5D	0.967	0.001622
XLOC_019274	XLOC_049591	ALDH1A2	IGFBP1	0.928	0.0075179
XLOC_019274	XLOC_043881	ALDH1A2	SNCAIP	0.991	0.00012905
XLOC_019274	XLOC_027600	ALDH1A2	SIGLEC7	0.952	0.0034005
XLOC_019274	XLOC_058872	ALDH1A2	SLC38A5	0.972	0.0011743
XLOC_021070	XLOC_025339	LINC02138	APCDD1	0.955	0.0029491
XLOC_021070	XLOC_030806	LINC02138	PLCL1	0.931	0.0070742
XLOC_021070	XLOC_023801	LINC02138	ALOX15	0.986	0.00027847
XLOC_021070	XLOC_034185	LINC02138	CPXM1	0.965	0.0018486
XLOC_021070	XLOC_039279	LINC02138	ABI3BP	0.992	0.00010256
XLOC_021070	XLOC_029950	LINC02138	ATOH8	0.987	0.00025923
XLOC_021070	XLOC_053632	LINC02138	SCARA5	0.975	0.0009505
XLOC_021070	XLOC_058672	LINC02138	RAI2	0.93	0.0071226
XLOC_021070	XLOC_028964	LINC02138	NKG7	0.936	0.0060631
XLOC_021070	XLOC_056791	LINC02138	SARDH	0.974	0.0010133
XLOC_021070	XLOC_030672	LINC02138	HOXD10,HOXD11,HOXD9	0.997	1.0418e-05
XLOC_021070	XLOC_031211	LINC02138	TWIST2	0.973	0.001086
XLOC_021070	XLOC_041282	LINC02138	IL15	0.995	3.3918e-05
XLOC_021070	XLOC_031984	LINC02138	IGKV1-5	0.999	8.5967e-07
XLOC_021070	XLOC_045453	LINC02138	SPOCK1	0.983	0.00041966
XLOC_021070	XLOC_039593	LINC02138	RBP1	0.954	0.0030851
XLOC_021070	XLOC_032121	LINC02138	LONRF2	0.993	6.816e-05
XLOC_021070	XLOC_059367	LINC02138	KLHL13	0.985	0.00035078
XLOC_021070	XLOC_040644	LINC02138	UCHL1	0.975	0.0009458
XLOC_021070	XLOC_032233	LINC02138	IL1B	0.966	0.0017424
XLOC_021070	XLOC_042236	LINC02138	GPRIN3	0.996	2.6493e-05
XLOC_021070	XLOC_048662	LINC02138	MAP3K5	0.979	0.00066201
XLOC_021070	XLOC_050094	LINC02138	COL26A1	0.996	1.8419e-05
XLOC_021070	XLOC_036983	LINC02138	SCUBE1	0.985	0.00035283
XLOC_021070	XLOC_029949	LINC02138	GNLY	0.95	0.0037164
XLOC_021070	XLOC_042625	LINC02138	FGG	0.976	0.00088179
XLOC_021070	XLOC_056347	LINC02138	GAS1	0.968	0.0015068
XLOC_021070	XLOC_042535	LINC02138	-	0.999	1.8904e-06
XLOC_021070	XLOC_049585	LINC02138	ADCY1	0.999	2.6093e-06
XLOC_021070	XLOC_021242	LINC02138	CREBBP	0.963	0.0020716
XLOC_021070	XLOC_030312	LINC02138	TMEM37	0.961	0.0023085
XLOC_021070	XLOC_048326	LINC02138	SNAP91	0.995	3.4527e-05
XLOC_021070	XLOC_022673	LINC02138	RNF112	0.977	0.00075513
XLOC_021070	XLOC_043881	LINC02138	SNCAIP	0.988	0.00022452
XLOC_021070	XLOC_053915	LINC02138	CYP7B1	0.956	0.0028538
XLOC_021070	XLOC_022910	LINC02138	CCL8	0.935	0.006265
XLOC_021070	XLOC_041666	LINC02138	-	1	2.055e-07
XLOC_021070	XLOC_036992	LINC02138	KIAA1644	0.999	7.0151e-07
XLOC_021070	XLOC_023402	LINC02138	AC113554.2,ACE,ACE3P	0.923	0.0087095
XLOC_021070	XLOC_059210	LINC02138	NAP1L3	0.984	0.00037538
XLOC_021070	XLOC_051345	LINC02138	SEMA3A	0.973	0.0010563
XLOC_021070	XLOC_027600	LINC02138	SIGLEC7	0.934	0.0063521
XLOC_021070	XLOC_023264	LINC02138	CACNA1G	0.997	1.0771e-05
XLOC_021070	XLOC_058872	LINC02138	SLC38A5	0.954	0.0030887
XLOC_021070	XLOC_058708	LINC02138	APOO	0.998	6.3526e-06
XLOC_021070	XLOC_045795	LINC02138	F12	0.998	8.6896e-06
XLOC_021070	XLOC_058499	LINC02138	ATP2B3	0.996	2.5241e-05
XLOC_021070	XLOC_049520	LINC02138	EPDR1,GPR141,NME8	0.941	0.0051233
XLOC_021070	XLOC_031197	LINC02138	RAMP1	0.927	0.0078004
XLOC_021070	XLOC_054202	LINC02138	RGS22	0.999	2.5081e-06
XLOC_021070	XLOC_029389	LINC02138	GREB1	0.994	4.6983e-05
XLOC_021070	XLOC_056281	LINC02138	ALDH1A1	0.955	0.0029476
XLOC_021070	XLOC_054312	LINC02138	TNFRSF11B	0.972	0.0011423
XLOC_021070	XLOC_027788	LINC02138	SSC5D	0.988	0.00022904
XLOC_021070	XLOC_032342	LINC02138	TUBA3E	0.998	6.8135e-06
XLOC_021070	XLOC_043290	LINC02138	NPR3	0.967	0.0016527
XLOC_021070	XLOC_031991	LINC02138	IGKV1-12	1	1.4109e-07
XLOC_021070	XLOC_040383	LINC02138	ADRA2C	0.986	0.00029579
XLOC_021070	XLOC_055730	LINC02138	PAEP	0.972	0.0011278
XLOC_021070	XLOC_030976	LINC02138	IGFBP2	0.97	0.0013556
XLOC_021070	XLOC_041652	LINC02138	ZFYVE28	0.977	0.00076069
XLOC_021070	XLOC_039081	LINC02138	WNT5A	0.956	0.0028629
XLOC_021070	XLOC_051911	LINC02138	CRYGN	0.983	0.00042975
XLOC_021070	XLOC_049257	LINC02138	SDK1	0.986	0.00030277
XLOC_021070	XLOC_049372	LINC02138	ITGB8	0.991	0.00011492
XLOC_021070	XLOC_049817	LINC02138	GALNT17	0.993	7.6164e-05
XLOC_021070	XLOC_030101	LINC02138	ZAP70	0.923	0.0087006
XLOC_021070	XLOC_027324	LINC02138	SPTBN4	0.995	3.4424e-05
XLOC_021070	XLOC_031943	LINC02138	ST3GAL5	0.969	0.0014642
XLOC_021070	XLOC_032019	LINC02138	IGKV1-39	0.997	1.289e-05
XLOC_021070	XLOC_026374	LINC02138	ZNF516	0.984	0.0003625
XLOC_021070	XLOC_032538	LINC02138	ACVR1C	0.999	1.0216e-06
XLOC_021070	XLOC_056299	LINC02138	PRUNE2	0.979	0.00064841
XLOC_021070	XLOC_024366	LINC02138	IKZF3	0.99	0.00014322
XLOC_021070	XLOC_050209	LINC02138	WNT16	0.999	1.3714e-06
XLOC_021070	XLOC_033047	LINC02138	COL4A4	0.992	8.6766e-05
XLOC_021070	XLOC_024003	LINC02138	RASD1	0.993	6.9769e-05
XLOC_021070	XLOC_051450	LINC02138	CYP3A5	0.989	0.00018994
XLOC_021070	XLOC_041413	LINC02138	RXFP1	0.993	7.6297e-05
XLOC_021070	XLOC_048362	LINC02138	CNR1	0.983	0.00044783
XLOC_021070	XLOC_058809	LINC02138	MAOB	0.977	0.00081331
XLOC_021904	XLOC_022910	AC010533.1	CCL8	0.973	0.0011033
XLOC_021904	XLOC_028964	AC010533.1	NKG7	0.972	0.0012067
XLOC_021904	XLOC_030976	AC010533.1	IGFBP2	0.963	0.0020611
XLOC_021904	XLOC_058809	AC010533.1	MAOB	0.957	0.0027386
XLOC_021904	XLOC_032342	AC010533.1	TUBA3E	0.99	0.00016361
XLOC_021904	XLOC_029950	AC010533.1	ATOH8	0.98	0.00061085
XLOC_021904	XLOC_056281	AC010533.1	ALDH1A1	0.949	0.0038308
XLOC_021904	XLOC_051450	AC010533.1	CYP3A5	0.973	0.0011034
XLOC_021904	XLOC_032121	AC010533.1	LONRF2	0.974	0.0010105
XLOC_021904	XLOC_043881	AC010533.1	SNCAIP	0.997	1.1579e-05
XLOC_021904	XLOC_023402	AC010533.1	AC113554.2,ACE,ACE3P	0.949	0.0038996
XLOC_021904	XLOC_031211	AC010533.1	TWIST2	0.95	0.0036889
XLOC_021904	XLOC_023264	AC010533.1	CACNA1G	0.991	0.00011509
XLOC_021904	XLOC_027788	AC010533.1	SSC5D	0.947	0.0041262
XLOC_021904	XLOC_026374	AC010533.1	ZNF516	0.986	0.00030604
XLOC_021904	XLOC_040383	AC010533.1	ADRA2C	0.993	7.364e-05
XLOC_021904	XLOC_042535	AC010533.1	-	0.987	0.00026916
XLOC_021904	XLOC_050094	AC010533.1	COL26A1	0.968	0.0015164
XLOC_021904	XLOC_040644	AC010533.1	UCHL1	0.975	0.00096352
XLOC_021904	XLOC_048326	AC010533.1	SNAP91	0.987	0.00026152
XLOC_021904	XLOC_031991	AC010533.1	IGKV1-12	0.975	0.00094961
XLOC_021904	XLOC_053762	AC010533.1	PLAT	0.931	0.0069488
XLOC_021904	XLOC_050209	AC010533.1	WNT16	0.987	0.00025342
XLOC_021904	XLOC_032233	AC010533.1	IL1B	0.985	0.00032341
XLOC_021904	XLOC_039279	AC010533.1	ABI3BP	0.979	0.0006631
XLOC_021904	XLOC_051911	AC010533.1	CRYGN	0.997	1.1016e-05
XLOC_021904	XLOC_031943	AC010533.1	ST3GAL5	0.957	0.0027651
XLOC_021904	XLOC_058872	AC010533.1	SLC38A5	0.964	0.0019668
XLOC_021904	XLOC_027324	AC010533.1	SPTBN4	0.989	0.0001834
XLOC_021904	XLOC_049817	AC010533.1	GALNT17	0.96	0.0023406
XLOC_021904	XLOC_032538	AC010533.1	ACVR1C	0.983	0.00043253
XLOC_021904	XLOC_030101	AC010533.1	ZAP70	0.974	0.00099393
XLOC_021904	XLOC_058672	AC010533.1	RAI2	0.928	0.0076265
XLOC_021904	XLOC_041652	AC010533.1	ZFYVE28	0.965	0.0018537
XLOC_021904	XLOC_039593	AC010533.1	RBP1	0.956	0.0028568
XLOC_021904	XLOC_030806	AC010533.1	PLCL1	0.939	0.0055096
XLOC_021904	XLOC_042625	AC010533.1	FGG	0.994	5.6256e-05
XLOC_021904	XLOC_040013	AC010533.1	LRRC15	0.932	0.0067139
XLOC_021904	XLOC_046542	AC010533.1	HLA-DQA1	0.94	0.0052634
XLOC_021904	XLOC_049585	AC010533.1	ADCY1	0.985	0.00034797
XLOC_021904	XLOC_059210	AC010533.1	NAP1L3	0.967	0.0015781
XLOC_021904	XLOC_049591	AC010533.1	IGFBP1	0.949	0.0038809
XLOC_021904	XLOC_024366	AC010533.1	IKZF3	0.987	0.00026821
XLOC_021904	XLOC_030312	AC010533.1	TMEM37	0.957	0.0026944
XLOC_021904	XLOC_043290	AC010533.1	NPR3	0.971	0.001239
XLOC_021904	XLOC_031984	AC010533.1	IGKV1-5	0.985	0.00031608
XLOC_021904	XLOC_056347	AC010533.1	GAS1	0.942	0.0049386
XLOC_021904	XLOC_029389	AC010533.1	GREB1	0.994	5.4925e-05
XLOC_021904	XLOC_055730	AC010533.1	PAEP	0.98	0.00062321
XLOC_021904	XLOC_036992	AC010533.1	KIAA1644	0.98	0.00062531
XLOC_021904	XLOC_048662	AC010533.1	MAP3K5	0.97	0.0013572
XLOC_021904	XLOC_056791	AC010533.1	SARDH	0.987	0.00023715
XLOC_021904	XLOC_049257	AC010533.1	SDK1	0.961	0.0022562
XLOC_021904	XLOC_048362	AC010533.1	CNR1	0.987	0.0002395
XLOC_021904	XLOC_029949	AC010533.1	GNLY	0.969	0.0014203
XLOC_021904	XLOC_056299	AC010533.1	PRUNE2	0.963	0.0019818
XLOC_021904	XLOC_030672	AC010533.1	HOXD10,HOXD11,HOXD9	0.987	0.00026406
XLOC_021904	XLOC_032019	AC010533.1	IGKV1-39	0.99	0.00015217
XLOC_021904	XLOC_023801	AC010533.1	ALOX15	0.991	0.00011509
XLOC_021904	XLOC_059367	AC010533.1	KLHL13	0.965	0.0018507
XLOC_021904	XLOC_022673	AC010533.1	RNF112	0.975	0.00089838
XLOC_021904	XLOC_025339	AC010533.1	APCDD1	0.947	0.0040942
XLOC_021904	XLOC_058708	AC010533.1	APOO	0.987	0.00026011
XLOC_021904	XLOC_036369	AC010533.1	MEI1	0.949	0.0038872
XLOC_021904	XLOC_049520	AC010533.1	EPDR1,GPR141,NME8	0.951	0.0035131
XLOC_021904	XLOC_034185	AC010533.1	CPXM1	0.975	0.00090537
XLOC_021904	XLOC_054202	AC010533.1	RGS22	0.97	0.0013039
XLOC_021904	XLOC_036983	AC010533.1	SCUBE1	0.993	6.871e-05
XLOC_021904	XLOC_042236	AC010533.1	GPRIN3	0.986	0.00028949
XLOC_021904	XLOC_058499	AC010533.1	ATP2B3	0.964	0.0019364
XLOC_021904	XLOC_024003	AC010533.1	RASD1	0.977	0.00077948
XLOC_021904	XLOC_045795	AC010533.1	F12	0.985	0.00034494
XLOC_021904	XLOC_049372	AC010533.1	ITGB8	0.996	2.165e-05
XLOC_021904	XLOC_041282	AC010533.1	IL15	0.975	0.00094354
XLOC_021904	XLOC_041666	AC010533.1	-	0.98	0.00062513
XLOC_021904	XLOC_041413	AC010533.1	RXFP1	0.991	0.00013034
XLOC_021904	XLOC_051345	AC010533.1	SEMA3A	0.997	1.3307e-05
XLOC_021904	XLOC_045453	AC010533.1	SPOCK1	0.984	0.00038304
XLOC_021904	XLOC_027600	AC010533.1	SIGLEC7	0.972	0.0011668
XLOC_021904	XLOC_053632	AC010533.1	SCARA5	0.986	0.00031329
XLOC_021904	XLOC_033047	AC010533.1	COL4A4	0.99	0.00013967
XLOC_021904	XLOC_054312	AC010533.1	TNFRSF11B	0.964	0.0019643
XLOC_023310	XLOC_030976	AC004584.3	IGFBP2	0.985	0.00035244
XLOC_023310	XLOC_028964	AC004584.3	NKG7	0.961	0.002207
XLOC_023310	XLOC_049585	AC004584.3	ADCY1	0.964	0.0019191
XLOC_023310	XLOC_056791	AC004584.3	SARDH	0.957	0.0027343
XLOC_023310	XLOC_051345	AC004584.3	SEMA3A	0.931	0.0069949
XLOC_023310	XLOC_031984	AC004584.3	IGKV1-5	0.961	0.0022508
XLOC_023310	XLOC_031991	AC004584.3	IGKV1-12	0.95	0.0037297
XLOC_023310	XLOC_025339	AC004584.3	APCDD1	0.992	8.8601e-05
XLOC_023310	XLOC_036983	AC004584.3	SCUBE1	0.947	0.0042017
XLOC_023310	XLOC_023402	AC004584.3	AC113554.2,ACE,ACE3P	0.977	0.00076372
XLOC_023310	XLOC_030806	AC004584.3	PLCL1	0.966	0.0016763
XLOC_023310	XLOC_051450	AC004584.3	CYP3A5	0.978	0.00069697
XLOC_023310	XLOC_033047	AC004584.3	COL4A4	0.975	0.00094888
XLOC_023310	XLOC_030101	AC004584.3	ZAP70	0.946	0.0042527
XLOC_023310	XLOC_053632	AC004584.3	SCARA5	0.98	0.00062241
XLOC_023310	XLOC_048362	AC004584.3	CNR1	0.965	0.001844
XLOC_023310	XLOC_043290	AC004584.3	NPR3	0.986	0.00028729
XLOC_023310	XLOC_039593	AC004584.3	RBP1	0.998	5.0532e-06
XLOC_023310	XLOC_049817	AC004584.3	GALNT17	0.969	0.0013975
XLOC_023310	XLOC_056299	AC004584.3	PRUNE2	0.985	0.00032472
XLOC_023310	XLOC_023801	AC004584.3	ALOX15	0.978	0.00071451
XLOC_023310	XLOC_032233	AC004584.3	IL1B	0.981	0.00053586
XLOC_023310	XLOC_056347	AC004584.3	GAS1	0.995	3.4149e-05
XLOC_023310	XLOC_032121	AC004584.3	LONRF2	0.958	0.0026626
XLOC_023310	XLOC_024003	AC004584.3	RASD1	0.935	0.0061084
XLOC_023310	XLOC_039279	AC004584.3	ABI3BP	0.984	0.00036523
XLOC_023310	XLOC_026374	AC004584.3	ZNF516	0.986	0.00031307
XLOC_023310	XLOC_042535	AC004584.3	-	0.962	0.002114
XLOC_023310	XLOC_042625	AC004584.3	FGG	0.971	0.0012143
XLOC_023310	XLOC_058708	AC004584.3	APOO	0.963	0.0019748
XLOC_023310	XLOC_055730	AC004584.3	PAEP	0.969	0.0014442
XLOC_023310	XLOC_024366	AC004584.3	IKZF3	0.972	0.0011875
XLOC_023310	XLOC_054202	AC004584.3	RGS22	0.945	0.0044879
XLOC_023310	XLOC_027600	AC004584.3	SIGLEC7	0.953	0.0032385
XLOC_023310	XLOC_042236	AC004584.3	GPRIN3	0.974	0.00098069
XLOC_023310	XLOC_029949	AC004584.3	GNLY	0.986	0.00030397
XLOC_023310	XLOC_040644	AC004584.3	UCHL1	0.973	0.0010509
XLOC_023310	XLOC_058809	AC004584.3	MAOB	0.983	0.00043677
XLOC_023310	XLOC_031211	AC004584.3	TWIST2	0.992	9.8836e-05
XLOC_023310	XLOC_041413	AC004584.3	RXFP1	0.972	0.0011596
XLOC_023310	XLOC_050094	AC004584.3	COL26A1	0.961	0.0022865
XLOC_023310	XLOC_036992	AC004584.3	KIAA1644	0.964	0.0019335
XLOC_023310	XLOC_054312	AC004584.3	TNFRSF11B	0.996	2.8537e-05
XLOC_023310	XLOC_027788	AC004584.3	SSC5D	0.947	0.004109
XLOC_023310	XLOC_045795	AC004584.3	F12	0.967	0.0016353
XLOC_023310	XLOC_053915	AC004584.3	CYP7B1	0.954	0.0031259
XLOC_023310	XLOC_041652	AC004584.3	ZFYVE28	0.932	0.0068253
XLOC_023310	XLOC_046542	AC004584.3	HLA-DQA1	0.956	0.0028273
XLOC_023310	XLOC_058872	AC004584.3	SLC38A5	0.981	0.0005455
XLOC_023310	XLOC_039081	AC004584.3	WNT5A	0.933	0.0066419
XLOC_023310	XLOC_040383	AC004584.3	ADRA2C	0.94	0.0052948
XLOC_023310	XLOC_058672	AC004584.3	RAI2	0.981	0.00054505
XLOC_023310	XLOC_034185	AC004584.3	CPXM1	0.962	0.0021693
XLOC_023310	XLOC_031943	AC004584.3	ST3GAL5	0.996	2.5083e-05
XLOC_023310	XLOC_051911	AC004584.3	CRYGN	0.962	0.0021071
XLOC_023310	XLOC_032538	AC004584.3	ACVR1C	0.963	0.0020579
XLOC_023310	XLOC_059210	AC004584.3	NAP1L3	0.967	0.0016617
XLOC_023310	XLOC_031197	AC004584.3	RAMP1	0.975	0.00093505
XLOC_023310	XLOC_048662	AC004584.3	MAP3K5	0.992	9.6025e-05
XLOC_023310	XLOC_049520	AC004584.3	EPDR1,GPR141,NME8	0.977	0.00076716
XLOC_023310	XLOC_029950	AC004584.3	ATOH8	0.974	0.00097678
XLOC_023310	XLOC_043881	AC004584.3	SNCAIP	0.964	0.0019651
XLOC_023310	XLOC_029389	AC004584.3	GREB1	0.961	0.0022616
XLOC_023310	XLOC_032019	AC004584.3	IGKV1-39	0.966	0.0017282
XLOC_023310	XLOC_049257	AC004584.3	SDK1	0.979	0.00066976
XLOC_023310	XLOC_032342	AC004584.3	TUBA3E	0.962	0.0020831
XLOC_023310	XLOC_049591	AC004584.3	IGFBP1	0.93	0.0071863
XLOC_023310	XLOC_045453	AC004584.3	SPOCK1	0.982	0.00046191
XLOC_023310	XLOC_048326	AC004584.3	SNAP91	0.938	0.0056585
XLOC_023310	XLOC_041666	AC004584.3	-	0.948	0.0039594
XLOC_023310	XLOC_050209	AC004584.3	WNT16	0.957	0.0027761
XLOC_023310	XLOC_056281	AC004584.3	ALDH1A1	0.966	0.0016713
XLOC_023310	XLOC_030312	AC004584.3	TMEM37	0.983	0.00044789
XLOC_023310	XLOC_030672	AC004584.3	HOXD10,HOXD11,HOXD9	0.963	0.002069
XLOC_023310	XLOC_041282	AC004584.3	IL15	0.977	0.00080053
XLOC_023310	XLOC_049372	AC004584.3	ITGB8	0.945	0.0044737
XLOC_023310	XLOC_059367	AC004584.3	KLHL13	0.972	0.0011339
XLOC_023310	XLOC_027324	AC004584.3	SPTBN4	0.934	0.0063847
XLOC_023310	XLOC_058499	AC004584.3	ATP2B3	0.948	0.0039191
XLOC_025336	XLOC_034185	NA	CPXM1	0.98	0.00058557
XLOC_025336	XLOC_048662	NA	MAP3K5	0.987	0.00024187
XLOC_025336	XLOC_056791	NA	SARDH	0.991	0.00012729
XLOC_025336	XLOC_049585	NA	ADCY1	0.993	6.625e-05
XLOC_025336	XLOC_030976	NA	IGFBP2	0.982	0.00049101
XLOC_025336	XLOC_036992	NA	KIAA1644	0.991	0.00013047
XLOC_025336	XLOC_056281	NA	ALDH1A1	0.961	0.0021965
XLOC_025336	XLOC_058672	NA	RAI2	0.951	0.0035162
XLOC_025336	XLOC_029949	NA	GNLY	0.982	0.00046146
XLOC_025336	XLOC_048326	NA	SNAP91	0.987	0.00025322
XLOC_025336	XLOC_053632	NA	SCARA5	0.995	4.1166e-05
XLOC_025336	XLOC_054202	NA	RGS22	0.981	0.00053826
XLOC_025336	XLOC_032538	NA	ACVR1C	0.993	7.7908e-05
XLOC_025336	XLOC_025339	NA	APCDD1	0.973	0.001057
XLOC_025336	XLOC_030101	NA	ZAP70	0.97	0.0013451
XLOC_025336	XLOC_039279	NA	ABI3BP	0.994	5.1495e-05
XLOC_025336	XLOC_027324	NA	SPTBN4	0.988	0.0002008
XLOC_025336	XLOC_030806	NA	PLCL1	0.952	0.0033671
XLOC_025336	XLOC_030672	NA	HOXD10,HOXD11,HOXD9	0.995	3.8651e-05
XLOC_025336	XLOC_055730	NA	PAEP	0.99	0.00014611
XLOC_025336	XLOC_028964	NA	NKG7	0.974	0.00099311
XLOC_025336	XLOC_031211	NA	TWIST2	0.975	0.00096269
XLOC_025336	XLOC_042625	NA	FGG	0.998	8.8878e-06
XLOC_025336	XLOC_032233	NA	IL1B	0.993	7.6209e-05
XLOC_025336	XLOC_058708	NA	APOO	0.994	4.7974e-05
XLOC_025336	XLOC_054312	NA	TNFRSF11B	0.984	0.0003993
XLOC_025336	XLOC_026374	NA	ZNF516	0.998	9.0019e-06
XLOC_025336	XLOC_031984	NA	IGKV1-5	0.994	6.0023e-05
XLOC_025336	XLOC_039081	NA	WNT5A	0.937	0.0057471
XLOC_025336	XLOC_056299	NA	PRUNE2	0.985	0.00033431
XLOC_025336	XLOC_050209	NA	WNT16	0.993	6.9002e-05
XLOC_025336	XLOC_058499	NA	ATP2B3	0.977	0.00077386
XLOC_025336	XLOC_041282	NA	IL15	0.991	0.00012385
XLOC_025336	XLOC_027600	NA	SIGLEC7	0.973	0.0010965
XLOC_025336	XLOC_045795	NA	F12	0.994	5.2035e-05
XLOC_025336	XLOC_058809	NA	MAOB	0.976	0.00084267
XLOC_025336	XLOC_041666	NA	-	0.987	0.00026446
XLOC_025336	XLOC_032019	NA	IGKV1-39	0.997	1.1785e-05
XLOC_025336	XLOC_040644	NA	UCHL1	0.986	0.00027329
XLOC_025336	XLOC_031943	NA	ST3GAL5	0.98	0.00057477
XLOC_025336	XLOC_043290	NA	NPR3	0.984	0.00040238
XLOC_025336	XLOC_048362	NA	CNR1	0.995	4.0732e-05
XLOC_025336	XLOC_033047	NA	COL4A4	0.999	1.3858e-06
XLOC_025336	XLOC_051450	NA	CYP3A5	0.99	0.00015369
XLOC_025336	XLOC_042535	NA	-	0.995	4.3915e-05
XLOC_025336	XLOC_049372	NA	ITGB8	0.995	4.4365e-05
XLOC_025336	XLOC_029389	NA	GREB1	0.998	5.3419e-06
XLOC_025336	XLOC_050094	NA	COL26A1	0.984	0.00040225
XLOC_025336	XLOC_046542	NA	HLA-DQA1	0.946	0.0043599
XLOC_025336	XLOC_049817	NA	GALNT17	0.98	0.00062093
XLOC_025336	XLOC_051911	NA	CRYGN	0.998	7.4437e-06
XLOC_025336	XLOC_049257	NA	SDK1	0.982	0.00050189
XLOC_025336	XLOC_029950	NA	ATOH8	0.993	7.4118e-05
XLOC_025336	XLOC_036983	NA	SCUBE1	0.992	9.0897e-05
XLOC_025336	XLOC_056347	NA	GAS1	0.971	0.0012549
XLOC_025336	XLOC_036369	NA	MEI1	0.919	0.0096674
XLOC_025336	XLOC_043881	NA	SNCAIP	0.999	1.9426e-06
XLOC_025336	XLOC_059367	NA	KLHL13	0.98	0.00060044
XLOC_025336	XLOC_032121	NA	LONRF2	0.984	0.00039671
XLOC_025336	XLOC_031197	NA	RAMP1	0.926	0.0080886
XLOC_025336	XLOC_030312	NA	TMEM37	0.973	0.0011067
XLOC_025336	XLOC_039593	NA	RBP1	0.977	0.00076009
XLOC_025336	XLOC_041413	NA	RXFP1	0.999	2.5529e-06
XLOC_025336	XLOC_053915	NA	CYP7B1	0.93	0.0072799
XLOC_025336	XLOC_040383	NA	ADRA2C	0.992	9.0445e-05
XLOC_025336	XLOC_041652	NA	ZFYVE28	0.967	0.0016333
XLOC_025336	XLOC_042236	NA	GPRIN3	0.996	2.0685e-05
XLOC_025336	XLOC_031991	NA	IGKV1-12	0.985	0.0003584
XLOC_025336	XLOC_027788	NA	SSC5D	0.967	0.0015996
XLOC_025336	XLOC_045453	NA	SPOCK1	0.994	5.4538e-05
XLOC_025336	XLOC_051345	NA	SEMA3A	0.989	0.00019744
XLOC_025336	XLOC_059210	NA	NAP1L3	0.984	0.00039259
XLOC_025336	XLOC_058872	NA	SLC38A5	0.98	0.0005681
XLOC_025336	XLOC_049520	NA	EPDR1,GPR141,NME8	0.964	0.0019413
XLOC_025336	XLOC_032342	NA	TUBA3E	0.996	2.2324e-05
XLOC_025336	XLOC_049591	NA	IGFBP1	0.945	0.0043759
XLOC_026896	XLOC_044299	UCA1	GABRP	0.951	0.0035818
XLOC_026896	XLOC_027774	UCA1	AC011476.1,NLRP2	0.929	0.007426
XLOC_031980	XLOC_058809	AC244205.1	MAOB	0.931	0.0068944
XLOC_031980	XLOC_053632	AC244205.1	SCARA5	0.986	0.00031172
XLOC_031980	XLOC_041282	AC244205.1	IL15	0.958	0.0026634
XLOC_031980	XLOC_056299	AC244205.1	PRUNE2	0.977	0.00079734
XLOC_031980	XLOC_042535	AC244205.1	-	0.951	0.0034946
XLOC_031980	XLOC_058672	AC244205.1	RAI2	0.963	0.0020342
XLOC_031980	XLOC_055730	AC244205.1	PAEP	0.989	0.0001648
XLOC_031980	XLOC_034185	AC244205.1	CPXM1	0.922	0.0088663
XLOC_031980	XLOC_032233	AC244205.1	IL1B	0.979	0.0006469
XLOC_031980	XLOC_049585	AC244205.1	ADCY1	0.946	0.0043064
XLOC_031980	XLOC_032019	AC244205.1	IGKV1-39	0.957	0.002737
XLOC_031980	XLOC_041666	AC244205.1	-	0.934	0.0064421
XLOC_031980	XLOC_051345	AC244205.1	SEMA3A	0.947	0.0041838
XLOC_031980	XLOC_058708	AC244205.1	APOO	0.945	0.0044393
XLOC_031980	XLOC_054312	AC244205.1	TNFRSF11B	0.961	0.0021999
XLOC_031980	XLOC_051911	AC244205.1	CRYGN	0.954	0.0031524
XLOC_031980	XLOC_050209	AC244205.1	WNT16	0.945	0.0043938
XLOC_031980	XLOC_054202	AC244205.1	RGS22	0.934	0.0063965
XLOC_031980	XLOC_043881	AC244205.1	SNCAIP	0.959	0.0024675
XLOC_031980	XLOC_045453	AC244205.1	SPOCK1	0.961	0.0022387
XLOC_031980	XLOC_059367	AC244205.1	KLHL13	0.947	0.004201
XLOC_031980	XLOC_048362	AC244205.1	CNR1	0.982	0.00049503
XLOC_031980	XLOC_043290	AC244205.1	NPR3	0.947	0.0040767
XLOC_031980	XLOC_051450	AC244205.1	CYP3A5	0.978	0.00069177
XLOC_031980	XLOC_058499	AC244205.1	ATP2B3	0.922	0.0088803
XLOC_031980	XLOC_048326	AC244205.1	SNAP91	0.927	0.0079004
XLOC_031980	XLOC_049372	AC244205.1	ITGB8	0.947	0.0040702
XLOC_031980	XLOC_040383	AC244205.1	ADRA2C	0.957	0.0026755
XLOC_031980	XLOC_058872	AC244205.1	SLC38A5	0.997	1.6415e-05
XLOC_031980	XLOC_049520	AC244205.1	EPDR1,GPR141,NME8	0.925	0.0082542
XLOC_031980	XLOC_040644	AC244205.1	UCHL1	0.981	0.00052593
XLOC_031980	XLOC_049257	AC244205.1	SDK1	0.969	0.0013974
XLOC_031980	XLOC_042236	AC244205.1	GPRIN3	0.957	0.0027881
XLOC_031980	XLOC_039081	AC244205.1	WNT5A	0.94	0.0052651
XLOC_031980	XLOC_049817	AC244205.1	GALNT17	0.95	0.0036559
XLOC_031980	XLOC_053915	AC244205.1	CYP7B1	0.922	0.0088804
XLOC_031980	XLOC_031991	AC244205.1	IGKV1-12	0.934	0.0064013
XLOC_031980	XLOC_042625	AC244205.1	FGG	0.973	0.0010545
XLOC_031980	XLOC_045795	AC244205.1	F12	0.955	0.0029847
XLOC_031980	XLOC_032538	AC244205.1	ACVR1C	0.953	0.0032601
XLOC_031980	XLOC_056791	AC244205.1	SARDH	0.98	0.00057921
XLOC_031980	XLOC_050094	AC244205.1	COL26A1	0.953	0.003211
XLOC_031980	XLOC_059210	AC244205.1	NAP1L3	0.98	0.00061476
XLOC_031980	XLOC_041413	AC244205.1	RXFP1	0.969	0.001416
XLOC_031980	XLOC_049591	AC244205.1	IGFBP1	0.953	0.0032986
XLOC_031980	XLOC_033047	AC244205.1	COL4A4	0.966	0.0017368
XLOC_031980	XLOC_056347	AC244205.1	GAS1	0.965	0.0017822
XLOC_031980	XLOC_032121	AC244205.1	LONRF2	0.94	0.0052266
XLOC_031980	XLOC_036983	AC244205.1	SCUBE1	0.937	0.0058874
XLOC_031980	XLOC_039279	AC244205.1	ABI3BP	0.967	0.0016117
XLOC_031980	XLOC_031984	AC244205.1	IGKV1-5	0.95	0.0037539
XLOC_031980	XLOC_032342	AC244205.1	TUBA3E	0.953	0.0032736
XLOC_031980	XLOC_048662	AC244205.1	MAP3K5	0.962	0.0021919
XLOC_031980	XLOC_039593	AC244205.1	RBP1	0.974	0.0010339
XLOC_031980	XLOC_036992	AC244205.1	KIAA1644	0.948	0.0039797
XLOC_035307	XLOC_058672	AJ239328.1	RAI2	0.967	0.0016357
XLOC_035307	XLOC_040383	AJ239328.1	ADRA2C	0.975	0.00095291
XLOC_035307	XLOC_036992	AJ239328.1	KIAA1644	0.994	4.6717e-05
XLOC_035307	XLOC_041652	AJ239328.1	ZFYVE28	0.978	0.00075202
XLOC_035307	XLOC_048362	AJ239328.1	CNR1	0.984	0.00039491
XLOC_035307	XLOC_056299	AJ239328.1	PRUNE2	0.981	0.00053454
XLOC_035307	XLOC_045453	AJ239328.1	SPOCK1	0.989	0.00018783
XLOC_035307	XLOC_039081	AJ239328.1	WNT5A	0.953	0.0032498
XLOC_035307	XLOC_041282	AJ239328.1	IL15	0.991	0.00011036
XLOC_035307	XLOC_058708	AJ239328.1	APOO	0.989	0.00019217
XLOC_035307	XLOC_055730	AJ239328.1	PAEP	0.976	0.00082565
XLOC_035307	XLOC_049817	AJ239328.1	GALNT17	0.998	8.713e-06
XLOC_035307	XLOC_040644	AJ239328.1	UCHL1	0.992	9.1187e-05
XLOC_035307	XLOC_042625	AJ239328.1	FGG	0.975	0.00092719
XLOC_035307	XLOC_049585	AJ239328.1	ADCY1	0.991	0.00010867
XLOC_035307	XLOC_056791	AJ239328.1	SARDH	0.982	0.00050415
XLOC_035307	XLOC_039593	AJ239328.1	RBP1	0.969	0.0014214
XLOC_035307	XLOC_053915	AJ239328.1	CYP7B1	0.969	0.0014663
XLOC_035307	XLOC_036983	AJ239328.1	SCUBE1	0.965	0.0018498
XLOC_035307	XLOC_054312	AJ239328.1	TNFRSF11B	0.98	0.00058161
XLOC_035307	XLOC_051911	AJ239328.1	CRYGN	0.974	0.0010084
XLOC_035307	XLOC_041413	AJ239328.1	RXFP1	0.992	8.5834e-05
XLOC_035307	XLOC_049372	AJ239328.1	ITGB8	0.982	0.00046848
XLOC_035307	XLOC_058872	AJ239328.1	SLC38A5	0.968	0.0015341
XLOC_035307	XLOC_059210	AJ239328.1	NAP1L3	0.994	6.294e-05
XLOC_035307	XLOC_056281	AJ239328.1	ALDH1A1	0.957	0.002679
XLOC_035307	XLOC_041666	AJ239328.1	-	0.989	0.00017326
XLOC_035307	XLOC_048326	AJ239328.1	SNAP91	0.984	0.00037932
XLOC_035307	XLOC_042535	AJ239328.1	-	0.991	0.00010823
XLOC_035307	XLOC_043881	AJ239328.1	SNCAIP	0.984	0.00039407
XLOC_035307	XLOC_059367	AJ239328.1	KLHL13	0.996	2.5723e-05
XLOC_035307	XLOC_049257	AJ239328.1	SDK1	0.999	2.5106e-06
XLOC_035307	XLOC_056347	AJ239328.1	GAS1	0.985	0.00035106
XLOC_035307	XLOC_050094	AJ239328.1	COL26A1	0.996	2.7809e-05
XLOC_035307	XLOC_051450	AJ239328.1	CYP3A5	0.996	1.9735e-05
XLOC_035307	XLOC_042236	AJ239328.1	GPRIN3	0.992	8.8122e-05
XLOC_035307	XLOC_053632	AJ239328.1	SCARA5	0.984	0.00036032
XLOC_035307	XLOC_039279	AJ239328.1	ABI3BP	0.995	3.9964e-05
XLOC_035307	XLOC_045795	AJ239328.1	F12	0.996	2.7148e-05
XLOC_035307	XLOC_043290	AJ239328.1	NPR3	0.971	0.0012404
XLOC_035307	XLOC_058499	AJ239328.1	ATP2B3	0.98	0.00059537
XLOC_035307	XLOC_051345	AJ239328.1	SEMA3A	0.968	0.001567
XLOC_035307	XLOC_058809	AJ239328.1	MAOB	0.976	0.00085931
XLOC_035307	XLOC_048662	AJ239328.1	MAP3K5	0.988	0.0002188
XLOC_035307	XLOC_050209	AJ239328.1	WNT16	0.991	0.00013236
XLOC_035307	XLOC_054202	AJ239328.1	RGS22	0.989	0.00018319
XLOC_035307	XLOC_049520	AJ239328.1	EPDR1,GPR141,NME8	0.95	0.0037379
XLOC_037660	XLOC_045102	ADAMTS9-AS1	EDIL3	0.955	0.0029527
XLOC_037660	XLOC_041082	ADAMTS9-AS1	NPNT	0.93	0.0071589
XLOC_037660	XLOC_038284	ADAMTS9-AS1	PTX3	0.934	0.0063864
XLOC_038189	XLOC_056281	AC018450.1	ALDH1A1	0.978	0.00069604
XLOC_038189	XLOC_059210	AC018450.1	NAP1L3	0.957	0.0027125
XLOC_038189	XLOC_040644	AC018450.1	UCHL1	0.968	0.0014799
XLOC_038189	XLOC_053632	AC018450.1	SCARA5	0.965	0.0018461
XLOC_038189	XLOC_040383	AC018450.1	ADRA2C	0.921	0.0090463
XLOC_038189	XLOC_048326	AC018450.1	SNAP91	0.94	0.0052902
XLOC_038189	XLOC_050094	AC018450.1	COL26A1	0.96	0.0023703
XLOC_038189	XLOC_041282	AC018450.1	IL15	0.971	0.0012429
XLOC_038189	XLOC_042535	AC018450.1	-	0.957	0.0026732
XLOC_038189	XLOC_058872	AC018450.1	SLC38A5	0.954	0.0030978
XLOC_038189	XLOC_056299	AC018450.1	PRUNE2	0.968	0.0015198
XLOC_038189	XLOC_055730	AC018450.1	PAEP	0.944	0.0046428
XLOC_038189	XLOC_048362	AC018450.1	CNR1	0.945	0.0043834
XLOC_038189	XLOC_039279	AC018450.1	ABI3BP	0.98	0.00060234
XLOC_038189	XLOC_041652	AC018450.1	ZFYVE28	0.951	0.0034821
XLOC_038189	XLOC_043290	AC018450.1	NPR3	0.983	0.00044459
XLOC_038189	XLOC_050209	AC018450.1	WNT16	0.954	0.0031427
XLOC_038189	XLOC_049520	AC018450.1	EPDR1,GPR141,NME8	0.978	0.0007006
XLOC_038189	XLOC_042625	AC018450.1	FGG	0.953	0.0033308
XLOC_038189	XLOC_058499	AC018450.1	ATP2B3	0.948	0.0040345
XLOC_038189	XLOC_045453	AC018450.1	SPOCK1	0.98	0.00058091
XLOC_038189	XLOC_039593	AC018450.1	RBP1	0.986	0.00029442
XLOC_038189	XLOC_056791	AC018450.1	SARDH	0.941	0.0050357
XLOC_038189	XLOC_049372	AC018450.1	ITGB8	0.937	0.0058579
XLOC_038189	XLOC_042236	AC018450.1	GPRIN3	0.97	0.0013242
XLOC_038189	XLOC_054312	AC018450.1	TNFRSF11B	0.991	0.00012496
XLOC_038189	XLOC_058708	AC018450.1	APOO	0.96	0.0023904
XLOC_038189	XLOC_045795	AC018450.1	F12	0.966	0.00176
XLOC_038189	XLOC_048662	AC018450.1	MAP3K5	0.991	0.00011451
XLOC_038189	XLOC_051450	AC018450.1	CYP3A5	0.971	0.0012805
XLOC_038189	XLOC_049257	AC018450.1	SDK1	0.98	0.00059715
XLOC_038189	XLOC_054202	AC018450.1	RGS22	0.945	0.0043942
XLOC_038189	XLOC_058809	AC018450.1	MAOB	0.986	0.00027936
XLOC_038189	XLOC_049585	AC018450.1	ADCY1	0.962	0.0020986
XLOC_038189	XLOC_053915	AC018450.1	CYP7B1	0.963	0.0019819
XLOC_038189	XLOC_058672	AC018450.1	RAI2	0.985	0.00031987
XLOC_038189	XLOC_049817	AC018450.1	GALNT17	0.975	0.00094732
XLOC_038189	XLOC_056347	AC018450.1	GAS1	0.995	4.1478e-05
XLOC_038189	XLOC_059367	AC018450.1	KLHL13	0.984	0.00040467
XLOC_038189	XLOC_051345	AC018450.1	SEMA3A	0.918	0.0097655
XLOC_038189	XLOC_043881	AC018450.1	SNCAIP	0.954	0.0031414
XLOC_038189	XLOC_041413	AC018450.1	RXFP1	0.963	0.0020204
XLOC_038189	XLOC_046542	AC018450.1	HLA-DQA1	0.948	0.0040527
XLOC_038189	XLOC_041666	AC018450.1	-	0.949	0.0038058
XLOC_038189	XLOC_051911	AC018450.1	CRYGN	0.948	0.0039916
XLOC_039514	XLOC_051345	FAM86HP	SEMA3A	0.972	0.0011413
XLOC_039514	XLOC_050209	FAM86HP	WNT16	0.991	0.00011113
XLOC_039514	XLOC_043290	FAM86HP	NPR3	0.991	0.00012601
XLOC_039514	XLOC_043881	FAM86HP	SNCAIP	0.992	8.8063e-05
XLOC_039514	XLOC_058872	FAM86HP	SLC38A5	0.965	0.001769
XLOC_039514	XLOC_059210	FAM86HP	NAP1L3	0.97	0.0013516
XLOC_039514	XLOC_056347	FAM86HP	GAS1	0.975	0.00093853
XLOC_039514	XLOC_040644	FAM86HP	UCHL1	0.971	0.0012344
XLOC_039514	XLOC_039593	FAM86HP	RBP1	0.979	0.00068107
XLOC_039514	XLOC_042535	FAM86HP	-	0.993	7.7741e-05
XLOC_039514	XLOC_048662	FAM86HP	MAP3K5	0.991	0.00012524
XLOC_039514	XLOC_058499	FAM86HP	ATP2B3	0.985	0.00032642
XLOC_039514	XLOC_049372	FAM86HP	ITGB8	0.986	0.00030204
XLOC_039514	XLOC_041666	FAM86HP	-	0.987	0.00026275
XLOC_039514	XLOC_053915	FAM86HP	CYP7B1	0.937	0.0057526
XLOC_039514	XLOC_050094	FAM86HP	COL26A1	0.98	0.00059143
XLOC_039514	XLOC_051450	FAM86HP	CYP3A5	0.982	0.00049911
XLOC_039514	XLOC_046542	FAM86HP	HLA-DQA1	0.953	0.0032202
XLOC_039514	XLOC_049257	FAM86HP	SDK1	0.976	0.00083895
XLOC_039514	XLOC_058672	FAM86HP	RAI2	0.943	0.0047163
XLOC_039514	XLOC_049591	FAM86HP	IGFBP1	0.925	0.0083057
XLOC_039514	XLOC_054312	FAM86HP	TNFRSF11B	0.99	0.00015396
XLOC_039514	XLOC_053632	FAM86HP	SCARA5	0.982	0.00047086
XLOC_039514	XLOC_049520	FAM86HP	EPDR1,GPR141,NME8	0.975	0.00089873
XLOC_039514	XLOC_051911	FAM86HP	CRYGN	0.994	4.8214e-05
XLOC_039514	XLOC_045453	FAM86HP	SPOCK1	0.993	7.1426e-05
XLOC_039514	XLOC_045795	FAM86HP	F12	0.991	0.00011555
XLOC_039514	XLOC_056281	FAM86HP	ALDH1A1	0.979	0.00065591
XLOC_039514	XLOC_056299	FAM86HP	PRUNE2	0.984	0.0004045
XLOC_039514	XLOC_056791	FAM86HP	SARDH	0.971	0.0012881
XLOC_039514	XLOC_059367	FAM86HP	KLHL13	0.98	0.00060511
XLOC_039514	XLOC_055730	FAM86HP	PAEP	0.974	0.00099266
XLOC_039514	XLOC_049585	FAM86HP	ADCY1	0.994	4.7047e-05
XLOC_039514	XLOC_054202	FAM86HP	RGS22	0.98	0.00058088
XLOC_039514	XLOC_048326	FAM86HP	SNAP91	0.984	0.00036435
XLOC_039514	XLOC_041282	FAM86HP	IL15	0.993	6.4754e-05
XLOC_039514	XLOC_042236	FAM86HP	GPRIN3	0.997	1.6983e-05
XLOC_039514	XLOC_048362	FAM86HP	CNR1	0.98	0.0005935
XLOC_039514	XLOC_049817	FAM86HP	GALNT17	0.98	0.00060473
XLOC_039514	XLOC_058809	FAM86HP	MAOB	0.991	0.00011472
XLOC_039514	XLOC_041652	FAM86HP	ZFYVE28	0.969	0.0014355
XLOC_039514	XLOC_042625	FAM86HP	FGG	0.989	0.0001967
XLOC_039514	XLOC_058708	FAM86HP	APOO	0.996	2.4439e-05
XLOC_039514	XLOC_041413	FAM86HP	RXFP1	0.992	9.6584e-05
XLOC_039514	XLOC_040383	FAM86HP	ADRA2C	0.979	0.00066451
XLOC_041496	XLOC_051911	HAND2-AS1	CRYGN	0.97	0.0013376
XLOC_041496	XLOC_049585	HAND2-AS1	ADCY1	0.982	0.00047807
XLOC_041496	XLOC_049817	HAND2-AS1	GALNT17	0.991	0.00013302
XLOC_041496	XLOC_045795	HAND2-AS1	F12	0.986	0.00029992
XLOC_041496	XLOC_051450	HAND2-AS1	CYP3A5	0.995	4.3672e-05
XLOC_041496	XLOC_048326	HAND2-AS1	SNAP91	0.963	0.001985
XLOC_041496	XLOC_045453	HAND2-AS1	SPOCK1	0.988	0.00019925
XLOC_041496	XLOC_046542	HAND2-AS1	HLA-DQA1	0.933	0.0066571
XLOC_041496	XLOC_049520	HAND2-AS1	EPDR1,GPR141,NME8	0.964	0.0019285
XLOC_041496	XLOC_059367	HAND2-AS1	KLHL13	0.988	0.00020244
XLOC_041496	XLOC_054312	HAND2-AS1	TNFRSF11B	0.993	7.3594e-05
XLOC_041496	XLOC_050209	HAND2-AS1	WNT16	0.978	0.00073099
XLOC_041496	XLOC_051345	HAND2-AS1	SEMA3A	0.95	0.0037459
XLOC_041496	XLOC_043881	HAND2-AS1	SNCAIP	0.976	0.00086363
XLOC_041496	XLOC_058872	HAND2-AS1	SLC38A5	0.981	0.00051091
XLOC_041496	XLOC_053632	HAND2-AS1	SCARA5	0.986	0.00028408
XLOC_041496	XLOC_058499	HAND2-AS1	ATP2B3	0.971	0.0012714
XLOC_041496	XLOC_055730	HAND2-AS1	PAEP	0.979	0.00064892
XLOC_041496	XLOC_042535	HAND2-AS1	-	0.982	0.00050572
XLOC_041496	XLOC_050094	HAND2-AS1	COL26A1	0.985	0.00031478
XLOC_041496	XLOC_058708	HAND2-AS1	APOO	0.98	0.00058614
XLOC_041496	XLOC_056281	HAND2-AS1	ALDH1A1	0.962	0.0020845
XLOC_041496	XLOC_056299	HAND2-AS1	PRUNE2	0.992	0.00010427
XLOC_041496	XLOC_043290	HAND2-AS1	NPR3	0.981	0.0005507
XLOC_041496	XLOC_048662	HAND2-AS1	MAP3K5	0.994	4.677e-05
XLOC_041496	XLOC_042236	HAND2-AS1	GPRIN3	0.988	0.00022484
XLOC_041496	XLOC_054202	HAND2-AS1	RGS22	0.973	0.0010742
XLOC_041496	XLOC_042625	HAND2-AS1	FGG	0.976	0.00085229
XLOC_041496	XLOC_041666	HAND2-AS1	-	0.973	0.0010541
XLOC_041496	XLOC_053915	HAND2-AS1	CYP7B1	0.974	0.0010329
XLOC_041496	XLOC_059210	HAND2-AS1	NAP1L3	0.988	0.00021646
XLOC_041496	XLOC_058809	HAND2-AS1	MAOB	0.984	0.00038608
XLOC_041496	XLOC_056347	HAND2-AS1	GAS1	0.998	6.7899e-06
XLOC_041496	XLOC_048362	HAND2-AS1	CNR1	0.98	0.00060871
XLOC_041496	XLOC_049372	HAND2-AS1	ITGB8	0.966	0.0017191
XLOC_041496	XLOC_058672	HAND2-AS1	RAI2	0.978	0.00069934
XLOC_041496	XLOC_041652	HAND2-AS1	ZFYVE28	0.955	0.0029913
XLOC_041496	XLOC_049257	HAND2-AS1	SDK1	0.996	2.3017e-05
XLOC_041496	XLOC_056791	HAND2-AS1	SARDH	0.973	0.0010707
XLOC_042537	XLOC_049257	LINC02432	SDK1	0.99	0.00015724
XLOC_042537	XLOC_059210	LINC02432	NAP1L3	0.989	0.00018388
XLOC_042537	XLOC_051450	LINC02432	CYP3A5	0.994	4.8705e-05
XLOC_042537	XLOC_049817	LINC02432	GALNT17	0.99	0.00014343
XLOC_042537	XLOC_056281	LINC02432	ALDH1A1	0.964	0.0019
XLOC_042537	XLOC_050094	LINC02432	COL26A1	0.993	8.2112e-05
XLOC_042537	XLOC_048662	LINC02432	MAP3K5	0.99	0.00016161
XLOC_042537	XLOC_059367	LINC02432	KLHL13	0.988	0.00019849
XLOC_042537	XLOC_045795	LINC02432	F12	0.999	1.4964e-06
XLOC_042537	XLOC_049585	LINC02432	ADCY1	0.998	5.6781e-06
XLOC_042537	XLOC_049372	LINC02432	ITGB8	0.995	4.1765e-05
XLOC_042537	XLOC_050209	LINC02432	WNT16	0.998	7.6927e-06
XLOC_042537	XLOC_051911	LINC02432	CRYGN	0.993	7.1527e-05
XLOC_042537	XLOC_058809	LINC02432	MAOB	0.981	0.00055132
XLOC_042537	XLOC_058872	LINC02432	SLC38A5	0.975	0.00095728
XLOC_042537	XLOC_055730	LINC02432	PAEP	0.986	0.00029317
XLOC_042537	XLOC_048362	LINC02432	CNR1	0.993	8.0583e-05
XLOC_042537	XLOC_058499	LINC02432	ATP2B3	0.986	0.0002943
XLOC_042537	XLOC_049520	LINC02432	EPDR1,GPR141,NME8	0.96	0.0023381
XLOC_042537	XLOC_046542	LINC02432	HLA-DQA1	0.934	0.0064383
XLOC_042537	XLOC_056347	LINC02432	GAS1	0.977	0.0007829
XLOC_042537	XLOC_054202	LINC02432	RGS22	0.99	0.00013945
XLOC_042537	XLOC_056791	LINC02432	SARDH	0.988	0.00021748
XLOC_042537	XLOC_042625	LINC02432	FGG	0.991	0.00011533
XLOC_042537	XLOC_048326	LINC02432	SNAP91	0.992	9.3571e-05
XLOC_042537	XLOC_053632	LINC02432	SCARA5	0.991	0.0001131
XLOC_042537	XLOC_049591	LINC02432	IGFBP1	0.924	0.0083453
XLOC_042537	XLOC_045453	LINC02432	SPOCK1	0.994	4.6453e-05
XLOC_042537	XLOC_053915	LINC02432	CYP7B1	0.947	0.0040683
XLOC_042537	XLOC_058672	LINC02432	RAI2	0.953	0.0031976
XLOC_042537	XLOC_043290	LINC02432	NPR3	0.981	0.00051531
XLOC_042537	XLOC_054312	LINC02432	TNFRSF11B	0.984	0.00036184
XLOC_042537	XLOC_058708	LINC02432	APOO	0.998	6.9263e-06
XLOC_042537	XLOC_043881	LINC02432	SNCAIP	0.997	1.5452e-05
XLOC_042537	XLOC_056299	LINC02432	PRUNE2	0.986	0.00028541
XLOC_042537	XLOC_051345	LINC02432	SEMA3A	0.984	0.00038739
XLOC_043609	XLOC_050482	ZBED3-AS1	TRBC2,TRBJ2-1,TRBJ2-2,TRBJ2-2P,TRBJ2-3,TRBJ2-7	0.996	2.5613e-05
XLOC_043609	XLOC_049591	ZBED3-AS1	IGFBP1	0.988	0.00022642
XLOC_043609	XLOC_053762	ZBED3-AS1	PLAT	0.931	0.0070707
XLOC_043609	XLOC_046542	ZBED3-AS1	HLA-DQA1	0.952	0.0034657
XLOC_048600	XLOC_050209	AL355581.1	WNT16	0.937	0.0059188
XLOC_048600	XLOC_049591	AL355581.1	IGFBP1	0.923	0.00874
XLOC_048600	XLOC_054202	AL355581.1	RGS22	0.92	0.0092929
XLOC_048600	XLOC_049520	AL355581.1	EPDR1,GPR141,NME8	0.977	0.00078006
XLOC_048600	XLOC_048662	AL355581.1	MAP3K5	0.983	0.00041029
XLOC_048600	XLOC_056347	AL355581.1	GAS1	0.984	0.00039122
XLOC_048600	XLOC_051345	AL355581.1	SEMA3A	0.92	0.0092311
XLOC_048600	XLOC_058708	AL355581.1	APOO	0.942	0.0049991
XLOC_048600	XLOC_056281	AL355581.1	ALDH1A1	0.965	0.0017844
XLOC_048600	XLOC_049257	AL355581.1	SDK1	0.969	0.0013853
XLOC_048600	XLOC_054312	AL355581.1	TNFRSF11B	0.982	0.00047126
XLOC_048600	XLOC_053632	AL355581.1	SCARA5	0.969	0.0014156
XLOC_048600	XLOC_053915	AL355581.1	CYP7B1	0.933	0.0065543
XLOC_048600	XLOC_051911	AL355581.1	CRYGN	0.942	0.004967
XLOC_048600	XLOC_056299	AL355581.1	PRUNE2	0.955	0.0030156
XLOC_048600	XLOC_055730	AL355581.1	PAEP	0.944	0.0045454
XLOC_048600	XLOC_059367	AL355581.1	KLHL13	0.973	0.0010896
XLOC_048600	XLOC_050094	AL355581.1	COL26A1	0.94	0.0052672
XLOC_048600	XLOC_051450	AL355581.1	CYP3A5	0.962	0.0021819
XLOC_048600	XLOC_058672	AL355581.1	RAI2	0.998	8.0445e-06
XLOC_048600	XLOC_058809	AL355581.1	MAOB	0.967	0.0016574
XLOC_048600	XLOC_049372	AL355581.1	ITGB8	0.928	0.0076095
XLOC_048600	XLOC_059210	AL355581.1	NAP1L3	0.95	0.0036903
XLOC_048600	XLOC_049817	AL355581.1	GALNT17	0.955	0.0029504
XLOC_048600	XLOC_058872	AL355581.1	SLC38A5	0.961	0.0022761
XLOC_048600	XLOC_049585	AL355581.1	ADCY1	0.944	0.0045723
XLOC_048600	XLOC_056791	AL355581.1	SARDH	0.948	0.0040531
XLOC_050816	XLOC_054202	AC005062.1	RGS22	0.988	0.00020201
XLOC_050816	XLOC_056299	AC005062.1	PRUNE2	0.965	0.0017769
XLOC_050816	XLOC_058708	AC005062.1	APOO	0.988	0.00019969
XLOC_050816	XLOC_054312	AC005062.1	TNFRSF11B	0.954	0.0031209
XLOC_050816	XLOC_058809	AC005062.1	MAOB	0.968	0.0015199
XLOC_050816	XLOC_051911	AC005062.1	CRYGN	0.972	0.0011902
XLOC_050816	XLOC_053632	AC005062.1	SCARA5	0.945	0.0044025
XLOC_050816	XLOC_056281	AC005062.1	ALDH1A1	0.942	0.0048837
XLOC_050816	XLOC_055730	AC005062.1	PAEP	0.949	0.0038408
XLOC_050816	XLOC_056791	AC005062.1	SARDH	0.941	0.0050806
XLOC_050816	XLOC_059210	AC005062.1	NAP1L3	0.955	0.0030122
XLOC_050816	XLOC_056347	AC005062.1	GAS1	0.943	0.0048065
XLOC_050816	XLOC_059367	AC005062.1	KLHL13	0.956	0.0028978
XLOC_050816	XLOC_058499	AC005062.1	ATP2B3	0.996	2.3066e-05
XLOC_050816	XLOC_051345	AC005062.1	SEMA3A	0.951	0.0035905
XLOC_050816	XLOC_058872	AC005062.1	SLC38A5	0.925	0.0081584
XLOC_050816	XLOC_051450	AC005062.1	CYP3A5	0.963	0.0019812
XLOC_050816	XLOC_053915	AC005062.1	CYP7B1	0.937	0.0058704
XLOC_053516	XLOC_058872	AC068587.6	SLC38A5	0.964	0.0018915
XLOC_053516	XLOC_053762	AC068587.6	PLAT	0.927	0.0076967
XLOC_053516	XLOC_055730	AC068587.6	PAEP	0.951	0.00357
XLOC_053516	XLOC_054312	AC068587.6	TNFRSF11B	0.945	0.0043808
XLOC_053516	XLOC_053632	AC068587.6	SCARA5	0.964	0.0018972
XLOC_053516	XLOC_056299	AC068587.6	PRUNE2	0.929	0.0074094
XLOC_053516	XLOC_056347	AC068587.6	GAS1	0.919	0.0096706
XLOC_053516	XLOC_056791	AC068587.6	SARDH	0.949	0.0038569
XLOC_053516	XLOC_058672	AC068587.6	RAI2	0.94	0.0053381
XLOC_053516	XLOC_056281	AC068587.6	ALDH1A1	0.917	0.0099728
XLOC_059105	XLOC_059367	XIST	KLHL13	0.98	0.00059272
XLOC_059105	XLOC_059210	XIST	NAP1L3	0.978	0.00070584
