# Supplementary material for: Sex-Biased lncRNA Signature in Fetal Growth Restriction (FGR)
Source: Cells. 2021 Apr 16;10(4):921. doi: 10.3390/cells10040921 (PMC8072961; doi:10.3390/cells10040921)
Supplement: Supplementary file 1 [file cells-10-00921-s001.zip › Table_7S.xlsx]

## Sheet: dist_10k_ff-FGR
lncRNA gene ID	lncRNA transcript ID	Target gene	Target gene name	lncRNA type	Distance
XLOC_053187	TCONS_00252604	ENSG00000278324	PVT1_3	intergenic	150
XLOC_053187	TCONS_00252602	ENSG00000278324	PVT1_3	genic	0
XLOC_056099	TCONS_00265224	ENSG00000283486	FAM95C	genic	0
XLOC_056099	TCONS_00265224	ENSG00000283486	FAM95C	genic	0
XLOC_056099	TCONS_00265224	ENSG00000273036	AL390726.5	genic	0
XLOC_056099	TCONS_00265224	ENSG00000250989	AL390726.2	genic	0
XLOC_053187	TCONS_00252596	ENSG00000283710	MIR1204	intergenic	5
XLOC_053187	TCONS_00252596	ENSG00000278324	PVT1_3	genic	0
XLOC_053187	TCONS_00252592	ENSG00000283710	MIR1204	genic	0
XLOC_053187	TCONS_00252592	ENSG00000278324	PVT1_3	genic	0
XLOC_053187	TCONS_00252603	ENSG00000278324	PVT1_3	genic	0
XLOC_056099	TCONS_00265223	ENSG00000283486	FAM95C	genic	0
XLOC_056099	TCONS_00265223	ENSG00000283486	FAM95C	genic	0
XLOC_056099	TCONS_00265223	ENSG00000273036	AL390726.5	genic	0
XLOC_056099	TCONS_00265223	ENSG00000250989	AL390726.2	genic	0
XLOC_053187	TCONS_00252594	ENSG00000278324	PVT1_3	genic	0
XLOC_053187	TCONS_00252594	ENSG00000283710	MIR1204	genic	0
XLOC_053187	TCONS_00252591	ENSG00000283710	MIR1204	genic	0
XLOC_053187	TCONS_00252591	ENSG00000278324	PVT1_3	genic	0
XLOC_053187	TCONS_00252593	ENSG00000283710	MIR1204	genic	0
XLOC_053187	TCONS_00252593	ENSG00000278324	PVT1_3	genic	0
XLOC_053187	TCONS_00252597	ENSG00000278324	PVT1_3	genic	0
XLOC_053187	TCONS_00252588	ENSG00000283710	MIR1204	genic	0
XLOC_053187	TCONS_00252601	ENSG00000278324	PVT1_3	genic	0
XLOC_053187	TCONS_00252587	ENSG00000283710	MIR1204	genic	0
XLOC_053187	TCONS_00252590	ENSG00000278324	PVT1_3	genic	0
XLOC_053187	TCONS_00252590	ENSG00000283710	MIR1204	genic	0
XLOC_056099	TCONS_00265234	ENSG00000225345	SNX18P3	genic	0
XLOC_056099	TCONS_00265234	ENSG00000283486	FAM95C	genic	0
XLOC_056099	TCONS_00265234	ENSG00000283486	FAM95C	genic	0
XLOC_056099	TCONS_00265234	ENSG00000283486	FAM95C	genic	0
XLOC_056099	TCONS_00265234	ENSG00000180071	ANKRD18A	intergenic	2936
XLOC_056099	TCONS_00265234	ENSG00000273036	AL390726.5	genic	0
XLOC_056099	TCONS_00265234	ENSG00000250989	AL390726.2	genic	0
XLOC_056099	TCONS_00265233	ENSG00000283486	FAM95C	genic	0
XLOC_056099	TCONS_00265233	ENSG00000283486	FAM95C	intergenic	38
XLOC_056099	TCONS_00265233	ENSG00000250989	AL390726.2	genic	0
XLOC_056099	TCONS_00265233	ENSG00000273036	AL390726.5	genic	0
XLOC_053187	TCONS_00252583	ENSG00000283710	MIR1204	genic	0
XLOC_053187	TCONS_00252583	ENSG00000278324	PVT1_3	genic	0
XLOC_053187	TCONS_00252589	ENSG00000283710	MIR1204	genic	0
XLOC_053187	TCONS_00252589	ENSG00000278324	PVT1_3	genic	0
XLOC_053187	TCONS_00252599	ENSG00000278324	PVT1_3	genic	0
