# Supplementary material for: Sex-Biased lncRNA Signature in Fetal Growth Restriction (FGR)
Source: Cells. 2021 Apr 16;10(4):921. doi: 10.3390/cells10040921 (PMC8072961; doi:10.3390/cells10040921)
Supplement: Supplementary file 1 [file cells-10-00921-s001.zip › Table_8S.xlsx]

## Sheet: dist_10k_mf-FGR
lncRNA gene ID	lncRNA transcript ID	Target gene	Target gene name	lncRNA type	Distance
XLOC_059105	TCONS_00275340	ENSG00000274655	XIST_intron	genic	0
XLOC_059105	TCONS_00275340	ENSG00000277577	Xist_exon4	intergenic	4801
XLOC_050816	TCONS_00242582	ENSG00000183742	MACC1	intergenic	9493
XLOC_053187	TCONS_00252604	ENSG00000278324	PVT1_3	intergenic	150
XLOC_053187	TCONS_00252602	ENSG00000278324	PVT1_3	genic	0
XLOC_050816	TCONS_00242585	ENSG00000183742	MACC1	intergenic	9198
XLOC_050816	TCONS_00242585	ENSG00000183742	MACC1	intergenic	2936
XLOC_050816	TCONS_00242585	ENSG00000183742	MACC1	intergenic	8906
XLOC_043609	TCONS_00212165	ENSG00000251566	HMGB1P35	genic	0
XLOC_053187	TCONS_00252596	ENSG00000283710	MIR1204	intergenic	5
XLOC_053187	TCONS_00252596	ENSG00000278324	PVT1_3	genic	0
XLOC_053187	TCONS_00252592	ENSG00000283710	MIR1204	genic	0
XLOC_053187	TCONS_00252592	ENSG00000278324	PVT1_3	genic	0
XLOC_053187	TCONS_00252603	ENSG00000278324	PVT1_3	genic	0
XLOC_059105	TCONS_00275343	ENSG00000274655	XIST_intron	intergenic	5254
XLOC_059105	TCONS_00275343	ENSG00000277577	Xist_exon4	genic	0
XLOC_015033	TCONS_00070238	ENSG00000150907	FOXO1	genic	0
XLOC_059105	TCONS_00275333	ENSG00000274655	XIST_intron	genic	0
XLOC_059105	TCONS_00275333	ENSG00000277577	Xist_exon4	genic	0
XLOC_059105	TCONS_00275335	ENSG00000274655	XIST_intron	genic	0
XLOC_059105	TCONS_00275335	ENSG00000277577	Xist_exon4	genic	0
XLOC_059105	TCONS_00275345	ENSG00000277577	Xist_exon4	genic	0
XLOC_059105	TCONS_00275345	ENSG00000274655	XIST_intron	intergenic	6023
XLOC_039514	TCONS_00195783	ENSG00000253540	FAM86HP	genic	0
XLOC_059105	TCONS_00275336	ENSG00000277577	Xist_exon4	genic	0
XLOC_059105	TCONS_00275336	ENSG00000274655	XIST_intron	genic	0
XLOC_059105	TCONS_00275347	ENSG00000277577	Xist_exon4	genic	0
XLOC_059105	TCONS_00275347	ENSG00000274655	XIST_intron	intergenic	7364
XLOC_053187	TCONS_00252594	ENSG00000278324	PVT1_3	genic	0
XLOC_053187	TCONS_00252594	ENSG00000283710	MIR1204	genic	0
XLOC_004711	TCONS_00023226	ENSG00000143473	KCNH1	genic	0
XLOC_004711	TCONS_00023226	ENSG00000284299	AL590132.1	genic	0
XLOC_004711	TCONS_00023226	ENSG00000283952	AC092017.3	genic	0
XLOC_004711	TCONS_00023226	ENSG00000143473	KCNH1	intergenic	4930
XLOC_039514	TCONS_00195784	ENSG00000253540	FAM86HP	genic	0
XLOC_053516	TCONS_00253798	ENSG00000284724	AC068587.9	genic	0
XLOC_053516	TCONS_00253798	ENSG00000284613	AC068587.7	intergenic	5627
XLOC_048600	TCONS_00233241	ENSG00000164483	SAMD3	intergenic	1112
XLOC_048600	TCONS_00233241	ENSG00000164483	SAMD3	intergenic	1115
XLOC_048600	TCONS_00233241	ENSG00000164483	SAMD3	intergenic	1481
XLOC_048600	TCONS_00233241	ENSG00000164483	SAMD3	intergenic	1178
XLOC_026896	TCONS_00130589	ENSG00000273782	UCA1	intergenic	78
XLOC_039514	TCONS_00195792	ENSG00000253540	FAM86HP	genic	0
XLOC_039514	TCONS_00195792	ENSG00000253540	FAM86HP	intergenic	4762
XLOC_039514	TCONS_00195792	ENSG00000253540	FAM86HP	intergenic	4470
XLOC_053187	TCONS_00252591	ENSG00000283710	MIR1204	genic	0
XLOC_053187	TCONS_00252591	ENSG00000278324	PVT1_3	genic	0
XLOC_053516	TCONS_00253794	ENSG00000284613	AC068587.7	genic	0
XLOC_053516	TCONS_00253794	ENSG00000284663	AC068587.8	genic	0
XLOC_053516	TCONS_00253794	ENSG00000284724	AC068587.9	genic	0
XLOC_053516	TCONS_00253794	ENSG00000284746	AC068587.10	genic	0
XLOC_059105	TCONS_00275338	ENSG00000274655	XIST_intron	genic	0
XLOC_059105	TCONS_00275338	ENSG00000277577	Xist_exon4	intergenic	4339
XLOC_059105	TCONS_00275332	ENSG00000277577	Xist_exon4	genic	0
XLOC_059105	TCONS_00275332	ENSG00000274655	XIST_intron	genic	0
XLOC_053187	TCONS_00252593	ENSG00000283710	MIR1204	genic	0
XLOC_053187	TCONS_00252593	ENSG00000278324	PVT1_3	genic	0
XLOC_053187	TCONS_00252597	ENSG00000278324	PVT1_3	genic	0
XLOC_053516	TCONS_00253792	ENSG00000284613	AC068587.7	genic	0
XLOC_053516	TCONS_00253792	ENSG00000284663	AC068587.8	genic	0
XLOC_053516	TCONS_00253792	ENSG00000284724	AC068587.9	genic	0
XLOC_053516	TCONS_00253792	ENSG00000284746	AC068587.10	genic	0
XLOC_053187	TCONS_00252588	ENSG00000283710	MIR1204	genic	0
XLOC_053187	TCONS_00252601	ENSG00000278324	PVT1_3	genic	0
XLOC_043609	TCONS_00212175	ENSG00000251566	HMGB1P35	genic	0
XLOC_059105	TCONS_00275346	ENSG00000277577	Xist_exon4	genic	0
XLOC_059105	TCONS_00275346	ENSG00000274655	XIST_intron	intergenic	6077
XLOC_026896	TCONS_00130588	ENSG00000273782	UCA1	intergenic	7
XLOC_043609	TCONS_00212167	ENSG00000251566	HMGB1P35	genic	0
XLOC_053187	TCONS_00252587	ENSG00000283710	MIR1204	genic	0
XLOC_015033	TCONS_00070237	ENSG00000150907	FOXO1	genic	0
XLOC_043609	TCONS_00212169	ENSG00000251566	HMGB1P35	genic	0
XLOC_043609	TCONS_00212176	ENSG00000251566	HMGB1P35	genic	0
XLOC_043609	TCONS_00212161	ENSG00000251566	HMGB1P35	intergenic	7057
XLOC_043609	TCONS_00212162	ENSG00000251566	HMGB1P35	genic	0
XLOC_053187	TCONS_00252590	ENSG00000278324	PVT1_3	genic	0
XLOC_053187	TCONS_00252590	ENSG00000283710	MIR1204	genic	0
XLOC_043609	TCONS_00212164	ENSG00000251566	HMGB1P35	intergenic	7265
XLOC_043609	TCONS_00212156	ENSG00000251566	HMGB1P35	genic	0
XLOC_043609	TCONS_00212173	ENSG00000251566	HMGB1P35	genic	0
XLOC_015033	TCONS_00070242	ENSG00000150907	FOXO1	genic	0
XLOC_015033	TCONS_00070236	ENSG00000150907	FOXO1	genic	0
XLOC_053187	TCONS_00252583	ENSG00000283710	MIR1204	genic	0
XLOC_053187	TCONS_00252583	ENSG00000278324	PVT1_3	genic	0
XLOC_015033	TCONS_00070240	ENSG00000150907	FOXO1	genic	0
XLOC_059105	TCONS_00275344	ENSG00000274655	XIST_intron	intergenic	5985
XLOC_059105	TCONS_00275344	ENSG00000277577	Xist_exon4	intergenic	1678
XLOC_059105	TCONS_00275341	ENSG00000274655	XIST_intron	genic	0
XLOC_059105	TCONS_00275341	ENSG00000277577	Xist_exon4	genic	0
XLOC_048600	TCONS_00233247	ENSG00000164483	SAMD3	intergenic	5852
XLOC_048600	TCONS_00233247	ENSG00000164483	SAMD3	intergenic	5849
XLOC_048600	TCONS_00233247	ENSG00000164483	SAMD3	intergenic	5915
XLOC_048600	TCONS_00233247	ENSG00000164483	SAMD3	intergenic	6218
XLOC_015033	TCONS_00070243	ENSG00000150907	FOXO1	genic	0
XLOC_043609	TCONS_00212168	ENSG00000251566	HMGB1P35	genic	0
XLOC_043609	TCONS_00212174	ENSG00000251566	HMGB1P35	genic	0
XLOC_038189	TCONS_00187899	ENSG00000175040	CHST2	intergenic	7260
XLOC_053516	TCONS_00253795	ENSG00000284663	AC068587.8	intergenic	1565
XLOC_053516	TCONS_00253795	ENSG00000284746	AC068587.10	genic	0
XLOC_048600	TCONS_00233246	ENSG00000164483	SAMD3	intergenic	6488
XLOC_048600	TCONS_00233246	ENSG00000164483	SAMD3	intergenic	6185
XLOC_048600	TCONS_00233246	ENSG00000164483	SAMD3	intergenic	6122
XLOC_048600	TCONS_00233246	ENSG00000164483	SAMD3	intergenic	6119
XLOC_031980	TCONS_00159990	ENSG00000211593	IGKJ5	genic	0
XLOC_031980	TCONS_00159990	ENSG00000211596	IGKJ2	genic	0
XLOC_031980	TCONS_00159990	ENSG00000211594	IGKJ4	genic	0
XLOC_031980	TCONS_00159990	ENSG00000211592	IGKC	genic	0
XLOC_031980	TCONS_00159990	ENSG00000283270	AC244205.2	genic	0
XLOC_031980	TCONS_00159990	ENSG00000211595	IGKJ3	genic	0
XLOC_031980	TCONS_00159990	ENSG00000211597	IGKJ1	intergenic	323
XLOC_011412	TCONS_00052956	ENSG00000008394	MGST1	genic	0
XLOC_011412	TCONS_00052956	ENSG00000008394	MGST1	genic	0
XLOC_011412	TCONS_00052956	ENSG00000008394	MGST1	intergenic	5635
XLOC_043609	TCONS_00212159	ENSG00000251566	HMGB1P35	genic	0
XLOC_019274	TCONS_00089178	ENSG00000128918	ALDH1A2	genic	0
XLOC_019274	TCONS_00089178	ENSG00000128918	ALDH1A2	genic	0
XLOC_019274	TCONS_00089178	ENSG00000128918	ALDH1A2	genic	0
XLOC_019274	TCONS_00089178	ENSG00000128918	ALDH1A2	genic	0
XLOC_053187	TCONS_00252589	ENSG00000283710	MIR1204	genic	0
XLOC_053187	TCONS_00252589	ENSG00000278324	PVT1_3	genic	0
XLOC_043609	TCONS_00212172	ENSG00000251566	HMGB1P35	intergenic	7158
XLOC_015033	TCONS_00070231	ENSG00000150907	FOXO1	genic	0
XLOC_039514	TCONS_00195781	ENSG00000253540	FAM86HP	genic	0
XLOC_059105	TCONS_00275331	ENSG00000277577	Xist_exon4	genic	0
XLOC_059105	TCONS_00275331	ENSG00000274655	XIST_intron	genic	0
XLOC_059105	TCONS_00275348	ENSG00000274655	XIST_intron	intergenic	7414
XLOC_059105	TCONS_00275348	ENSG00000277577	Xist_exon4	genic	0
XLOC_026896	TCONS_00130585	ENSG00000273782	UCA1	genic	0
XLOC_053516	TCONS_00253788	ENSG00000255549	ENPP7P6	genic	0
XLOC_053516	TCONS_00253788	ENSG00000284663	AC068587.8	genic	0
XLOC_053516	TCONS_00253788	ENSG00000284746	AC068587.10	genic	0
XLOC_053187	TCONS_00252599	ENSG00000278324	PVT1_3	genic	0
XLOC_059105	TCONS_00275337	ENSG00000277577	Xist_exon4	genic	0
XLOC_059105	TCONS_00275337	ENSG00000274655	XIST_intron	genic	0
XLOC_059105	TCONS_00275339	ENSG00000274655	XIST_intron	genic	0
XLOC_059105	TCONS_00275339	ENSG00000277577	Xist_exon4	intergenic	4844
XLOC_015033	TCONS_00070233	ENSG00000150907	FOXO1	intergenic	9602
XLOC_053516	TCONS_00253789	ENSG00000284746	AC068587.10	genic	0
XLOC_053516	TCONS_00253789	ENSG00000255549	ENPP7P6	genic	0
XLOC_053516	TCONS_00253789	ENSG00000284663		genic	0
