# Supplementary material for: Sex-Biased lncRNA Signature in Fetal Growth Restriction (FGR)
Source: Cells. 2021 Apr 16;10(4):921. doi: 10.3390/cells10040921 (PMC8072961; doi:10.3390/cells10040921)
Supplement: Supplementary file 1 [file cells-10-00921-s001.zip › Table_9S.xlsx]

## Sheet: Arkusz1
Category	ID	Title (or Source)	ff_GeneSet	mf_GeneSet
ToppCell Atlas	8bf9846228b6b6721b10375fe54a2fb389ff64a6	Fibroblast|World / shred by cell class for bronchial biopsy	ACTA2-AS1 ACTC1 PDLIM3 SGCD THBS2	ACTC1 ACTG2 CNN1 DES FRZB KRT14 LUM PAMR1 SYNPO2 THY1
Coexpression Atlas	gudmap_developingLowerUrinaryTract_P2_bladder detrusor (LCM)_1000	DevelopingLowerUrinaryTract_P2_bladder detrusor (LCM)_emap-30376_top-relative-expression-ranked_1000	ACTC1,ALDH1B1,CAMKK1,MYH3,P2RX1,PDLIM3,THBS2	ABI3BP,ACTA1,ACTC1,ACTG2,CNN1,CYP7B1,DES,HSD11B1,IGFBP2,IL15,ITIH3,LUM,NLRC5,PAMR1,PDE4B,PRUNE2,RAMP1,RASGRP2,RBP4,SEMA3A,SHISAL1,SORBS2,SYNPO2,XIST
Coexpression Atlas	gudmap_developingLowerUrinaryTract_P2_bladder detrusor (LCM)_1000_k1	DevelopingLowerUrinaryTract_P2_bladder detrusor (LCM)_emap-30376_k-means-cluster#1_top-relative-expression-ranked_1000	ACTC1,ALDH1B1,P2RX1,PDLIM3,THBS2	ACTA1,ACTC1,ACTG2,CNN1,DES,HSD11B1,IGFBP2,LUM,PAMR1,PRUNE2,RASGRP2,RBP4,SYNPO2
Coexpression Atlas	gudmap_developingLowerUrinaryTract_P1_bladder_J_500_k4	DevelopingLowerUrinaryTract_P1_bladder_J_emap-30374_k-means-cluster#4_top-relative-expression-ranked_500	ACTC1,P2RX1,PDLIM3,THBS2	ACTA1,ACTC1,ACTG2,CNN1,DES,HSD11B1,KRT14,RBP4,SERPINA3,SYNPO2
Coexpression Atlas	gudmap_developingLowerUrinaryTract_P1_bladder_B_1000_k1	DevelopingLowerUrinaryTract_P1_bladder_B_emap-30374_k-means-cluster#1_top-relative-expression-ranked_1000	ACTC1,ALDH1B1,P2RX1,PDLIM3,THBS2	ACTA1,ACTC1,ACTG2,CNN1,DES,HSD11B1,IGFBP2,PAMR1,PRUNE2,RAMP1,SYNPO2
Coexpression Atlas	gudmap_developingLowerUrinaryTract_P1_bladder_200_J	DevelopingLowerUrinaryTract_P1_bladder_J_emap-30374_top-relative-expression-ranked_200	ACTC1,MYH3,P2RX1,PDLIM3,THBS2	ACTA1,ACTC1,ACTG2,ALDH1A2,C1orf116,CNN1,DES,KRT14,SYNPO2,UPK3B
Coexpression Atlas	gudmap_developingLowerUrinaryTract_P1_bladder_B_200_k2	DevelopingLowerUrinaryTract_P1_bladder_B_emap-30374_k-means-cluster#2_top-relative-expression-ranked_200	ACTC1,P2RX1,PDLIM3,THBS2	ACTA1,ACTC1,ACTG2,CNN1,DES,SYNPO2
Coexpression Atlas	gudmap_developingLowerUrinaryTract_P1_bladder_500_J	DevelopingLowerUrinaryTract_P1_bladder_J_emap-30374_top-relative-expression-ranked_500	ACTC1,MYH3,P2RX1,PDLIM3,THBS2	ABI3BP,ACTA1,ACTC1,ACTG2,ALDH1A2,C1orf116,CNN1,DES,HSD11B1,KRT14,KRT5,MACC1,PRUNE2,RBP4,RET,SERPINA3,SYNPO2,UPK3B
Coexpression Atlas	gudmap_dev gonad_e13.5_F_VascAssocMesenchStromOvary_MafB_1000	dev gonad_e13.5_F_VascAssocMesenchStromOvary_MafB_top-relative-expression-ranked_1000	ACTC1,ALDH1B1,MYO1A,SGCD,SULF1,THBS2	ACTC1,ALDH1A1,ALDH1A2,ATP2B3,CACNA1G,CD248,CDH11,CFH,HOXD10,ITGB8,KLHL13,LUM,MGST1,MUC16,NCAM1,SCUBE1,SEMA3A,SOAT1,SORBS2,UPK3B,WNT4,WNT5A,WT1,XIST
Coexpression Atlas	gudmap_developingLowerUrinaryTract_P1_bladder_1000_J	DevelopingLowerUrinaryTract_P1_bladder_J_emap-30374_top-relative-expression-ranked_1000	ACTC1,MYH3,P2RX1,PDLIM3,THBS2,TMEM130	ABI3BP,ACTA1,ACTC1,ACTG2,ALDH1A2,C1orf116,CAPN5,CNN1,CNR1,DES,GNG4,HSD11B1,KRT14,KRT5,MACC1,PAMR1,PDE4B,PRUNE2,RAMP1,RBP4,RET,SCARA5,SERPINA3,SORBS2,SPOCK1,SYNPO2,UCHL1,UPK3B
Coexpression Atlas	gudmap_dev gonad_e13.5_M_InterstitTestis_Sma_1000	dev gonad_e13.5_M_InterstitTestis_Sma_top-relative-expression-ranked_1000	ACTC1,ALDH1B1,MYO1A,PDLIM3,SGCD,SULF1	ABI3BP,ACTC1,ACVR1C,ALDH1A1,ALDH1A2,CACNA1G,CD248,CDH11,CFH,CHST2,CNN1,DKK1,HOXD10,HOXD11,ITGB8,KLHL13,KRT14,LUM,MAP1A,MUC16,NCAM1,SCUBE1,SEMA3A,SNCAIP,UPK3B,WNT5A
Coexpression Atlas	gudmap_dev gonad_e13.5_F_VascAssocMesenchStromOvary_Sma_1000	dev gonad_e13.5_F_VascAssocMesenchStromOvary_Sma_top-relative-expression-ranked_1000	ACTC1,ALDH1B1,MYO1A,SGCD,SULF1,THBS2	ABI3BP,ACTC1,ALDH1A1,ALDH1A2,ATP2B3,CACNA1G,CD248,CDH11,CPXM1,HOXD10,IGFBP2,ITGB8,KLHL13,KRT14,LUM,MAP1A,MUC16,NCAM1,SCPEP1,SCUBE1,SEMA3A,SNCAIP,SOAT1,SORBS2,UCHL1,UPK3B,WNT5A,WT1,XIST
Coexpression Atlas	gudmap_developingLowerUrinaryTract_P1_bladder_J_1000_k2	DevelopingLowerUrinaryTract_P1_bladder_J_emap-30374_k-means-cluster#2_top-relative-expression-ranked_1000	ACTC1,P2RX1,PDLIM3,THBS2	ACTA1,ACTC1,ACTG2,CNN1,DES,HSD11B1,KRT14,PAMR1,PDE4B,PRUNE2,RAMP1,RBP4,SCARA5,SERPINA3,SORBS2,SYNPO2
Coexpression Atlas	gudmap_developingLowerUrinaryTract_P1_ureter_500_k1	DevelopingLowerUrinaryTract_P1_ureter_emap-30363_k-means-cluster#1_top-relative-expression-ranked_500	ACTC1,PDLIM3,THBS2	ACTA1,ACTC1,ACTG2,CD44,CNN1,LUM,RAMP1,RBP4,SCARA5,SYNPO2
Coexpression Atlas	gudmap_developingLowerUrinaryTract_adult_bladder_500_k4	DevelopingLowerUrinaryTract_adult_bladder_emap-29457_k-means-cluster#4_top-relative-expression-ranked_500	ACTC1,P2RX1,PDLIM3,THBS2	ACTA1,ACTC1,ACTG2,CNN1,DES,HSD11B1,SCARA5,SERPINA3,SYNPO2
Coexpression Atlas	gudmap_developingLowerUrinaryTract_P1_ureter_200_k4	DevelopingLowerUrinaryTract_P1_ureter_emap-30363_k-means-cluster#4_top-relative-expression-ranked_200	ACTC1,PDLIM3,THBS2	ACTC1,ACTG2,CNN1,SCARA5,SYNPO2
Coexpression Atlas	gudmap_developingLowerUrinaryTract_P1_bladder_B_100_k3	DevelopingLowerUrinaryTract_P1_bladder_B_emap-30374_k-means-cluster#3_top-relative-expression-ranked_100	ACTC1,P2RX1,PDLIM3	ACTA1,ACTC1,ACTG2,CNN1,SYNPO2
Coexpression Atlas	gudmap_developingLowerUrinaryTract_P1_bladder_200_B	DevelopingLowerUrinaryTract_P1_bladder_B_emap-30374_top-relative-expression-ranked_200	ACTC1,P2RX1,PDLIM3,THBS2	ACTA1,ACTC1,ACTG2,C1orf116,CNN1,DES,KRT14,RBP4,SCARA5,SYNPO2
Coexpression Atlas	PCBC_ratio_MESO-30_from-OSKM - NLT_vs_MESO-30_from-ESC_cfr-2X-p05	Mesoderm Day 30-reprogram_OSKM - NLT_vs_Mesoderm Day 30-reprogram_NA-Confounder_removed-fold2.0_adjp0.05	ACTA2-AS1,PDLIM3,SULF1,TAC3,THBS2	APCDD1,CDH11,CFH,CNN1,DES,EDIL3,EPDR1,IGFBP6,KCNK3,MAP1A,SAA1,SORBS2,SSC5D,SYNPO2,THY1,TNFRSF11B,UCHL1,ZNF503
Coexpression Atlas	PCBC_ratio_MESO-30 fibroblast_vs_MESO-30 blastocyst_cfr-2X-p05	MESO-30 fibroblast_vs_MESO-30 blastocyst-Confounder_removed-fold2.0_adjp0.05	ACTA2-AS1,PDLIM3,SULF1,TAC3,THBS2	APCDD1,CDH11,CFH,CNN1,DES,EDIL3,EPDR1,IGFBP6,KCNK3,MAP1A,SAA1,SORBS2,SSC5D,SYNPO2,THY1,TNFRSF11B,UCHL1,ZNF503
Coexpression Atlas	PCBC_ratio_MESO-30_from-plasmid_vs_MESO-30_from-ESC_cfr-2X-p05	Mesoderm Day 30-method_plasmid_vs_Mesoderm Day 30-method_NA-Confounder_removed-fold2.0_adjp0.05	ACTA2-AS1,PDLIM3,SULF1,TAC3,THBS2	APCDD1,CDH11,CFH,CNN1,DES,EDIL3,EPDR1,IGFBP6,KCNK3,MAP1A,SAA1,SORBS2,SSC5D,SYNPO2,THY1,TNFRSF11B,UCHL1,ZNF503
Coexpression Atlas	gudmap_dev lower uro neuro_e15.5_PelvicGanglion_Sox10_1000	dev lower uro neuro_e15.5_PelvicGanglion_Sox10_top-relative-expression-ranked_1000	ACTC1,MYH3,PDLIM3,PVT1,SULF1,THBS2	ACTC1,ACTG2,ALDH1A2,APBA2,CD248,CDH11,CNN1,GRIK2,LONRF2,LUM,MAOB,NCAM1,PCBP3,PVT1,RBP1,RET,SNAP91,TMTC1,TWIST2,UCHL1,XIST
MicroRNA	hsa-miR-130a:mirSVR_highEffct	hsa-miR-130a:mirSVR_conserved_highEffect-0.5	ACTC1,ALDH1B1,PVT1,SULF1,THBS2	ABI3BP,ACTC1,APCDD1,CAB39L,CNR1,DSG1,FRZB,IL15,LYPD6B,MAP3K5,MGST1,NAP1L3,NPFFR2,NPNT,PRUNE2,PVT1,RAI2,RASD1,RBP1,RET,RXFP1,SEMA3A,SPOCK1,STON2
MicroRNA	hsa-miR-214*:mirSVR_lowEffct	hsa-miR-214*:mirSVR_nonconserved_lowEffect-0.1-0.5	ALDH1B1,CAMKK1,PDLIM3,PVT1,TMEM130	ABI3BP,CAB39L,CDH11,CNR1,COL26A1,COL4A4,DSG3,GALNT17,KRT17,LRRN4CL,PTPN7,PVT1,RET,SNAP91,SNCAIP,SPTBN4,TSKU
